# Supplementary material for: Enhancement of the anthocyanin contents of Caladium leaves and petioles via metabolic engineering with co-overexpression of AtPAP1 and ZmLc transcription factors
Source: Front Plant Sci. 2023 Jun 21;14:1186816. doi: 10.3389/fpls.2023.1186816 (PMC10320811; doi:10.3389/fpls.2023.1186816)
Supplement: Supplementary file 4 [file Table_2.xlsx]

## Sheet: Sheet1
Table S1. Primer sequences of selected genes used in qRT-PCR.
ID	Abbreviation	Primer (5’-3’)	Product Length/bp
TRINITY_DN39648_c0_g1	AtPAP1	F: GCGAAAAGGTGCTTGGACTAC	80
		R: GGTGCCATTTGCCTTCTCCA
TRINITY_DN39648_c1_g2	ZmLc	F: CGACATAGAGGCGATGACCG	150
		R: AGGTCCATTTCGTCGCAGAG
TRINITY_DN37132_c0_g1	UBC	F: CCGAAGGTCCGCTTTCTTACAA	228
		R: CTCCTTTGCTGTTTCTACGGCT
TRINITY_DN35494_c0_g1	MYB-5	F: GAGGGGCTCAACAGAGGTG	86
		R: CTCCATTTGCCTTCGCCGT
TRINITY_DN39689_c0_g1	MYB-10	F: CCAAGCAGGAGGACGAAAAG	103
		R: CTCTTACCACAGCGGAGAAGC
TRINITY_DN37168_c0_g1	CHS-2	F: ATGTTCGGGTTCTCATTCAGGA	135
		R: CTACTACTTCCGTATCACCAACAGC
TRINITY_DN35198_c0_g2	CHI	F: GCTTCGGCGTCCGTGTAGAT	164
		R: GAGGACTCCGTCGGCTTCTT
TRINITY_DN24800_c0_g4	DFR-2	F: GCAACGCCCACATCTTCCTG	204
		R: ACACGAAGCCCAGGTCCAGG
TRINITY_DN39073_c2_g1	ANS	F: AGTCGTCGGGGAACATCCAG	146
		R: GTAGTTGGCGGGCTGCTTTG
TRINITY_DN45215_c1_g1	AHA10-3	F: GTGATGCAGCTACTACTGTTCCG	137
		R: TGAGGTGTCCAGAGTCTCCAAG
TRINITY_DN40493_c4_g1	MATE-3	F: GACGGGGTTCTCCAAGAGG	84
		R: TCTCACCAGAGCATTACGGC
