# Supplementary material for: Enhancement of the anthocyanin contents of Caladium leaves and petioles via metabolic engineering with co-overexpression of AtPAP1 and ZmLc transcription factors
Source: Front Plant Sci. 2023 Jun 21;14:1186816. doi: 10.3389/fpls.2023.1186816 (PMC10320811; doi:10.3389/fpls.2023.1186816)
Supplement: Supplementary file 5 [file Table_3.xlsx]

## Sheet: Sheet1
Table S2. The annotation, relative content, and classification of the 63 metabolites.
Index	Compounds	Class	Q1 (Da)	Q3 (Da)	Molecular Weight	Ion mode	Ionization model	Formula	TT2L-1	TT2L-2	TT2L-3	TT3L-1	TT3L-2	TT3L-3	TT2P-1	TT2P-2	TT2P-3	TT3P-1	TT3P-2	TT3P-3	WT2L-1	WT2L-2	WT2L-3	WT3L-1	WT3L-2	WT3L-3	WT2P-1	WT2P-2	WT2P-3	WT3P-1	WT3P-2	WT3P-3	MWLS22162a_R1	MWLS22162a_R2	MWLS22162a_R3	cpd_ID	CAS	kegg_map
Anthocyanidin_04	Cyanidin-3,5-O-diglucoside	Cyanidin	611.2	287.1	611.16120990	Positive	[M]+	C27H31O16+	N/A	N/A	N/A	N/A	N/A	N/A	0.13118	0.153593	0.213803	0.172712	0.216298	0.164679	N/A	N/A	N/A	N/A	N/A	N/A	N/A	N/A	N/A	N/A	N/A	N/A	N/A	N/A	N/A	C08639	20905-74-2	ko00942
Anthocyanidin_05	Cyanidin-3-O-(6-O-malonyl-beta-D-glucoside)	Cyanidin	535.1	287.1	535.10878040	Positive	[M]+	C24H23O14+	0.00561315	0.00333792	0.00394811	0.00760882	0.00602478	0.00816024	0.0269831	0.0356726	0.0520814	0.0417555	0.0402902	0.037485	N/A	N/A	N/A	N/A	N/A	N/A	0.00785569	0.0128465	0.0102284	0.0268986	0.00731968	0.0124128	0.0122043	0.0108267	0.00928778	C12643	171828-62-9	ko00942
Anthocyanidin_06	Cyanidin-3-O-(6-O-p-coumaroyl)-glucoside	Cyanidin	595.15	287.1	595.14516591	Positive	[M]+	C30H27O13+	0.719155	1.02938	1.28871	1.20202	2.39283	1.68389	N/A	3.11128	N/A	5.56655	10.0272	6.25071	N/A	0.158896	0.130291	1.00755	1.3796	3.84994	1.46186	2.21813	2.77078	N/A	N/A	N/A	3.13358	2.4229	2.40322	C12095	-	ko00942,ko01110
Anthocyanidin_07	Cyanidin-3-O-5-O-(6-O-coumaroyl)-diglucoside	Cyanidin	757.2	287.1	757.19798933	Positive	[M]+	C36H37O18+	N/A	N/A	N/A	N/A	N/A	N/A	N/A	N/A	N/A	N/A	N/A	N/A	N/A	N/A	N/A	N/A	N/A	N/A	N/A	N/A	N/A	0.115766	0.089197	0.10146	N/A	N/A	N/A	C16350	-	ko00942
Anthocyanidin_08	Cyanidin-3-O-arabinoside	Cyanidin	419.1	287.1	419.09782180	Positive	[M]+	C20H19O10+	0.208744	0.185118	0.268724	0.282141	0.438873	0.347891	0.583748	0.804535	0.609276	0.555884	0.577498	0.419923	0.0129898	N/A	N/A	0.0762328	0.079799	0.0827336	0.218007	0.229481	0.180477	0.339609	0.127289	0.123865	0.325989	0.31629	0.32513	-	27214-72-8	-
Anthocyanidin_10	Cyanidin-3-O-galactoside	Cyanidin	449.1	287.1	449.10838648	Positive	[M]+	C21H21O11+	N/A	N/A	N/A	N/A	N/A	N/A	N/A	N/A	N/A	N/A	N/A	N/A	0.0915449	N/A	N/A	N/A	N/A	N/A	N/A	N/A	N/A	N/A	N/A	N/A	N/A	N/A	N/A	C08647	142506-26-1	-
Anthocyanidin_11	Cyanidin-3-O-glucoside	Cyanidin	449.1	287.1	449.10838648	Positive	[M]+	C21H21O11+	27.8189	24.4383	33.4985	53.4861	54.8796	58.7469	92.4382	105.279	108.038	103.892	104.981	95.0089	1.16619	0.922241	0.84916	23.2746	27.9475	28.8648	66.0816	67.2619	69.3009	89.1943	58.546	46.4042	57.4221	56.1796	57.6904	C08604	47705-70-4	ko00942,ko01110
Anthocyanidin_12	Cyanidin-3-O-rutinoside	Cyanidin	595.17	287.1	595.16629528	Positive	[M]+	C27H31O15+	67.655	60.7248	79.5834	120.74	117.989	116.546	200.418	235.601	257.048	244.134	232.718	210.801	2.61253	2.01486	1.95281	50.5299	65.3183	66.0359	99.7115	109.998	112.914	173.648	103.273	89.5636	123.593	120.605	124.689	C08620	28338-59-2	ko00942
Anthocyanidin_13	Cyanidin-3-O-rutinoside-5-O-glucoside	Cyanidin	757.22	287.1	757.21911869	Positive	[M]+	C33H41O20+	0.053298	0.0564496	0.0962919	0.102826	0.0819593	0.0678483	0.839825	0.978383	1.18122	0.911294	0.958671	0.715178	N/A	N/A	N/A	N/A	N/A	N/A	N/A	N/A	N/A	N/A	N/A	N/A	0.121842	0.11136	0.0942266	C12646	135558-26-8	ko00942
Anthocyanidin_14	Cyanidin-3-O-sambubioside	Cyanidin	581.1	287.1	581.15064521	Positive	[M]+	C26H29O15+	3.27873	2.59171	3.92892	7.04747	6.85145	7.29978	10.0782	13.2367	14.531	12.6682	12.6615	10.484	0.0914735	0.0780831	0.0727319	2.77952	3.62609	3.48438	4.13403	4.79368	4.65319	7.77213	3.8447	2.70133	6.24005	6.2472	6.21792	C20490	63535-17-1	ko00942
Anthocyanidin_15	Cyanidin-3-O-sophoroside	Cyanidin	611.2	287.15	611.16120990	Positive	[M]+	C27H31O16+	2.21805	1.87094	2.73182	5.22916	4.9345	4.97853	12.8368	18.5716	21.0852	18.3835	16.646	14.3281	0.0682313	0.048089	0.0504766	1.86122	2.53552	2.5249	4.06746	4.6791	4.72675	10.3515	4.5037	3.76446	5.37072	5.197	5.34338	C16306	38820-68-7	ko00942
Anthocyanidin_16	Cyanidin-3-O-xyloside	Cyanidin	419.1	287.1	419.09782180	Positive	[M]+	C20H19O10+	0.193674	0.165162	0.264013	0.286594	0.466123	0.348525	0.634738	0.959099	0.913446	0.695243	0.698769	0.479376	0.0143528	N/A	N/A	0.0785182	0.0794837	0.0813057	0.246418	0.269275	0.240318	0.445761	0.177701	0.136003	0.31767	0.306168	0.302356	-	29761-24-8	-
Anthocyanidin_18	Delphinidin	Delphinidin	303.1	149	303.05047769	Positive	[M]+	C15H11O7+	N/A	N/A	N/A	N/A	N/A	N/A	N/A	N/A	N/A	N/A	N/A	N/A	N/A	N/A	N/A	N/A	N/A	N/A	0.00252923	0.00278211	N/A	0.00585808	0.00411223	0.0011382	N/A	N/A	N/A	C05908	13270-61-6	ko00941,ko00942,ko01110
Anthocyanidin_19	Delphinidin-3,5-O-diglucoside	Delphinidin	627	303.1	627.15612452	Positive	[M]+	C27H31O17+	0.00536141	0.00618456	0.0089859	0.0132249	0.00442081	0.00422037	0.000351627	0.00114483	N/A	0.000678284	N/A	0.00101468	0.0380884	0.0426917	0.039677	0.0426013	0.0471379	0.0514311	0.00176948	0.000880527	0.00278357	N/A	N/A	N/A	0.00904697	0.00795342	0.00932842	C16312	17670-06-3	ko00942,ko01110
Anthocyanidin_25	Delphinidin-3-O-arabinoside	Delphinidin	435.5	303.1	435.09273642	Positive	[M]+	C20H19O11+	0.011367	0.0100618	0.0117916	0.0190284	0.0190134	0.0176377	0.0658269	0.0668115	0.0891085	0.0687119	0.0818845	0.0721867	0.00395361	N/A	0.0121217	0.0123277	0.0241956	0.0197451	0.0286153	0.0361922	0.0318284	0.0932065	0.0588743	0.04878	0.0276176	0.0291294	0.025629	-	324533-67-7	-
Anthocyanidin_26	Delphinidin-3-O-galactoside	Delphinidin	465.1	303.1	465.10330110	Positive	[M]+	C21H21O12+	0.0051327	0.00318992	0.00367608	0.007129	0.0037907	0.00471852	0.00790159	0.00882051	0.00887517	0.00784152	0.00701259	0.00428072	N/A	N/A	N/A	N/A	N/A	N/A	0.00328244	0.00309117	0.00312438	0.00516816	0.00476679	0.00391814	0.00358203	0.0036318	0.00350168	-	197250-28-5	-
Anthocyanidin_27	Delphinidin-3-O-glucoside	Delphinidin	465.1	303.1	465.10330110	Positive	[M]+	C21H21O12+	0.00951866	0.00902446	0.00933075	0.0113201	N/A	N/A	N/A	0.0155888	N/A	0.0329361	0.0172571	0.0169295	N/A	0.0108154	0.0102504	0.0122377	0.0151087	0.016245	0.0150956	N/A	0.0388154	0.0161507	N/A	0.00714855	N/A	N/A	N/A	C12138	50986-17-9	ko00942,ko01110
Anthocyanidin_28	Delphinidin-3-O-rhamnoside	Delphinidin	449.1	303.1	449.10839000	Positive	[M]+	C21H21O11+	N/A	0.00247351	N/A	N/A	N/A	N/A	N/A	N/A	N/A	N/A	N/A	N/A	N/A	N/A	N/A	0.00356958	0.00210138	0.00344317	0.00393919	0.00131406	0.00219647	N/A	N/A	N/A	N/A	N/A	N/A	-	-	-
Anthocyanidin_29	Delphinidin-3-O-rutinoside	Delphinidin	611.1	303.1	611.16120990	Positive	[M]+	C27H31O16+	0.0698241	0.0746611	0.115567	0.340803	0.177783	0.256757	0.548269	0.739383	0.969709	0.781485	0.813838	0.738664	0.0277248	0.02019	0.0162868	0.225606	0.275481	0.316338	0.266581	0.304104	0.444511	0.849883	0.439906	0.368131	0.308396	0.276214	0.290022	C16315	15674-58-5	ko00942
Anthocyanidin_31	Delphinidin-3-O-sophoroside	Delphinidin	627.15	303.1	627.15612452	Positive	[M]+	C27H31O17+	0.00365883	N/A	N/A	0.00826819	0.00728132	0.00488647	0.00800189	0.0178837	0.018038	0.0158403	0.0147196	0.014508	0.00524774	N/A	0.0062136	0.00911786	0.0142628	0.0123522	N/A	0.00779242	0.00590673	0.0257223	0.0155425	0.00985527	N/A	N/A	N/A	C16307	59212-40-7	ko00942
Anthocyanidin_32	Delphinidin-3-O-rutinoside-5-O-glucoside	Delphinidin	773.21	303.1	773.21403331	Positive	[M]+	C33H41O21+	0.223995	0.184821	0.230541	0.442532	0.451826	0.378499	1.91182	1.88562	2.58648	1.7574	2.45157	1.95004	0.0487515	0.0488054	0.035298	0.258032	0.249672	0.309449	0.73552	0.916303	0.996482	2.78903	1.42314	1.34182	0.736905	0.533982	0.625046	-	-	-
Anthocyanidin_33	Delphinidin-3-O-sambubioside-5-O-glucoside	Delphinidin	759.2	303.1	759.19838325	Positive	[M]+	C32H39O21+	N/A	0.00145383	0.00130887	N/A	N/A	N/A	N/A	N/A	N/A	N/A	N/A	N/A	0.00307643	0.00257004	0.0025275	0.00228054	0.00174038	0.00232975	N/A	0.00142463	N/A	N/A	N/A	N/A	N/A	N/A	N/A	C20494	-	ko00942
Anthocyanidin_46	Malvidin-3-O-(6-O-malonyl-beta-D-glucoside)	Malvidin	579.06	331.1	579.13499515	Positive	[M]+	C26H27O15+	N/A	N/A	N/A	N/A	N/A	N/A	N/A	N/A	N/A	N/A	N/A	N/A	N/A	0.00395608	0.00239364	N/A	N/A	N/A	0.00359524	0.00482556	0.00252575	N/A	N/A	N/A	N/A	N/A	N/A	-	-	-
Anthocyanidin_47	Malvidin-3-O-(6-O-p-coumaroyl)-glucoside	Malvidin	639.17	331.1	639.17138066	Positive	[M]+	C32H31O14+	0.0737425	0.0631347	0.0833656	0.09276	0.095659	0.0675276	0.0340046	0.0471651	0.0497419	0.0368116	0.0231449	0.0271979	0.131876	0.0954264	0.114182	0.134958	0.163871	0.152451	0.307348	0.203518	0.26797	0.0961897	0.0478553	0.0263735	0.0736669	0.0694262	0.068949	-	34693-53-3	-
Anthocyanidin_49	Malvidin-3-O-arabinoside	Malvidin	463.3	331.06	463.12403655	Positive	[M]+	C22H23O11+	0.00635156	0.00566921	0.00776291	0.00542301	0.00691649	0.00630213	0.00657416	0.00837965	0.00844089	0.0143678	0.00867573	0.00930341	0.00723575	0.00611146	0.00788368	0.0145882	0.01897	0.0173715	0.0107935	0.00982579	0.0099567	0.0184509	0.0113139	0.00732166	0.00561939	0.00529524	0.0069001	-	785047-89-4	-
Anthocyanidin_51	Malvidin-3-O-glucoside	Malvidin	493.1	331.1	493.13460123	Positive	[M]+	C23H25O12+	N/A	N/A	N/A	N/A	N/A	N/A	N/A	N/A	N/A	0.00203728	0.00354677	N/A	N/A	N/A	N/A	N/A	N/A	N/A	N/A	0.00129518	N/A	0.00639247	0.00211695	0.00185436	N/A	N/A	N/A	C12140	18470-06-9	ko00942
Anthocyanidin_56	Pelargonidin	Pelargonidin	271.1	215.1	271.06064845	Positive	[M]+	C15H11O5+	0.399329	0.388923	0.387118	0.480753	0.361365	0.454295	1.01969	1.32794	1.47529	1.09223	1.00766	1.00701	N/A	0.0126817	N/A	0.133091	0.20411	0.228375	0.271499	0.277887	0.291799	0.330447	0.206835	0.166256	0.432002	0.443394	0.49003	C05904	7690-51-9	ko00941,ko00942,ko01100,ko01110
Anthocyanidin_58	Pelargonidin-3-sophoroside-5-glucoside	Pelargonidin	757.22	271.1	757.21911869	Positive	[M]+	C33H41O20+	N/A	N/A	N/A	N/A	N/A	N/A	N/A	0.00580296	N/A	0.00254166	0.00555763	N/A	N/A	N/A	N/A	N/A	N/A	N/A	N/A	N/A	N/A	N/A	N/A	N/A	N/A	N/A	N/A	-	75093-88-8	-
Anthocyanidin_59	Pelargonidin-3,5-O-diglucoside	Pelargonidin	595.1	271.1	595.16629528	Positive	[M]+	C27H31O15+	0.151408	0.169614	0.161067	0.102895	0.117296	0.106688	0.213905	0.249666	0.311669	0.209423	0.188139	0.172966	0.0116107	0.00877166	0.013998	0.0359521	0.038982	0.04527	0.0848827	0.0853984	0.0850338	0.106968	0.0597288	0.038303	0.115683	0.103022	0.106416	C08725	17334-58-6	ko00942
Anthocyanidin_62	Pelargonidin-3-O-(6-O-p-coumaroyl)-glucoside	Pelargonidin	579.15	271.1	579.15025129	Positive	[M]+	C30H27O12+	1.7453	3.43063	3.09064	2.55755	2.17715	2.29109	2.57133	3.31241	4.77523	2.23943	2.58663	2.10596	0.0518427	0.108372	0.171084	0.799	1.30606	2.55052	0.799211	1.98137	1.11579	0.726569	0.416387	0.600697	2.50482	2.43484	2.57226	C16368	-	ko00942
Anthocyanidin_64	Pelargonidin-3-O-5-O-(6-O-coumaroyl)-diglucoside	Pelargonidin	741.2	271.1	741.20307471	Positive	[M]+	C36H37O17+	N/A	N/A	N/A	0.00163673	4.97738e-05	N/A	N/A	N/A	N/A	N/A	N/A	N/A	0.00314595	0.00372927	0.00241501	0.00277285	0.00710076	0.00489513	N/A	N/A	N/A	N/A	N/A	N/A	N/A	N/A	N/A	C16349	-	ko00942
Anthocyanidin_65	Pelargonidin-3-O-[6-O-feruloyl-2-O-glucosyl-glucoside]-5-O-glucoside	Pelargonidin	933.27	271.1	933.26646281	Positive	[M]+	C43H49O23+	0.00145571	0.000605685	0.00143858	0.00282847	0.00180454	0.00212165	N/A	N/A	N/A	N/A	N/A	N/A	0.00265784	0.00170263	0.00172914	0.00172861	0.00158591	0.00172005	N/A	N/A	N/A	N/A	N/A	N/A	0.000747139	0.00129711	0.00130994	-	-	-
Anthocyanidin_66	Pelargonidin-3-O-arabinoside	Pelargonidin	403.1	271.06	403.10290718	Positive	[M]+	C20H19O9+	0.226461	0.229667	0.212818	0.157608	0.16845	0.173452	0.568156	0.845062	0.925688	0.4096	0.451417	0.326768	N/A	N/A	N/A	0.0338429	0.0339706	0.049253	0.0671063	0.0631136	0.0598582	0.0730634	0.0410116	N/A	0.148185	0.159826	0.181816	-	-	-
Anthocyanidin_67	Pelargonidin-3-O-galactoside	Pelargonidin	433.2	271.1	433.11347186	Positive	[M]+	C21H21O10+	N/A	N/A	N/A	N/A	N/A	N/A	N/A	N/A	N/A	N/A	N/A	N/A	0.0735655	0.0652436	0.0701768	0.0551796	0.062208	0.0548914	N/A	N/A	N/A	N/A	N/A	N/A	N/A	N/A	N/A	-	197451-24-4	-
Anthocyanidin_68	Pelargonidin-3-O-glucoside	Pelargonidin	433.2	271.1	433.11347186	Positive	[M]+	C21H21O10+	7.21728	6.7198	7.53364	10.0363	7.31157	9.8638	27.8315	35.8136	42.1891	28.9974	29.4024	24.9053	0.149146	0.131672	0.127232	2.09791	3.26629	3.21895	9.36029	8.46259	9.87499	9.38344	5.07794	3.42638	10.1856	9.9867	10.1598	C12137	47684-27-5	ko00942,ko01100,ko01110
Anthocyanidin_69	Pelargonidin-3-O-rutinoside	Pelargonidin	579.06	271.1	579.17138066	Positive	[M]+	C27H31O14+	14.2796	14.6395	14.484	18.1367	11.3928	14.639	43.929	54.0022	65.9665	45.7067	40.3352	38.8526	0.358481	0.300254	0.290071	4.65538	7.06893	6.9654	9.95402	10.0001	10.9061	11.1044	5.69406	4.28646	16.8175	16.3586	16.7661	C12644	-	ko00942
Anthocyanidin_70	Pelargonidin-3-O-rutinoside-5-O-glucoside	Pelargonidin	741.22	271.1	741.22420407	Positive	[M]+	C33H41O19+	0.141335	0.122565	0.11768	0.118202	0.0727729	0.109481	0.108619	0.0972154	0.0836781	0.0911131	0.0807835	0.0763599	N/A	N/A	N/A	0.02591	0.0389764	0.0342276	0.0467875	0.0474993	0.0404995	0.0513346	0.028942	0.0202485	0.105904	0.0995378	0.10075	C12645	202338-79-2	ko00942
Anthocyanidin_72	Pelargonidin-3-O-sophoroside	Pelargonidin	595.14	271.1	595.16629528	Positive	[M]+	C27H31O15+	1.14482	1.11528	1.15726	1.64017	1.00706	1.37755	4.97643	6.17184	7.24442	5.13654	4.5051	4.3806	0.0528792	0.0478107	0.0528295	0.331113	0.560763	0.5288	0.847236	0.872206	0.881666	1.00919	0.529207	0.355762	1.69163	1.58642	1.67849	C16305	34365-81-6	ko00942
Anthocyanidin_74	Pelargonidin-3-O-sambubioside-5-O-glucoside	Pelargonidin	727.23	271.1	727.20855401	Positive	[M]+	C32H39O19+	N/A	N/A	N/A	N/A	N/A	N/A	0.00862522	0.0157433	0.0179305	0.0131327	0.0107651	0.0111973	N/A	N/A	N/A	N/A	N/A	N/A	N/A	N/A	N/A	N/A	N/A	N/A	N/A	N/A	N/A	C20492	-	ko00942
Anthocyanidin_78	Peonidin-3,5-O-diglucoside	Peonidin	625.2	301.1	625.17685996	Positive	[M]+	C28H33O16+	0.0539714	0.0562508	0.0630703	0.0593958	0.0724622	0.0693644	0.193958	0.232043	0.271839	0.205149	0.250114	0.245704	N/A	N/A	N/A	0.0165887	0.0149487	0.0202472	0.157794	0.185595	0.16303	0.317664	0.145167	0.120314	0.0612955	0.0551376	0.0679156	-	47851-83-2	-
Anthocyanidin_80	Peonidin-3-O-(6-O-p-coumaroyl)-glucoside	Peonidin	609.16	301.1	609.16081598	Positive	[M]+	C31H29O13+	0.102364	0.151258	0.13889	0.141952	0.165027	0.148378	0.0707919	0.109333	0.140768	0.19988	0.229121	0.177989	0.0845974	0.0682941	0.063102	0.119759	0.153734	0.244605	0.258909	0.406674	0.22433	0.79531	0.378433	0.558277	0.151632	0.158105	0.151449	-	-	-
Anthocyanidin_81	Peonidin-3-O-5-O-(6-O-coumaroyl)-diglucoside	Peonidin	771.21	301.1	771.21363939	Positive	[M]+	C37H39O18+	N/A	N/A	N/A	N/A	N/A	N/A	N/A	N/A	N/A	N/A	N/A	N/A	N/A	N/A	N/A	N/A	N/A	N/A	N/A	N/A	N/A	N/A	N/A	0.00308875	N/A	N/A	N/A	-	-	-
Anthocyanidin_82	Peonidin-3-O-arabinoside	Peonidin	433.2	301.1	433.11347186	Positive	[M]+	C21H21O10+	0.000314157	0.000162984	0.00542086	0.00584267	0.00759304	0.0136519	0.0585373	0.0859841	0.0951887	0.0773222	0.0715087	0.0577488	N/A	N/A	N/A	N/A	N/A	N/A	0.019082	0.0244438	0.0262519	0.040266	0.0189809	0.0133675	0.0173903	0.0160911	0.0184679	-	27214-74-0	-
Anthocyanidin_85	Peonidin-3-O-galactoside	Peonidin	463.3	301.1	463.12403655	Positive	[M]+	C22H23O11+	N/A	N/A	N/A	N/A	N/A	N/A	N/A	N/A	N/A	N/A	N/A	N/A	0.0719743	0.137196	0.0829604	N/A	N/A	N/A	N/A	N/A	N/A	N/A	N/A	N/A	N/A	N/A	N/A	-	-	-
Anthocyanidin_86	Peonidin-3-O-glucoside	Peonidin	463.3	301.1	463.12403655	Positive	[M]+	C22H23O11+	0.0944927	0.0857403	0.122799	0.104972	0.152605	0.15862	0.164974	0.225008	0.230792	0.283534	0.300092	0.220024	N/A	N/A	N/A	0.0638445	0.0628555	0.0702702	0.140005	0.165497	0.143616	0.288061	0.129706	0.122141	0.129302	0.116974	0.116569	C12141	68795-37-9	ko00942
Anthocyanidin_88	Peonidin-3-O-rutinoside	Peonidin	609.5	301.1	609.18194534	Positive	[M]+	C28H33O15+	27.4601	26.2839	32.7085	35.9309	43.3275	36.8401	82.4601	109.59	129.253	133.566	123.639	106.047	1.30614	0.894256	0.96581	17.3751	21.211	21.2165	76.7252	87.3824	80.479	145.197	65.0863	59.6552	42.6368	41.647	41.9764	-	-	-
Anthocyanidin_94	Petunidin-3-O-(6-O-p-coumaroyl)-glucoside	Petunidin	625.18	317.1	625.15573059	Positive	[M]+	C31H29O14+	0.086357	0.0882591	0.0988147	0.117131	0.0998984	0.104944	0.135876	0.130163	0.129651	0.137014	0.130159	0.114407	N/A	N/A	N/A	0.0382019	0.0574234	0.0609087	0.0491219	0.0698495	0.0696689	0.0665644	0.0315833	0.0204962	0.0960114	0.0857088	0.0971406	-	-	-
Anthocyanidin_96	Petunidin-3-O-arabinoside	Petunidin	449.1	317.06	449.10838648	Positive	[M]+	C21H21O11+	0.00717723	0.0114344	0.0123482	0.0113161	N/A	N/A	N/A	N/A	N/A	N/A	N/A	N/A	0.0338136	0.0358397	0.0315329	0.0237936	0.0280573	0.0235727	0.0110943	N/A	N/A	N/A	N/A	N/A	N/A	N/A	N/A	-	749848-37-1	-
Anthocyanidin_97	Petunidin-3-O-galactoside	Petunidin	479.1	317.1	479.11895116	Positive	[M]+	C22H23O12+	0.0148361	0.0169644	0.0199776	N/A	N/A	0.020398	N/A	N/A	N/A	N/A	N/A	N/A	N/A	N/A	N/A	0.0352746	N/A	0.0305002	0.0293409	0.0379119	0.0304229	N/A	0.0148468	0.010926	N/A	N/A	N/A	-	-	-
Anthocyanidin_98	Petunidin-3-O-glucoside	Petunidin	479.1	317.1	479.11895116	Positive	[M]+	C22H23O12+	N/A	0.00190913	N/A	0.00242114	0.00315521	0.00258154	N/A	N/A	N/A	N/A	N/A	0.000598005	N/A	N/A	N/A	N/A	0.00382827	0.00645901	0.00653909	0.00631602	0.00430565	N/A	0.00303427	0.00234935	N/A	N/A	N/A	C12139	6988-81-4	ko00942
Anthocyanidin_34	Afzelin	flavonoid	433.1	287.1	432.10564683	Positive	[M+H]+	C21H20O10	0.168426053	0.146991734	0.137099858	0.23098008	0.16527663	0.192211082	0.289955761	0.468463395	0.446629438	0.565038168	0.676365819	0.279272101	0.0774291417	0.0621856592	0.133206337	0.134266823	0.113297902	0.129426318	0.777101245	0.905794983	0.639234043	0.5848083	0.193316946	0.347723232	0.275	0.1948754	0.1978288	C16911	482-39-3	ko00944
Anthocyanidin_37	Dihydromyricetin	flavonoid	321.1	139	320.05321734	Positive	[M+H]+	C15H12O8	N/A	N/A	N/A	N/A	N/A	N/A	N/A	N/A	N/A	N/A	N/A	N/A	N/A	N/A	N/A	N/A	N/A	N/A	N/A	0.0622320758	N/A	0.0775268775	0.0439456435	0.0367882828	N/A	N/A	N/A	C02906	27200-12-0	ko00941,ko01110
Anthocyanidin_38	Kaempferol-3-O-rutinoside	flavonoid	595.2	287.1	594.15847025	Positive	[M+H]+	C27H30O15	135.315235	118.034879	138.372088	212	159.908386	148.966514	240.494671	285.631537	281.667331	252.107272	239.293576	189.964923	6.8455489	6.81019703	8.12215842	65.4776995	113.379021	118.773962	81.2233829	118.118507	94.2066869	138.273518	103.586531	124.736768	139.756817	140.2688	126.5928	C21833	17650-84-9	ko00944,ko01110
Anthocyanidin_39	Naringenin	flavonoid	273	153.1	272.06847348	Positive	[M+H]+	C15H12O5	N/A	N/A	N/A	N/A	N/A	N/A	N/A	N/A	N/A	N/A	N/A	N/A	N/A	N/A	N/A	0.010660759	0.0252625375	0.0150488419	N/A	N/A	N/A	N/A	N/A	N/A	N/A	N/A	N/A	C00509	480-41-2	ko00941,ko01100,ko01110
Anthocyanidin_40	Naringenin-7-O-glucoside	flavonoid	435.1	273.1	434.12129689	Positive	[M+H]+	C21H22O10	0.669187601	0.571449597	0.966390521	0.598856574	0.833698331	0.596216863	0.388347074	0.475806516	0.358458317	0.316428284	0.266067641	0.265973236	0.889331337	1.70863701	1.33897822	2.30457746	2.42747253	2.55207668	0.430130575	0.362994272	0.382279635	0.324090909	0.25371303	0.0845911111	0.867659748	0.885766	0.809462	C09099	529-55-5	ko00941
Anthocyanidin_41	Quercetin-3-O-glucoside	flavonoid	465.1	303.1	464.09547607	Positive	[M+H]+	C21H20O12	68.7613452	58.4318548	78.8521369	177.185857	145.037162	132.34124	151.220591	190.81436	195.037495	202.661712	158.036422	147.458637	5.15469062	3.61720496	3.42766337	78.8663928	106.962238	110.618411	73.1791884	84.6634406	78.2725431	121.318775	65.4964029	48.9260606	110.487383	124.5032	137.3416	C05623	21637-25-2	ko00944,ko01100,ko01110
Anthocyanidin_42	Rutin	flavonoid	611.2	303.1	610.15338487	Positive	[M+H]+	C27H30O16	179.264789	145.040726	201.95159	362.86255	403.302862	314.084114	362.666399	541.737731	510.123654	518.758538	455.715429	420.022303	12.7942116	8.69823278	8.84655446	204.671362	284.38961	263.837859	189.424669	227.418527	191.852077	317.225296	150.489009	131.110101	298.644689	295.116	361.144	C05625	153-18-4	ko00944,ko01100,ko01110
Anthocyanidin_103	Procyanidin A1	Procyanidin	577.1	425.1	576.12677620	Positive	[M+H]+	C30H24O12	N/A	N/A	N/A	0.0112972311	0.00627788156	0.017708531	0.0811648904	0.0920627514	0.0552054248	0.0334817196	0.026478287	0.0365225061	N/A	N/A	N/A	N/A	N/A	N/A	0.0065830454	N/A	N/A	0.0141783202	N/A	N/A	N/A	N/A	N/A	-	103883-03-0	-
Anthocyanidin_104	Procyanidin A2	Procyanidin	577.3	425.1	576.12677620	Positive	[M+H]+	C30H24O12	1.74277755	1.30338306	0.791494835	0.934215139	0.493527424	0.662503488	1.59585763	1.85448713	2.00337056	1.63101245	1.42129278	1.41238848	0.0090898004	0.00672530977	N/A	0.036364241	0.055582018	0.0566377796	0.152597027	0.174636579	0.178352584	0.180235968	0.105684253	0.0818662626	0.639474969	0.613436	0.691742	C10237	41743-41-3	-
Anthocyanidin_105	Procyanidin B1	Procyanidin	579.1	427.1	578.14242626	Positive	[M+H]+	C30H26O12	1.01659643	1.3638004	1.23500506	0.940370518	0.461647456	0.761357385	8.03058516	8.25502816	7.60225369	4.11842105	2.87438463	4.17218167	N/A	N/A	N/A	N/A	N/A	N/A	0.316854158	0.467738495	0.251211753	0.493853755	0.382805755	0.465034343	0.986235246	0.814796	0.93164	-	20315-25-7	-
Anthocyanidin_106	Procyanidin B2	Procyanidin	579.1	427.1	578.14242626	Positive	[M+H]+	C30H26O12	195.969814	235.600806	222.027547	270.197211	117.85314	166.207096	435.968228	495.110619	475.907459	382.278023	327.068241	344.424169	4.54598802	3.07936218	2.55778218	14.0474765	14.8905894	16.7586661	50.0763359	56.069919	46.1647416	56.5816206	25.4402478	23.8440404	185.190273	181.5026	186.1526	C17639	29106-49-8	-
Anthocyanidin_107	Procyanidin B3	Procyanidin	579.1	427.1	578.14242626	Positive	[M+H]+	C30H26O12	367.745138	425.290323	409.05003	373.12749	155.389308	224.64421	658.463704	750.969429	742.91783	598.266372	508.579147	558.600973	14.0261876	9.86433069	8.41271287	16.7576878	11.7906294	13.3389776	100.861591	112.838633	79.4070922	106.159289	43.2384093	47.6670707	301.534392	295.824	296.574	-	23567-23-9	-
Anthocyanidin_108	Procyanidin C1	Procyanidin	867.2	579.1	866.20581436	Positive	[M+H]+	C45H38O18	51.1316856	65.9824597	67.8563905	62.9177291	33.3465819	44.3336655	182.384677	215.225261	215.109693	125.098634	97.4120472	112.835766	1.58698204	0.929390615	0.709764356	4.37605634	3.92679321	4.84452875	19.9718562	19.9334387	14.3296657	21.844664	7.73872902	6.69135354	50.6573057	51.4276	53.2336	C17624	37064-30-5	-
Note: The content unit is μg/g, N/A means that the substance is not detected in this project, the reason may be that the content of the substance in the sample is lower than the detection limit of the instrument or the sample does not contain the substance; Index: abbreviation of the substance; Compounds: English name of the substance; Substance: Chinese name of the substance; Class: English cate…
