# Supplementary material for: Enhancement of the anthocyanin contents of Caladium leaves and petioles via metabolic engineering with co-overexpression of AtPAP1 and ZmLc transcription factors
Source: Front Plant Sci. 2023 Jun 21;14:1186816. doi: 10.3389/fpls.2023.1186816 (PMC10320811; doi:10.3389/fpls.2023.1186816)
Supplement: Supplementary file 6 [file Table_4.xlsx]

## Sheet: Sheet1
Table S3. Identified DMs among all comparison units.
Index	Compounds	Class	WT2L_vs_TT2L	WT3L_vs_TT3L	WT2P_vs_TT2P	WT3P_vs_TT3P	TT2L-1	TT2L-2	TT2L-3	TT3L-1	TT3L-2	TT3L-3	TT2P-1	TT2P-2	TT2P-3	TT3P-1	TT3P-2	TT3P-3	WT2L-1	WT2L-2	WT2L-3	WT3L-1	WT3L-2	WT3L-3	WT2P-1	WT2P-2	WT2P-3	WT3P-1	WT3P-2	WT3P-3	cpd_ID	kegg_map
Anthocyanidin_04	Cyanidin-3,5-O-diglucoside	Cyanidin	FALSE	FALSE	TRUE	TRUE	0	0	0	0	0	0	0.131180374	0.153593323	0.213803351	0.172711933	0.216297779	0.164678832	0	0	0	0	0	0	0	0	0	0	0	0	C08639	ko00942
Anthocyanidin_05	Cyanidin-3-O-(6-O-malonyl-beta-D-glucoside)	Cyanidin	TRUE	TRUE	TRUE	TRUE	0.0056131483	0.00333792339	0.00394810614	0.0076088247	0.0060247814	0.0081602352	0.0269831088	0.0356725664	0.0520813722	0.0417555243	0.0402901741	0.0374849959	0	0	0	0	0	0	0.00785568501	0.0128465337	0.0102284498	0.0268986166	0.00731968425	0.0124127677	C12643	ko00942
Anthocyanidin_06	Cyanidin-3-O-(6-O-p-coumaroyl)-glucoside	Cyanidin	TRUE	FALSE	TRUE	TRUE	0.719155186	1.02937903	1.28870974	1.20202191	2.39282591	1.68388678	0	3.11128319	0	5.56655283	10.0271763	6.25070965	0	0.158895795	0.130291287	1.00755282	1.3795964	3.8499401	1.46185818	2.21813154	2.77078014	0	0	0	C12095	ko00942,ko01110
Anthocyanidin_07	Cyanidin-3-O-5-O-(6-O-coumaroyl)-diglucoside	Cyanidin	FALSE	FALSE	FALSE	TRUE	0	0	0	0	0	0	0	0	0	0	0	0	0	0	0	0	0	0	0	0	0	0.115766206	0.0891970424	0.101460404	C16350	ko00942
Anthocyanidin_08	Cyanidin-3-O-arabinoside	Cyanidin	TRUE	TRUE	TRUE	TRUE	0.208743922	0.185118347	0.268723921	0.282141434	0.438873211	0.34789117	0.58374824	0.804535398	0.609276027	0.555883889	0.577498499	0.419922952	0.0129898204	0	0	0.0762327856	0.079799001	0.0827336262	0.218007232	0.229480545	0.180477001	0.339608696	0.127289169	0.123865051	-	-
Anthocyanidin_10	Cyanidin-3-O-galactoside	Cyanidin	TRUE	FALSE	FALSE	FALSE	0	0	0	0	0	0	0	0	0	0	0	0	0.0915449102	0	0	0	0	0	0	0	0	0	0	0	C08647	-
Anthocyanidin_11	Cyanidin-3-O-glucoside	Cyanidin	TRUE	TRUE	FALSE	FALSE	27.8188817	24.4383065	33.4984809	53.4860558	54.8795707	58.7468607	92.4381661	105.279163	108.038093	103.892326	104.981389	95.0089213	1.16619162	0.922240504	0.849160396	23.2746479	27.9474525	28.8648163	66.0815589	67.2619001	69.3009119	89.1942688	58.5459632	46.4042424	C08604	ko00942,ko01110
Anthocyanidin_12	Cyanidin-3-O-rutinoside	Cyanidin	TRUE	FALSE	TRUE	FALSE	67.6549838	60.7247984	79.5833502	120.74004	117.988672	116.545744	200.418259	235.601368	257.048265	244.13419	232.717631	210.800892	2.61253493	2.01486086	1.95280594	50.5299296	65.3182817	66.0359425	99.7115307	109.99763	112.913678	173.648221	103.273181	89.5636364	C08620	ko00942
Anthocyanidin_13	Cyanidin-3-O-rutinoside-5-O-glucoside	Cyanidin	TRUE	TRUE	TRUE	TRUE	0.0532980146	0.0564495968	0.0962918777	0.102826494	0.0819592607	0.0678483157	0.839825055	0.978382944	1.18121859	0.911293692	0.958671203	0.715178427	0	0	0	0	0	0	0	0	0	0	0	0	C12646	ko00942
Anthocyanidin_14	Cyanidin-3-O-sambubioside	Cyanidin	TRUE	TRUE	TRUE	TRUE	3.27872771	2.59171371	3.92892445	7.04747012	6.85145072	7.29978075	10.0782425	13.2366653	14.5309533	12.6681599	12.6615369	10.4840024	0.0914734531	0.0780830794	0.0727318812	2.77951878	3.62609391	3.48438498	4.13402973	4.79367964	4.65319149	7.77213439	3.84470424	2.70133333	C20490	ko00942
Anthocyanidin_15	Cyanidin-3-O-sophoroside	Cyanidin	TRUE	TRUE	TRUE	TRUE	2.21805105	1.87094355	2.73182094	5.22916335	4.93449921	4.97853299	12.8367585	18.5716412	21.0851615	18.3835476	16.6460476	14.3280819	0.0682313373	0.0480889701	0.0504766337	1.86121674	2.53552448	2.52490016	4.06745681	4.6791033	4.72674772	10.3514625	4.50369704	3.76446465	C16306	ko00942
Anthocyanidin_16	Cyanidin-3-O-xyloside	Cyanidin	TRUE	TRUE	TRUE	TRUE	0.193673622	0.165161895	0.264012558	0.286593625	0.466122814	0.348525015	0.634737583	0.959098954	0.91344635	0.69524307	0.698769262	0.479375507	0.0143528144	0	0	0.0785181925	0.0794837163	0.0813057109	0.24641824	0.269275133	0.240318136	0.44576087	0.177701039	0.136002828	-	-
Anthocyanidin_18	Delphinidin	Delphinidin	FALSE	FALSE	TRUE	TRUE	0	0	0	0	0	0	0	0	0	0	0	0	0	0	0	0	0	0	0.00252922861	0.00278210547	0	0.005858083	0.00411223022	0.0011382	C05908	ko00941,ko00942,ko01110
Anthocyanidin_19	Delphinidin-3,5-O-diglucoside	Delphinidin	TRUE	TRUE	TRUE	TRUE	0.005361406	0.00618455645	0.00898590237	0.0132249004	0.00442080684	0.00422037074	0.000351626785	0.00114482502	0	0.000678284452	0	0.00101468167	0.0380884232	0.0426916514	0.0396770297	0.0426013302	0.0471378621	0.0514311102	0.00176948373	0.000880527355	0.00278356636	0	0	0	C16312	ko00942,ko01110
Anthocyanidin_25	Delphinidin-3-O-arabinoside	Delphinidin	TRUE	FALSE	TRUE	FALSE	0.0113669976	0.0100618145	0.0117916143	0.0190283665	0.0190134141	0.017637652	0.0658268651	0.0668115447	0.0891084962	0.0687119325	0.0818845307	0.0721867397	0.00395361277	0	0.012121703	0.0123277191	0.0241956044	0.0197450879	0.0286153074	0.0361921786	0.0318283688	0.0932065217	0.0588743006	0.04878	-	-
Anthocyanidin_26	Delphinidin-3-O-galactoside	Delphinidin	TRUE	TRUE	TRUE	FALSE	0.00513269854	0.00318991935	0.00367607859	0.00712900398	0.00379069952	0.00471851704	0.00790158858	0.00882051488	0.00887516953	0.0078415227	0.00701258755	0.00428071776	0	0	0	0	0	0	0.00328244275	0.00309117124	0.0031243769	0.00516816206	0.00476678657	0.00391814141	-	-
Anthocyanidin_27	Delphinidin-3-O-glucoside	Delphinidin	FALSE	TRUE	TRUE	TRUE	0.00951865883	0.00902445565	0.00933074742	0.0113200797	0	0	0	0.0155888174	0	0.0329361189	0.0172570542	0.0169295012	0	0.0108153565	0.0102503564	0.0122376761	0.0151086513	0.0162450479	0.0150956006	0	0.0388154002	0.0161506522	0	0.00714854545	C12138	ko00942,ko01110
Anthocyanidin_28	Delphinidin-3-O-rhamnoside	Delphinidin	TRUE	TRUE	TRUE	FALSE	0	0.00247350806	0	0	0	0	0	0	0	0	0	0	0	0	0	0.00356958138	0.00210137862	0.00344317093	0.00393919245	0.00131406281	0.00219647416	0	0	0	-	-
Anthocyanidin_29	Delphinidin-3-O-rutinoside	Delphinidin	TRUE	FALSE	TRUE	FALSE	0.0698241491	0.0746610887	0.115566943	0.340802789	0.177782591	0.256757026	0.548268651	0.739382542	0.969708815	0.781484532	0.813838303	0.738663828	0.0277247505	0.0201900467	0.0162868317	0.225606416	0.275480519	0.316337859	0.266580956	0.304104286	0.444510638	0.849883399	0.439906075	0.368131313	C16315	ko00942
Anthocyanidin_31	Delphinidin-3-O-sophoroside	Delphinidin	TRUE	FALSE	TRUE	FALSE	0.00365883306	0	0	0.00826818725	0.00728131955	0.00488646602	0.00800189021	0.017883749	0.0180379936	0.0158403174	0.0147195717	0.0145079886	0.00524774451	0	0.00621360396	0.00911785994	0.0142627972	0.0123521565	0	0.00779241556	0.00590672746	0.025722332	0.015542486	0.00985527273	C16307	ko00942
Anthocyanidin_32	Delphinidin-3-O-rutinoside-5-O-glucoside	Delphinidin	TRUE	FALSE	TRUE	FALSE	0.223995138	0.184821169	0.230540814	0.442531873	0.451826312	0.378499103	1.91181983	1.88561545	2.58647786	1.75739855	2.45157094	1.95003852	0.048751497	0.0488054032	0.0352980198	0.258032081	0.249672328	0.309448882	0.735520289	0.916302587	0.99648227	2.78903162	1.42313549	1.34182424	-	-
Anthocyanidin_33	Delphinidin-3-O-sambubioside-5-O-glucoside	Delphinidin	TRUE	TRUE	TRUE	FALSE	0	0.00145383065	0.00130886571	0	0	0	0	0	0	0	0	0	0.00307642715	0.00257003859	0.00252750495	0.00228053599	0.00174038362	0.0023297524	0	0.00142463164	0	0	0	0	C20494	ko00942
Anthocyanidin_37	Dihydromyricetin	flavonoid	FALSE	FALSE	TRUE	TRUE	0	0	0	0	0	0	0	0	0	0	0	0	0	0	0	0	0	0	0	0.0622320758	0	0.0775268775	0.0439456435	0.0367882828	C02906	ko00941,ko01110
Anthocyanidin_38	Kaempferol-3-O-rutinoside	flavonoid	TRUE	FALSE	TRUE	FALSE	135.315235	118.034879	138.372088	212	159.908386	148.966514	240.494671	285.631537	281.667331	252.107272	239.293576	189.964923	6.8455489	6.81019703	8.12215842	65.4776995	113.379021	118.773962	81.2233829	118.118507	94.2066869	138.273518	103.586531	124.736768	C21833	ko00944,ko01110
Anthocyanidin_39	Naringenin	flavonoid	FALSE	TRUE	FALSE	FALSE	0	0	0	0	0	0	0	0	0	0	0	0	0	0	0	0.010660759	0.0252625375	0.0150488419	0	0	0	0	0	0	C00509	ko00941,ko01100,ko01110
Anthocyanidin_40	Naringenin-7-O-glucoside	flavonoid	FALSE	TRUE	FALSE	FALSE	0.669187601	0.571449597	0.966390521	0.598856574	0.833698331	0.596216863	0.388347074	0.475806516	0.358458317	0.316428284	0.266067641	0.265973236	0.889331337	1.70863701	1.33897822	2.30457746	2.42747253	2.55207668	0.430130575	0.362994272	0.382279635	0.324090909	0.25371303	0.0845911111	C09099	ko00941
Anthocyanidin_41	Quercetin-3-O-glucoside	flavonoid	TRUE	FALSE	TRUE	TRUE	68.7613452	58.4318548	78.8521369	177.185857	145.037162	132.34124	151.220591	190.81436	195.037495	202.661712	158.036422	147.458637	5.15469062	3.61720496	3.42766337	78.8663928	106.962238	110.618411	73.1791884	84.6634406	78.2725431	121.318775	65.4964029	48.9260606	C05623	ko00944,ko01100,ko01110
Anthocyanidin_42	Rutin	flavonoid	TRUE	FALSE	TRUE	TRUE	179.264789	145.040726	201.95159	362.86255	403.302862	314.084114	362.666399	541.737731	510.123654	518.758538	455.715429	420.022303	12.7942116	8.69823278	8.84655446	204.671362	284.38961	263.837859	189.424669	227.418527	191.852077	317.225296	150.489009	131.110101	C05625	ko00944,ko01100,ko01110
Anthocyanidin_46	Malvidin-3-O-(6-O-malonyl-beta-D-glucoside)	Malvidin	TRUE	FALSE	TRUE	FALSE	0	0	0	0	0	0	0	0	0	0	0	0	0	0.00395608369	0.00239364356	0	0	0	0.00359523905	0.00482555797	0.00252575481	0	0	0	-	-
Anthocyanidin_47	Malvidin-3-O-(6-O-p-coumaroyl)-glucoside	Malvidin	FALSE	FALSE	TRUE	FALSE	0.0737425041	0.0631346774	0.0833656066	0.0927599602	0.0956589825	0.0675276061	0.034004625	0.0471651247	0.0497419226	0.0368115709	0.0231448869	0.0271978913	0.131876248	0.095426366	0.114181782	0.134957942	0.163870529	0.152450879	0.307348333	0.203517677	0.267969605	0.0961897233	0.0478553157	0.0263735354	-	-
Anthocyanidin_49	Malvidin-3-O-arabinoside	Malvidin	FALSE	TRUE	FALSE	FALSE	0.00635155997	0.00566921371	0.0077629127	0.00542300797	0.00691649444	0.00630213275	0.00657416047	0.00837964602	0.00844088552	0.0143678184	0.00867572544	0.00930340633	0.0072357485	0.00611145643	0.00788368317	0.0145881847	0.01896999	0.0173715256	0.0107935115	0.00982579498	0.00995669706	0.0184508893	0.0113138689	0.00732165657	-	-
Anthocyanidin_51	Malvidin-3-O-glucoside	Malvidin	FALSE	FALSE	TRUE	FALSE	0	0	0	0	0	0	0	0	0	0.00203728405	0.00354676806	0	0	0	0	0	0	0	0	0.00129517875	0	0.00639247036	0.00211694644	0.00185436364	C12140	ko00942
Anthocyanidin_56	Pelargonidin	Pelargonidin	TRUE	TRUE	TRUE	TRUE	0.399329417	0.388923387	0.387117683	0.480752988	0.361365262	0.454295396	1.01968832	1.32794449	1.47529118	1.09223182	1.0076646	1.00701338	0	0.0126816575	0	0.133090767	0.20410989	0.228374601	0.271498594	0.277886628	0.291799392	0.33044664	0.206834532	0.166256364	C05904	ko00941,ko00942,ko01100,ko01110
Anthocyanidin_58	Pelargonidin-3-sophoroside-5-glucoside	Pelargonidin	FALSE	FALSE	TRUE	TRUE	0	0	0	0	0	0	0	0.00580295656	0	0.00254166332	0.00555763458	0	0	0	0	0	0	0	0	0	0	0	0	0	-	-
Anthocyanidin_59	Pelargonidin-3,5-O-diglucoside	Pelargonidin	TRUE	TRUE	TRUE	TRUE	0.151408225	0.16961371	0.161067045	0.102894622	0.117295707	0.106688459	0.213905087	0.24966613	0.311669326	0.209423463	0.188139284	0.172966139	0.0116106986	0.00877166362	0.0139979802	0.0359520736	0.038982018	0.0452699681	0.0848826838	0.0853983804	0.0850338399	0.106967984	0.0597288169	0.0383030303	C08725	ko00942
Anthocyanidin_62	Pelargonidin-3-O-(6-O-p-coumaroyl)-glucoside	Pelargonidin	TRUE	FALSE	TRUE	TRUE	1.74529781	3.430625	3.09064209	2.5575498	2.17714626	2.29109029	2.57132516	3.31240949	4.77522936	2.23943351	2.58663198	2.10596107	0.0518427146	0.108371521	0.171083564	0.799000391	1.30605994	2.55051917	0.799210526	1.98137468	1.11578521	0.72656917	0.41638689	0.60069697	C16368	ko00942
Anthocyanidin_64	Pelargonidin-3-O-5-O-(6-O-coumaroyl)-diglucoside	Pelargonidin	TRUE	TRUE	FALSE	FALSE	0	0	0	0.00163673108	0.0000497738474	0	0	0	0	0	0	0	0.0031459481	0.00372927077	0.0024150099	0.0027728482	0.00710075924	0.0048951278	0	0	0	0	0	0	C16349	ko00942
Anthocyanidin_66	Pelargonidin-3-O-arabinoside	Pelargonidin	TRUE	TRUE	TRUE	TRUE	0.226460697	0.229667339	0.212817501	0.157607968	0.168449722	0.173451864	0.568156043	0.845062349	0.925688073	0.409600241	0.45141685	0.326768045	0	0	0	0.0338429186	0.0339706294	0.0492529952	0.0671062676	0.063113569	0.059858156	0.0730634387	0.0410115907	0	-	-
Anthocyanidin_67	Pelargonidin-3-O-galactoside	Pelargonidin	TRUE	TRUE	FALSE	FALSE	0	0	0	0	0	0	0	0	0	0	0	0	0.0735654691	0.0652435507	0.0701768317	0.0551795775	0.062207992	0.0548913738	0	0	0	0	0	0	-	-
Anthocyanidin_68	Pelargonidin-3-O-glucoside	Pelargonidin	TRUE	TRUE	TRUE	TRUE	7.2172812	6.71979839	7.53364391	10.0362948	7.31156598	9.86380307	27.83149	35.8135559	42.1890706	28.9973885	29.4024415	24.9053122	0.149146108	0.131671948	0.127232079	2.09790689	3.26629371	3.21894968	9.36028526	8.46259135	9.87499493	9.38343874	5.07793765	3.42638384	C12137	ko00942,ko01100,ko01110
Anthocyanidin_69	Pelargonidin-3-O-rutinoside	Pelargonidin	TRUE	TRUE	TRUE	TRUE	14.2795786	14.6394556	14.4839984	18.1366733	11.3928259	14.6390472	43.9290167	54.0022124	65.9664938	45.7067095	40.3352011	38.8525953	0.358481038	0.30025391	0.290071287	4.6553795	7.06893107	6.96539537	9.95401768	10.0001185	10.9060588	11.1043874	5.69406475	4.28646465	C12644	ko00942
Anthocyanidin_70	Pelargonidin-3-O-rutinoside-5-O-glucoside	Pelargonidin	TRUE	TRUE	TRUE	TRUE	0.141334887	0.122564718	0.117679562	0.118202191	0.0727728537	0.109480566	0.108618741	0.0972154063	0.0836781013	0.0911130976	0.0807834701	0.0763598946	0	0	0	0.0259100156	0.0389764236	0.0342276358	0.0467874648	0.0474993087	0.0404994934	0.051334585	0.0289420464	0.0202484848	C12645	ko00942
Anthocyanidin_72	Pelargonidin-3-O-sophoroside	Pelargonidin	TRUE	TRUE	TRUE	TRUE	1.14481767	1.11527823	1.15726352	1.64016534	1.0070628	1.37755432	4.97643274	6.17184232	7.24441564	5.13654078	4.50510306	4.38059611	0.0528792415	0.0478106845	0.052829505	0.331113067	0.560763237	0.52879992	0.847235838	0.872206202	0.881665653	1.0091917	0.529206635	0.355761616	C16305	ko00942
Anthocyanidin_74	Pelargonidin-3-O-sambubioside-5-O-glucoside	Pelargonidin	FALSE	FALSE	TRUE	TRUE	0	0	0	0	0	0	0.00862521617	0.0157433427	0.0179305345	0.0131327441	0.010765059	0.0111973033	0	0	0	0	0	0	0	0	0	0	0	0	C20492	ko00942
Anthocyanidin_78	Peonidin-3,5-O-diglucoside	Peonidin	TRUE	TRUE	FALSE	FALSE	0.0539714344	0.0562508065	0.0630702856	0.0593958167	0.0724622417	0.0693643612	0.193957772	0.232043443	0.271838851	0.205148654	0.250114068	0.245703569	0	0	0	0.0165887324	0.0149486913	0.0202472045	0.157793893	0.185594904	0.163030395	0.317664032	0.145167266	0.120313737	-	-
Anthocyanidin_80	Peonidin-3-O-(6-O-p-coumaroyl)-glucoside	Peonidin	FALSE	FALSE	TRUE	TRUE	0.102363857	0.151258468	0.138890014	0.141951793	0.165026828	0.148378314	0.0707918761	0.109333266	0.140768049	0.199879671	0.229121473	0.177989051	0.0845974052	0.0682941296	0.0631019802	0.11975939	0.153733666	0.244604633	0.2589092	0.406673909	0.224330294	0.795310277	0.378433253	0.558276768	-	-
Anthocyanidin_81	Peonidin-3-O-5-O-(6-O-coumaroyl)-diglucoside	Peonidin	FALSE	FALSE	FALSE	TRUE	0	0	0	0	0	0	0	0	0	0	0	0	0	0	0	0	0	0	0	0	0	0	0	0.00308874747	-	-
Anthocyanidin_82	Peonidin-3-O-arabinoside	Peonidin	TRUE	TRUE	TRUE	TRUE	0.000314157212	0.000162983669	0.00542086287	0.00584266932	0.00759304452	0.0136519035	0.0585373014	0.085984111	0.0951886717	0.0773222178	0.0715087052	0.0577487835	0	0	0	0	0	0	0.0190819606	0.024443808	0.0262518744	0.0402660079	0.0189809153	0.0133675152	-	-
Anthocyanidin_85	Peonidin-3-O-galactoside	Peonidin	TRUE	FALSE	FALSE	FALSE	0	0	0	0	0	0	0	0	0	0	0	0	0.0719742515	0.137196425	0.082960396	0	0	0	0	0	0	0	0	0	-	-
Anthocyanidin_86	Peonidin-3-O-glucoside	Peonidin	TRUE	TRUE	FALSE	FALSE	0.0944927066	0.0857403226	0.122798866	0.104972112	0.15260473	0.158620092	0.164974261	0.225008045	0.230791783	0.283533548	0.300092055	0.220024331	0	0	0	0.0638444836	0.0628555445	0.0702701677	0.140005424	0.165496544	0.143616008	0.288061265	0.129705835	0.122141212	C12141	ko00942
Anthocyanidin_88	Peonidin-3-O-rutinoside	Peonidin	TRUE	FALSE	FALSE	FALSE	27.4600891	26.283871	32.7085274	35.9308765	43.327504	36.8401435	82.4600845	109.590306	129.252892	133.566493	123.638983	106.046634	1.30613573	0.894255535	0.965809901	17.3751369	21.210989	21.2164537	76.7251908	87.382382	80.4790274	145.197036	65.0863309	59.6551515	-	-
Anthocyanidin_94	Petunidin-3-O-(6-O-p-coumaroyl)-glucoside	Petunidin	TRUE	TRUE	TRUE	TRUE	0.0863569692	0.0882590726	0.0988146648	0.117131275	0.0998984499	0.10494419	0.13587593	0.130162711	0.129651376	0.137013861	0.130159095	0.114406732	0	0	0	0.0382018779	0.0574233766	0.060908746	0.0491219365	0.0698494963	0.0696688956	0.0665644269	0.0315833333	0.0204961616	-	-
Anthocyanidin_96	Petunidin-3-O-arabinoside	Petunidin	TRUE	TRUE	TRUE	FALSE	0.00717722853	0.0114343952	0.0123482479	0.0113161155	0	0	0	0	0	0	0	0	0.0338135729	0.0358397319	0.0315328713	0.0237936228	0.0280573427	0.0235726837	0.0110942748	0	0	0	0	0	-	-
Anthocyanidin_97	Petunidin-3-O-galactoside	Petunidin	TRUE	TRUE	TRUE	TRUE	0.0148360818	0.0169644153	0.0199775572	0	0	0.0203980466	0	0	0	0	0	0	0	0	0	0.0352746479	0	0.0305001997	0.0293409	0.0379119099	0.0304228977	0	0.0148468026	0.0109259798	-	-
Anthocyanidin_98	Petunidin-3-O-glucoside	Petunidin	TRUE	FALSE	TRUE	TRUE	0	0.00190912903	0	0.00242113546	0.00315520668	0.00258154275	0	0	0	0	0	0.000598004866	0	0	0	0	0.00382827173	0.00645900559	0.006539092	0.00631601817	0.0043056535	0	0.00303427258	0.00234935354	C12139	ko00942
Anthocyanidin_103	Procyanidin A1	Procyanidin	FALSE	TRUE	TRUE	TRUE	0	0	0	0.0112972311	0.00627788156	0.017708531	0.0811648904	0.0920627514	0.0552054248	0.0334817196	0.026478287	0.0365225061	0	0	0	0	0	0	0.0065830454	0	0	0.0141783202	0	0	-	-
Anthocyanidin_104	Procyanidin A2	Procyanidin	TRUE	TRUE	TRUE	TRUE	1.74277755	1.30338306	0.791494835	0.934215139	0.493527424	0.662503488	1.59585763	1.85448713	2.00337056	1.63101245	1.42129278	1.41238848	0.0090898004	0.00672530977	0	0.036364241	0.055582018	0.0566377796	0.152597027	0.174636579	0.178352584	0.180235968	0.105684253	0.0818662626	C10237	-
Anthocyanidin_105	Procyanidin B1	Procyanidin	TRUE	TRUE	TRUE	TRUE	1.01659643	1.3638004	1.23500506	0.940370518	0.461647456	0.761357385	8.03058516	8.25502816	7.60225369	4.11842105	2.87438463	4.17218167	0	0	0	0	0	0	0.316854158	0.467738495	0.251211753	0.493853755	0.382805755	0.465034343	-	-
Anthocyanidin_106	Procyanidin B2	Procyanidin	TRUE	TRUE	TRUE	TRUE	195.969814	235.600806	222.027547	270.197211	117.85314	166.207096	435.968228	495.110619	475.907459	382.278023	327.068241	344.424169	4.54598802	3.07936218	2.55778218	14.0474765	14.8905894	16.7586661	50.0763359	56.069919	46.1647416	56.5816206	25.4402478	23.8440404	C17639	-
Anthocyanidin_107	Procyanidin B3	Procyanidin	TRUE	TRUE	TRUE	TRUE	367.745138	425.290323	409.05003	373.12749	155.389308	224.64421	658.463704	750.969429	742.91783	598.266372	508.579147	558.600973	14.0261876	9.86433069	8.41271287	16.7576878	11.7906294	13.3389776	100.861591	112.838633	79.4070922	106.159289	43.2384093	47.6670707	-	-
Anthocyanidin_108	Procyanidin C1	Procyanidin	TRUE	TRUE	TRUE	TRUE	51.1316856	65.9824597	67.8563905	62.9177291	33.3465819	44.3336655	182.384677	215.225261	215.109693	125.098634	97.4120472	112.835766	1.58698204	0.929390615	0.709764356	4.37605634	3.92679321	4.84452875	19.9718562	19.9334387	14.3296657	21.844664	7.73872902	6.69135354	C17624	-
