# Supplementary material for: Enhancement of the anthocyanin contents of Caladium leaves and petioles via metabolic engineering with co-overexpression of AtPAP1 and ZmLc transcription factors
Source: Front Plant Sci. 2023 Jun 21;14:1186816. doi: 10.3389/fpls.2023.1186816 (PMC10320811; doi:10.3389/fpls.2023.1186816)
Supplement: Supplementary file 7 [file Table_5.xlsx]

## Sheet: Sheet1
Table S4. Statistical table of sequencing data.
Sample	Raw reads	Raw bases	Clean reads	Clean bases	Error rate(%)	Q20(%)	Q30(%)	GC content(%)
TT2L1	50559634	7634504734	49934234	7377226151	0.0249	98.09	94.22	53.29
TT2L2	48652912	7346589712	48089224	7094967403	0.0251	98.02	94.06	52.83
TT2L3	46513048	7023470248	45782368	6738007466	0.025	98.03	94.12	52.53
TT3L1	45479032	6867333832	44823278	6604353281	0.0247	98.14	94.4	53.9
TT3L2	45840054	6921848154	45131066	6644461796	0.0247	98.13	94.4	53.03
TT3L3	42657510	6441284010	42034452	6209860900	0.0247	98.15	94.4	52.09
WT2L1	49398512	7459175312	48388348	6925462288	0.0244	98.28	94.77	52.73
WT2L2	48617980	7341314980	47802016	6962615056	0.0246	98.2	94.54	53.45
WT2L3	55822146	8429144046	54915168	7937676329	0.0246	98.18	94.51	53.66
WT3L1	59016980	8911563980	57982662	8383144879	0.0247	98.14	94.41	52.92
WT3L2	55868068	8436078268	54907076	7890946577	0.0245	98.25	94.67	52.9
WT3L3	66455588	10034793788	65331832	9429916991	0.0245	98.23	94.63	52.96
TT2P1	65659682	9914611982	64609268	9268937088	0.0245	98.22	94.6	53.66
TT2P2	46391188	7005069388	45827124	6663371606	0.0242	98.37	94.95	51.33
TT2P3	46391188	7005069388	45827124	6663371606	0.0242	98.37	94.95	51.33
TT3P1	45092000	6808892000	44556794	6576964212	0.0243	98.31	94.83	53.7
TT3P2	48624826	7342348726	47981386	7076222362	0.0248	98.12	94.35	53.42
TT3P3	47259364	7136163964	46529724	6833890603	0.0254	97.86	93.71	53.29
WT2P1	64490712	9738097512	63595318	9041031820	0.0243	98.33	94.85	51.45
WT2P2	58467606	8828608506	57403422	8280675666	0.0249	98.08	94.27	52.89
WT2P3	58467606	8828608506	57403422	8280675666	0.0249	98.08	94.27	52.89
WT3P1	43299452	6538217252	42680254	6262013509	0.0246	98.18	94.49	52.64
WT3P2	46555904	7029941504	45923326	6756989015	0.0243	98.3	94.8	52.54
WT3P3	57624762	8701339062	56637940	8075365813	0.0242	98.33	94.89	51.84
