# Supplementary material for: Enhancement of the anthocyanin contents of Caladium leaves and petioles via metabolic engineering with co-overexpression of AtPAP1 and ZmLc transcription factors
Source: Front Plant Sci. 2023 Jun 21;14:1186816. doi: 10.3389/fpls.2023.1186816 (PMC10320811; doi:10.3389/fpls.2023.1186816)
Supplement: Supplementary file 8 [file Table_6.xlsx]

## Sheet: Sheet1
Table S5. Assembly quality statistics and evaluation.
Type	Resource
Total transcripts num	268446
Total unigenes num	129980
Total sequence base	255019791
Largest	13352
Smallest	201
Average length	949.99
N50	1357
E90N50	1644
GC percent	45.47
