# Supplementary material for: Enhancement of the anthocyanin contents of Caladium leaves and petioles via metabolic engineering with co-overexpression of AtPAP1 and ZmLc transcription factors
Source: Front Plant Sci. 2023 Jun 21;14:1186816. doi: 10.3389/fpls.2023.1186816 (PMC10320811; doi:10.3389/fpls.2023.1186816)
Supplement: Supplementary file 9 [file Table_7.xlsx]

## Sheet: Sheet1
Table S6. Comparison of sequencing data and assembly results.
Sample	Clean reads	Mapped reads	Mapped ratio
TT2L1	24967117	15759727	0.6312
TT2L2	24044612	15302479	0.6364
TT2L3	22891184	14484956	0.6328
TT2P1	32304634	21276992	0.6586
TT2P2	22913562	15383713	0.6714
TT2P3	22913562	15383713	0.6714
TT3L1	22411639	14269317	0.6367
TT3L2	22565533	14430348	0.6395
TT3L3	21017226	13242089	0.6301
TT3P1	22278397	14286141	0.6413
TT3P2	23990693	15214469	0.6342
TT3P3	23264862	14904642	0.6407
WT2L1	24194174	14565884	0.602
WT2L2	23901008	14627807	0.612
WT2L3	27457584	17626443	0.642
WT2P1	31797659	21389023	0.6727
WT2P2	28701711	18073473	0.6297
WT2P3	28701711	18073473	0.6297
WT3L1	28991331	18891531	0.6516
WT3L2	27453538	17979986	0.6549
WT3L3	32665916	21457594	0.6569
WT3P1	21340127	13536017	0.6343
WT3P2	22961663	14663928	0.6386
WT3P3	28318970	18044299	0.6372
