# Supplementary material for: Enhancement of the anthocyanin contents of Caladium leaves and petioles via metabolic engineering with co-overexpression of AtPAP1 and ZmLc transcription factors
Source: Front Plant Sci. 2023 Jun 21;14:1186816. doi: 10.3389/fpls.2023.1186816 (PMC10320811; doi:10.3389/fpls.2023.1186816)
Supplement: Supplementary file 10 [file Table_8.xlsx]

## Sheet: 表达量差异统计表
Table S7. All differentially expressed genes among all comparison units.
Gene id	TT2L1	TT2L2	TT2L3	TT2P1	TT2P2	TT2P3	TT3L1	TT3L2	TT3L3	TT3P1	TT3P2	TT3P3	WT2L1	WT2L2	WT2L3	WT2P1	WT2P2	WT2P3	WT3L1	WT3L2	WT3L3	WT3P1	WT3P2	WT3P3	TT2L	TT2P	TT3L	TT3P	WT2L	WT2P	WT3L	WT3P	Log2FC(TT2P/WT2P)	Padjust(TT2P/WT2P)	Log2FC(TT3P/WT3P)	Padjust(TT3P/WT3P)	Log2FC(TT2L/WT2L)	Padjust(TT2L/WT2L)	Log2FC(TT3L/WT3L)	Padjust(TT3L/WT3L)	WT2L_vs_TT2L	WT3L_vs_TT3L	WT2P_vs_TT2P	WT3P_vs_TT3P	Sum	length	GO_id	GO_term	Go_description
TRINITY_DN10850_c0_g1	0.26	0.4	0.35	0	0	0	0	0.13	0.15	0	0	0	0.35	0	0.3	1.27	0.15	0.15	7.23	0.2	7.4	0	0	0	0.336667	0	0.093333	0	0.216667	0.523333	4.94333	0	-7.76296	3.96592e-06	-0.953429	1	0	1	-2.87875	1	no|up	yes|down	no|down	no|no change	1	683	------	------	------
TRINITY_DN12476_c0_g1	0	0	0	0	0	0	0	0.02	0	0	0	0	0	0	0.02	0	0	0	0.37	0	1.86	0	0	0	0	0	0.006667	0	0.006667	0	0.743333	0	-6.36257	0.0113784	0	1	0.843942	1	0	1	no|down	yes|down	no|no change	no|no change	1	2155	------	------	------
TRINITY_DN12485_c0_g1	1.31	0.95	0.47	0	0	0	0.84	0.92	1.73	0.12	0.03	0	0.1	0.39	0	0	0	0	0.33	0.02	0	0	0	0	0.91	0	1.16333	0.05	0.163333	0	0.116667	0	0	1	0	1	-20.7229	2.63616e-05	0	1	no|up	yes|up	no|no change	no|up	1	1852	GO:0015074;;GO:0015074;;GO:0015074;;GO:0015074;;GO:0015074;;GO:0003676;;GO:0003676;;GO:0003676;;GO:0008270;;GO:0003723;;GO:0003676;;GO:0008270;	biological_process;;biological_process;;biological_process;;biological_process;;biological_process;;molecular_function;;molecular_function;;molecular_function;;molecular_function;;molecular_function;;molecular_function;;molecular_function;;	BP:DNA integration;;BP:DNA integration;;BP:DNA integration;;BP:DNA integration;;BP:DNA integration;;MF:nucleic acid binding;;MF:nucleic acid binding;;MF:nucleic acid binding;;MF:zinc ion binding;;MF:RNA binding;;MF:nucleic acid binding;;MF:zinc ion binding;;
TRINITY_DN12747_c0_g1	3.04	7.56	1.79	1.21	0.45	0.45	2.42	4.56	0.26	1.28	1.86	1.57	2.71	2.75	3.88	0.57	0.17	0.17	0.09	0	0.31	3.05	2.33	0.08	4.13	0.703333	2.41333	1.57	3.11333	0.303333	0.133333	1.82	-1.61071	1	-2.44711	1	-6.22143	0.00425566	-1.2675	1	no|up	yes|up	no|up	no|down	1	637	------	------	------
TRINITY_DN12846_c0_g1	0.09	0.19	0.15	0.36	0.15	0.15	0	0.1	0.05	0.05	0.05	0.09	0.85	1.09	0.74	0.7	0.97	0.97	0.6	0.69	1.35	0.32	0.2	0.54	0.143333	0.22	0.05	0.063333	0.893333	0.88	0.88	0.353333	-3.64021	0.012249	0.482167	1	0.754543	1	-0.461018	1	yes|down	yes|down	no|down	no|down	2	1135	------	------	------
TRINITY_DN12896_c0_g1	0	0	0.1	0	0	0	0	0	0.11	0	0	0	0.77	0.76	0.68	0.66	1.16	1.16	1	0.4	1.62	0.47	0.52	0.44	0.033333	0	0.036667	0	0.736667	0.993333	1.00667	0.476667	-1.50952	0.221871	-1.88109	0.0134136	-0.0276343	0.976419	-0.0979521	0.978521	yes|down	yes|down	yes|down	no|down	3	1177	------	------	------
TRINITY_DN13062_c0_g1	0	0	0.12	0	0	0	0	0	0	0	0	0	0.15	0	0.23	0	0.59	0.59	27.2	0.04	7.2	0	0.34	0	0.04	0	0	0	0.126667	0.393333	11.48	0.113333	-4.10236	0.0100299	-4.61212	1	-1.07961	1	-0.461018	1	no|down	yes|down	no|down	no|down	1	1033	------	------	------
TRINITY_DN13489_c0_g1	0	0	0.73	0	0	0	0.87	1.02	0.98	0	0	0.17	0.59	0	71.56	0	0	0	17.94	0	62.21	0	0	0	0.243333	0	0.956667	0.056667	24.05	0	26.7167	0	6.31342	0.0480613	0	1	0	1	0	1	no|down	yes|down	no|no change	no|up	1	509	------	------	------
TRINITY_DN15044_c0_g1	0.26	0.05	0.29	0.41	0.29	0.29	0.23	0.06	0.25	0.11	0	0.05	0.26	0.21	2.27	0.55	1.24	1.24	1.51	0.39	3.08	0.37	0.68	0.96	0.2	0.33	0.18	0.053333	0.913333	1.01	1.66	0.67	-4.92441	0.0419225	-1.66034	1	-1.93698	1	-1.27443	1	no|down	yes|down	no|down	no|down	1	1025	------	------	------
TRINITY_DN1552_c0_g1	15.55	48.59	14.38	28.44	54.69	54.69	14.59	0.94	1.09	41.47	30.01	51.38	2.26	10.54	43.08	13.79	0.83	0.83	0.45	0.14	0.64	11.71	22.15	0.4	26.1733	45.94	5.54	40.9533	18.6267	5.15	0.41	11.42	6.49042	0.0364682	0	1	0	1	0	1	no|up	yes|up	yes|up	no|up	2	483	------	------	------
TRINITY_DN16142_c0_g1	4.19	1.9	3.1	3.7	4.31	4.31	29.92	9.56	1.18	21.66	9.59	8.92	10.45	3.22	29.15	1.39	8.49	8.49	0.68	0	0.47	40.03	26.78	3.88	3.06333	4.10667	13.5533	13.39	14.2733	6.12333	0.383333	23.5633	0	1	1.81056	1	-3.73211	0.0433616	2.22033	1	yes|down	yes|up	no|down	no|down	2	514	------	------	------
TRINITY_DN17084_c0_g1	10.27	0	15.81	0	0	0	0	0	0	0.24	0	0.12	0	0	7.98	0	0.46	0.46	66.71	0.09	35	0.27	0	0	8.69333	0	0	0.12	2.66	0.306667	33.9333	0.09	-7.05666	0.000428168	0	1	-4.34626	1	1.46254	1	no|up	yes|down	no|down	no|up	1	618	------	------	------
TRINITY_DN17181_c0_g2	0.59	0	0.15	0.23	0.08	0.08	0.07	0	0.03	0.07	0.05	0	0	0.02	0.35	0.09	0.34	0.34	1.39	0	2.21	0	0	0	0.246667	0.13	0.033333	0.04	0.123333	0.256667	1.2	0	-5.72145	0.0393186	-0.838027	1	-0.923904	1	-4.32772	1	no|down	yes|down	no|up	no|up	1	2023	GO:0005737;;GO:0005737;;GO:0005737;;GO:0003723;;GO:0003723;;GO:0003723;;GO:0003723;	cellular_component;;cellular_component;;cellular_component;;molecular_function;;molecular_function;;molecular_function;;molecular_function;;	CC:cytoplasm;;CC:cytoplasm;;CC:cytoplasm;;MF:RNA binding;;MF:RNA binding;;MF:RNA binding;;MF:RNA binding;;
TRINITY_DN17564_c1_g1	11.25	3.63	28.86	126.46	67.76	67.76	5.16	6.31	25.74	31.81	11.85	11.44	17.51	6.52	18.6	76.4	114.72	114.72	160.48	32.81	134.76	22.02	32.74	60.7	14.58	87.3267	12.4033	18.3667	14.21	101.947	109.35	38.4867	6.64806	0.0283021	0	1	0	1	0	1	no|down	yes|down	no|down	no|down	1	391	GO:0005975;;GO:0005975;;GO:0004553;;GO:0004553;	biological_process;;biological_process;;molecular_function;;molecular_function;;	BP:carbohydrate metabolic process;;BP:carbohydrate metabolic process;;MF:hydrolase activity, hydrolyzing O-glycosyl compounds;;MF:hydrolase activity, hydrolyzing O-glycosyl compounds;;
TRINITY_DN17726_c0_g1	0.84	0.06	0.76	4.76	2.81	2.81	0.06	0.11	0.87	1.77	0.58	1.53	0.72	0.26	0.8	0.84	0.64	0.64	8.87	0.22	3.92	0.06	0.17	0.7	0.553333	3.46	0.346667	1.29333	0.593333	0.706667	4.33667	0.31	-5.48263	0.0266203	-1.34482	1	-4.17231	1	-1.11637	1	no|down	yes|down	yes|up	no|up	2	1025	------	------	------
TRINITY_DN18020_c0_g1	0.14	0	1.07	0.16	0.23	0.23	0.07	0	0	0.15	0.14	0.21	0.33	0.41	0.55	0.27	0.83	0.83	2.74	0	3.59	0.24	0.45	2.52	0.403333	0.206667	0.023333	0.166667	0.43	0.643333	2.11	1.07	-6.02559	0.0163668	0	1	-3.13878	1	0	1	no|down	yes|down	no|down	no|down	1	846	------	------	------
TRINITY_DN18187_c0_g1	1.34	0.22	3.06	0.7	0.54	0.54	2	0.43	0.24	0.11	0.32	0.22	3.78	6.38	5.27	3.21	0.4	0.4	87.34	0.24	35.13	0.73	0.11	0.16	1.54	0.593333	0.89	0.216667	5.14333	1.33667	40.9033	0.333333	-4.81771	1	0	1	0.343443	1	-5.58403	0.00697585	no|down	yes|down	no|down	no|down	1	669	------	------	------
TRINITY_DN18232_c0_g1	0.8	0.17	0.33	2.73	2.72	2.72	0.06	0.17	0.51	0.83	1.51	0.96	0.08	0.05	0.14	1.71	0.56	0.56	3.26	0.72	3.54	1.3	0.17	1.59	0.433333	2.72333	0.246667	1.1	0.09	0.943333	2.50667	1.02	-6.14425	0.00359974	-2.49783	1	-3.72584	1	-0.461018	1	no|up	yes|down	no|up	no|down	1	1014	GO:0003700;;GO:0003700;;GO:0003700;;GO:0003700;	molecular_function;;molecular_function;;molecular_function;;molecular_function;;	MF:transcription factor activity, sequence-specific DNA binding;;MF:transcription factor activity, sequence-specific DNA binding;;MF:transcription factor activity, sequence-specific DNA binding;;MF:transcription factor activity, sequence-specific DNA binding;;
TRINITY_DN18354_c0_g1	0.15	0.64	2.29	1.81	0.41	0.41	0.25	0	0.27	0.82	0.08	0	0	0	0.68	0.36	0.43	0.43	17.65	0.68	4.91	0.09	0.16	0.12	1.02667	0.876667	0.173333	0.3	0.226667	0.406667	7.74667	0.123333	-5.87469	0.0230411	-4.88964	1	-1.49422	1	-2.79168	1	no|up	yes|down	no|up	no|up	1	791	GO:0006869;;GO:0006869;;GO:0006869;;GO:0008289;;GO:0008289;;GO:0008289;	biological_process;;biological_process;;biological_process;;molecular_function;;molecular_function;;molecular_function;;	BP:lipid transport;;BP:lipid transport;;BP:lipid transport;;MF:lipid binding;;MF:lipid binding;;MF:lipid binding;;
TRINITY_DN18436_c0_g1	3.87	0.29	3.69	8.2	4.84	4.84	0.3	1.34	2.3	0.67	0	0.07	2.72	0	4.19	1.79	4.06	4.06	104.93	0.51	45	0.65	1.72	1.52	2.61667	5.96	1.31333	0.246667	2.30333	3.30333	50.1467	1.29667	5.44713	0.0390848	2.81926	1	2.27009	1	-1.65	1	no|down	yes|down	no|up	no|down	1	844	------	------	------
TRINITY_DN18450_c0_g1	4.56	1.48	25.46	50.16	25.5	25.5	11.55	0	7.02	1.51	0	0	1.76	4.82	19.02	25.15	11.27	11.27	232	0.79	119.75	1.59	7.29	12.82	10.5	33.72	6.19	0.503333	8.53333	15.8967	117.513	7.23333	0	1	0	1	-6.54995	0.00392242	4.63517	1	no|down	yes|down	no|up	no|down	1	252	GO:0008152;;GO:0003824;	biological_process;;molecular_function;;	BP:metabolic process;;MF:catalytic activity;;
TRINITY_DN18470_c0_g2	1.77	2.89	3.43	0.92	1.8	1.8	6.49	6.84	4.03	2.79	2.52	1.44	0	1.74	1.58	0.71	0	0	1.48	0.31	1.27	1.7	3.5	0.16	2.69667	1.50667	5.78667	2.25	1.10667	0.236667	1.02	1.78667	6.31342	0.0480613	0	1	0	1	0	1	no|up	yes|up	no|up	no|up	1	902	------	------	------
TRINITY_DN18516_c0_g2	1.26	0	3.05	0.93	1.4	1.4	0.25	0.37	0.84	0	0	0.61	0	0.19	1.06	1.29	2.86	2.86	20.27	0	16.02	0.34	0.18	0.49	1.43667	1.24333	0.486667	0.203333	0.416667	2.33667	12.0967	0.336667	0	1	0	1	-1.07961	1	-6.10565	0.0217611	no|up	yes|down	no|down	no|down	1	851	------	------	------
TRINITY_DN18821_c0_g1	3.79	9.98	1.41	0.92	1.12	1.12	1.98	5.49	2.53	1.96	1.63	1.03	5.48	7.16	3.11	0.2	0.3	0.3	0.55	0.31	0.33	0.51	1.16	0.67	5.06	1.05333	3.33333	1.54	5.25	0.266667	0.396667	0.78	1.58525	0.205574	2.73039	0.189985	3.49355	0.000244867	1.73278	0.466291	no|down	yes|up	no|up	no|up	1	909	------	------	------
TRINITY_DN18875_c0_g1	2.35	0.47	4.82	16.59	5.39	5.39	0.54	0.12	2.09	3.39	3.42	2.57	5.41	0.5	3.72	4.09	14.5	14.5	24.02	2.55	18.86	3.82	1.96	8.24	2.54667	9.12333	0.916667	3.12667	3.21	11.03	15.1433	4.67333	0	1	3.26305	1	2.14117	0.242992	3.36789	0.0365754	no|down	yes|down	no|down	no|down	1	977	------	------	------
TRINITY_DN19039_c0_g1	4.27	3.72	5.21	1.45	6.9	6.9	5.45	0.48	0.22	2.58	1.84	7.29	0.04	0.04	6.71	1.05	0.15	0.15	0.06	0.09	0.31	1.9	1.15	0	4.4	5.08333	2.05	3.90333	2.26333	0.45	0.153333	1.01667	-2.90361	0.00949278	-1.40208	0.229539	-3.85292	0.00404191	-2.63319	0.0912602	no|up	yes|up	yes|up	no|up	2	1353	------	------	------
TRINITY_DN19630_c0_g2	4.7	3.78	4.1	27.05	10.02	10.02	1.14	1.87	2.4	6.23	4.99	4.12	7.81	9.62	3.4	5.7	10.83	10.83	12.4	18.08	4.79	1.68	1.43	4.89	4.19333	15.6967	1.80333	5.11333	6.94333	9.12	11.7567	2.66667	2.27592	0.00362274	1.09356	1	0	1	-3.60253	1	no|down	yes|down	no|up	no|up	1	925	------	------	------
TRINITY_DN19673_c0_g1	9.53	4.43	1.07	4.78	8.44	8.44	1.55	0	2.21	1.33	0.63	0.79	1.63	0	4.88	2.14	7.26	7.26	21.4	2.89	14.86	1.8	0.74	1.12	5.01	7.22	1.25333	0.916667	2.17	5.55333	13.05	1.22	-6.07705	0.0204257	0	1	-1.07961	1	0	1	no|up	yes|down	no|down	no|down	1	562	GO:0003676;;GO:0008270;;GO:0003676;;GO:0008270;	molecular_function;;molecular_function;;molecular_function;;molecular_function;;	MF:nucleic acid binding;;MF:zinc ion binding;;MF:nucleic acid binding;;MF:zinc ion binding;;
TRINITY_DN19763_c0_g1	0.49	0.17	0.68	0.06	0.18	0.18	0.5	0.23	0.23	0	0.25	0.26	0	0.16	1.9	0.13	0.13	0.13	8.17	0.18	6.7	0.1	0	0.13	0.446667	0.14	0.32	0.17	0.686667	0.13	5.01667	0.076667	6.16642	0.00426187	1.73086	0.407823	4.21666	1	5.54118	1	no|down	yes|down	no|down	no|up	1	753	------	------	------
TRINITY_DN19783_c0_g1	0.4	0.31	0.72	0.28	1.16	1.16	0.14	0.14	0.18	0.37	0.13	0.44	0	0.04	0.54	1.22	0.03	0.03	3.14	0.46	2.62	0.16	0.14	0	0.476667	0.866667	0.153333	0.313333	0.193333	0.426667	2.07333	0.1	-7.00231	0.000494028	-0.953429	1	-3.94864	1	0	1	no|up	yes|down	no|up	no|up	1	1203	------	------	------
TRINITY_DN19863_c0_g1	2	0	3.19	6.33	3.25	3.25	1.18	0.47	0.84	1.49	0.58	1.58	3.54	0.07	5.59	5.03	9.92	9.92	13.34	0.12	15.18	5.57	3.52	15.07	1.73	4.27667	0.83	1.21667	3.06667	8.29	9.54667	8.05333	6.5449	0.0333551	0	1	-2.1951	1	0	1	no|down	yes|down	no|down	yes|down	2	850	------	------	------
TRINITY_DN19904_c0_g2	0.6	0.31	1.08	7.19	10.53	10.53	0.16	0.24	0.18	4.04	2.19	1.32	0.14	0.15	0.8	4.56	0.36	0.36	11.32	0.18	7.89	2.47	2.19	0.48	0.663333	9.41667	0.193333	2.51667	0.363333	1.76	6.46333	1.71333	5.54437	0.0288818	3.4667	1	0.843942	1	2.17607	1	no|up	yes|down	yes|up	no|up	2	799	------	------	------
TRINITY_DN20051_c0_g1	0.8	0.08	1.24	3.18	3.03	3.03	0.09	0	0	1.81	0.4	0.5	0.23	0	0.85	2.05	0.51	0.51	5.02	0	4.05	1.22	1.12	0.26	0.706667	3.08	0.03	0.903333	0.36	1.02333	3.02333	0.866667	1.05801	0.602138	-0.0777922	0.983672	0.165931	0.900326	4.4586	0.0222374	no|up	yes|down	no|up	no|up	1	766	GO:0045454;;GO:0045454;;GO:0045454;;GO:0045454;;GO:0005623;;GO:0005623;;GO:0005623;;GO:0005623;	biological_process;;biological_process;;biological_process;;biological_process;;cellular_component;;cellular_component;;cellular_component;;cellular_component;;	BP:cell redox homeostasis;;BP:cell redox homeostasis;;BP:cell redox homeostasis;;BP:cell redox homeostasis;;CC:cell;;CC:cell;;CC:cell;;CC:cell;;
TRINITY_DN20092_c0_g1	3.21	2.2	3.35	3.83	1.32	1.32	1.05	0.24	3.09	0.77	0.5	0.44	0.16	0.04	0.5	0.32	0.27	0.27	0.25	0.15	0.28	0.19	0.13	0.21	2.92	2.15667	1.46	0.57	0.233333	0.286667	0.226667	0.176667	6.71254	0.0293107	2.55576	1	5.65658	0.0677463	-0.306541	1	yes|up	yes|up	yes|up	no|up	3	2238	GO:0005524;;GO:0004674;;GO:0005524;;GO:0004674;;GO:0005524;;GO:0004674;;GO:0005524;;GO:0004674;	molecular_function;;molecular_function;;molecular_function;;molecular_function;;molecular_function;;molecular_function;;molecular_function;;molecular_function;;	MF:ATP binding;;MF:protein serine/threonine kinase activity;;MF:ATP binding;;MF:protein serine/threonine kinase activity;;MF:ATP binding;;MF:protein serine/threonine kinase activity;;MF:ATP binding;;MF:protein serine/threonine kinase activity;;
TRINITY_DN20115_c0_g1	2.49	2.83	3.81	3.35	1.5	1.5	1.41	1.93	3.04	1.24	1.49	1.53	14.64	2.09	3.72	6.85	17.92	17.92	16.1	4.95	13.87	3.83	2.39	17.88	3.04333	2.11667	2.12667	1.42	6.81667	14.23	11.64	8.03333	6.64806	0.0283021	0	1	0	1	0	1	no|down	yes|down	yes|down	yes|down	3	1105	GO:0008270;;GO:0008270;	molecular_function;;molecular_function;;	MF:zinc ion binding;;MF:zinc ion binding;;
TRINITY_DN20184_c0_g1	2.18	1.01	2.05	0.28	0.88	0.88	3.39	1.37	0.08	0.66	0.9	1.3	0	0.06	1.08	0.03	0	0	0	0	0.15	0.68	0.49	0	1.74667	0.68	1.61333	0.953333	0.38	0.01	0.05	0.39	-1.78012	0.0482051	-1.16909	0.374554	-0.189925	0.818945	0.30892	0.882104	no|up	yes|up	yes|up	no|up	2	1503	------	------	------
TRINITY_DN20195_c0_g5	39.86	40.17	37.38	138.8	108.89	108.89	11.41	30.63	25.17	39.96	20.98	16.17	54.88	51.88	52.22	60.24	43.69	43.69	96.24	50.28	89.1	33.61	30.01	29.39	39.1367	118.86	22.4033	25.7033	52.9933	49.2067	78.54	31.0033	0	1	0	1	-20.7475	2.55714e-05	0	1	no|down	yes|down	no|up	no|down	1	619	GO:0006730;;GO:0006556;;GO:0006730;;GO:0006556;;GO:0006556;;GO:0006730;;GO:0006730;;GO:0006556;;GO:0005737;;GO:0005829;;GO:0005524;;GO:0046872;;GO:0004478;;GO:0005524;;GO:0046872;;GO:0004478;;GO:0004478;;GO:0046872;;GO:0005524;;GO:0005524;;GO:0046872;;GO:0004478;	biological_process;;biological_process;;biological_process;;biological_process;;biological_process;;biological_process;;biological_process;;biological_process;;cellular_component;;cellular_component;;molecular_function;;molecular_function;;molecular_function;;molecular_function;;molecular_function;;molecular_function;;molecular_function;;molecular_function;;molecular_function;;molecular_function;…	BP:one-carbon metabolic process;;BP:S-adenosylmethionine biosynthetic process;;BP:one-carbon metabolic process;;BP:S-adenosylmethionine biosynthetic process;;BP:S-adenosylmethionine biosynthetic process;;BP:one-carbon metabolic process;;BP:one-carbon metabolic process;;BP:S-adenosylmethionine biosynthetic process;;CC:cytoplasm;;CC:cytosol;;MF:ATP binding;;MF:metal ion binding;;MF:methionine adeno…
TRINITY_DN20377_c0_g1	0.22	0	0.06	0	0	0	0.24	0.12	0.06	0	0	0	0.21	0.13	0.75	0	0	0	4.27	0.05	7.95	0	0	0	0.093333	0	0.14	0	0.363333	0	4.09	0	6.49042	0.0364682	0	1	0	1	0	1	no|down	yes|down	no|no change	no|no change	1	2200	------	------	------
TRINITY_DN20580_c0_g1	2.3	6.08	6.63	0.34	0.99	0.99	18.87	20.64	0.46	0.9	0.56	0.17	10.53	61.45	4.7	1.45	2.3	2.3	0.49	0.5	2.31	0.59	1.56	0.23	5.00333	0.773333	13.3233	0.543333	25.56	2.01667	1.1	0.793333	-2.42501	0.0611413	-2.61268	1	-2.91548	0.0326934	-4.02673	0.0317668	no|down	yes|up	no|down	no|down	1	1011	------	------	------
TRINITY_DN20690_c0_g1	0.89	0.65	1.6	16.03	19.02	19.02	1.11	1.11	0.81	8.74	7.87	7.96	0.59	1.36	4.9	20.11	3.7	3.7	5.76	5.84	9.35	3.39	4.82	4.75	1.04667	18.0233	1.01	8.19	2.28333	9.17	6.98333	4.32	-7.16988	0.00104443	0	1	-3.95507	1	-1.10636	1	no|down	yes|down	no|up	no|up	1	848	GO:0007020;;GO:0005737;;GO:0005874;;GO:0005815;;GO:0000922;;GO:0043015;	biological_process;;cellular_component;;cellular_component;;cellular_component;;cellular_component;;molecular_function;;	BP:microtubule nucleation;;CC:cytoplasm;;CC:microtubule;;CC:microtubule organizing center;;CC:spindle pole;;MF:gamma-tubulin binding;;
TRINITY_DN20730_c0_g1	0.4	1.04	0	0.14	0	0	0.42	0.41	2.36	0	0	0	0.86	0.19	3.02	0.41	0	0	12.31	1.93	9.53	0	0	0	0.48	0.046667	1.06333	0	1.35667	0.136667	7.92333	0	-1.64266	1	0.0776386	1	-8.31741	0.00612621	3.60078	0.216704	no|down	yes|down	no|down	no|no change	1	467	------	------	------
TRINITY_DN20767_c0_g1	0.69	1.12	1.54	15.04	7.97	7.97	1.46	3.39	1.39	8.22	8.93	9.32	18.19	8.46	12.01	14.44	29.42	29.42	11.03	18.31	19.85	11.77	14.07	25.41	1.11667	10.3267	2.08	8.82333	12.8867	24.4267	16.3967	17.0833	-7.43102	0.00014559	-5.65442	1	-5.55492	0.0143935	-5.49456	0.0111784	yes|down	yes|down	no|down	no|down	2	1422	------	------	------
TRINITY_DN20813_c0_g1	7.28	10.51	13.49	3.22	3.56	3.56	30.06	7.23	2.93	4.45	2.71	3.4	9.11	20.36	7.14	0.3	1.97	1.97	0	0.76	1.06	19.74	7.39	0.68	10.4267	3.44667	13.4067	3.52	12.2033	1.41333	0.606667	9.27	-1.15363	0.485522	-2.17854	0.00549606	-0.59994	0.714719	2.22336	1	no|down	yes|up	no|up	no|down	1	736	GO:0016021;;GO:0016021;	cellular_component;;cellular_component;;	CC:integral component of membrane;;CC:integral component of membrane;;
TRINITY_DN20893_c0_g1	3.31	0.53	6.15	8.25	4.82	4.82	1.15	2.24	3.06	2.82	1.9	2.13	10.63	2.21	4.78	3.6	11.57	11.57	18	5.19	18.62	1.82	2.37	8.79	3.33	5.96333	2.15	2.28333	5.87333	8.91333	13.9367	4.32667	4.51933	0.00413507	0.0400899	0.991679	1.68231	1	3.54442	1	no|down	yes|down	no|down	no|down	1	852	------	------	------
TRINITY_DN20949_c0_g1	0.89	0.05	1.06	0.23	0.11	0.11	0.17	0.18	1.35	0.14	0.31	0.22	0.19	0.17	4.87	3.66	1.95	1.95	2.17	0.11	17.43	0.66	1.89	0.15	0.666667	0.15	0.566667	0.223333	1.74333	2.52	6.57	0.9	-8.68016	8.61353e-07	-2.91395	1	-5.38577	0.0718574	0	1	no|down	yes|down	yes|down	no|down	2	2589	------	------	------
TRINITY_DN20958_c0_g1	4.8	16.48	3.38	2.8	1.56	1.56	38.27	20.93	4.22	2.35	0.92	0.96	0.16	20.74	6.2	1	4.14	4.14	0.74	0	6.1	5.31	3.11	2.19	8.22	1.97333	21.14	1.41	9.03333	3.09333	2.28	3.53667	-2.91673	0.0231428	-0.793203	0.710225	-1.61619	0.240762	-0.0998564	0.978144	no|down	yes|up	no|down	no|down	1	489	GO:0006351;;GO:0006351;;GO:0006351;;GO:0005634;;GO:0005634;;GO:0005634;;GO:0003677;;GO:0003700;;GO:0003677;;GO:0003700;;GO:0003677;;GO:0003700;	biological_process;;biological_process;;biological_process;;cellular_component;;cellular_component;;cellular_component;;molecular_function;;molecular_function;;molecular_function;;molecular_function;;molecular_function;;molecular_function;;	BP:transcription, DNA-templated;;BP:transcription, DNA-templated;;BP:transcription, DNA-templated;;CC:nucleus;;CC:nucleus;;CC:nucleus;;MF:DNA binding;;MF:transcription factor activity, sequence-specific DNA binding;;MF:DNA binding;;MF:transcription factor activity, sequence-specific DNA binding;;MF:DNA binding;;MF:transcription factor activity, sequence-specific DNA binding;;
TRINITY_DN20976_c0_g1	17.12	34.53	29.37	8.62	4.37	4.37	133.99	36.6	6	19.95	19.61	15.74	7.07	27.21	26.87	6.63	25.46	25.46	1.7	0.59	17.42	84.45	63.42	18.47	27.0067	5.78667	58.8633	18.4333	20.3833	19.1833	6.57	55.4467	6.49042	0.0364682	0	1	0	1	0	1	no|up	yes|up	no|down	no|down	1	648	GO:0006351;;GO:0006351;;GO:0005634;;GO:0005634;;GO:0003677;;GO:0003700;;GO:0003677;;GO:0003700;	biological_process;;biological_process;;cellular_component;;cellular_component;;molecular_function;;molecular_function;;molecular_function;;molecular_function;;	BP:transcription, DNA-templated;;BP:transcription, DNA-templated;;CC:nucleus;;CC:nucleus;;MF:DNA binding;;MF:transcription factor activity, sequence-specific DNA binding;;MF:DNA binding;;MF:transcription factor activity, sequence-specific DNA binding;;
TRINITY_DN21002_c0_g1	0	0	0	2.33	1.31	1.31	0	0	0	0.63	0.25	0.05	0	0.1	0.14	1.27	1.2	1.2	1.65	0.1	1.09	1.68	1.08	0.27	0	1.65	0	0.31	0.08	1.22333	0.946667	1.01	2.32114	0.133255	3.16765	0.0112305	4.23129	1	2.3413	0.367733	no|down	yes|down	no|down	no|down	1	1049	------	------	------
TRINITY_DN21041_c0_g2	0	0.95	3.85	580.88	237.86	237.86	2.77	0.86	0	284.6	293.8	392.85	3.67	0.81	15.51	381.6	5982.43	5982.43	368.08	3.27	332.17	901.92	432.65	4987.31	1.6	352.2	1.21	323.75	6.66333	4115.49	234.507	2107.29	6.4338	0.0397717	0	1	0	1	0	1	no|down	yes|down	yes|down	yes|down	3	282	------	------	------
TRINITY_DN21074_c0_g1	3.74	0.88	8.16	1501.9	1076.91	1076.91	12.04	2.56	2.5	1655.76	1777.04	2167.78	5.45	1.74	32.11	1272.68	5447.74	5447.74	996.37	2.93	567.23	3610.44	1258.75	3546.09	4.26	1218.57	5.7	1866.86	13.1	4056.05	522.177	2805.09	-6.48756	0.00569025	1.81056	1	3.68216	1	0	1	no|down	yes|down	yes|down	no|down	2	836	------	------	------
TRINITY_DN21079_c0_g2	2.12	0.74	3.94	9.67	6	6	2.43	2.03	3.44	12.88	10.92	10.83	11.71	3.87	3.55	13.83	24.35	24.35	10.82	7.5	6.8	6.15	8.06	21.21	2.26667	7.22333	2.63333	11.5433	6.37667	20.8433	8.37333	11.8067	4.1113	0.035142	6.8161	0.00030519	5.49146	0.0398296	5.14808	1	no|down	yes|down	yes|down	no|down	2	866	------	------	------
TRINITY_DN21118_c0_g2	2.59	0.59	6.44	19.52	8.6	8.6	2.23	3.01	1.23	8.58	4.05	5.39	6.92	3.91	4.37	7.28	18.72	18.72	10.82	5.91	10.44	9.14	3.36	4.7	3.20667	12.24	2.15667	6.00667	5.06667	14.9067	9.05667	5.73333	-5.69328	0.0296735	0	1	-4.14164	1	0	1	no|down	yes|down	no|down	no|up	1	1084	------	------	------
TRINITY_DN21121_c0_g1	9.09	15.25	8.46	58.55	29.13	29.13	54.37	157.59	3.14	104.95	67.65	34.94	13.13	79.15	25.02	5.03	3.33	3.33	2.76	4.28	6.77	130.62	107.88	1.92	10.9333	38.9367	71.7	69.18	39.1	3.89667	4.60333	80.14	-5.48263	0.0266203	0.970125	1	0	1	-1.74517	1	yes|down	yes|up	yes|up	no|down	3	1760	GO:0005524;;GO:0005524;	molecular_function;;molecular_function;;	MF:ATP binding;;MF:ATP binding;;
TRINITY_DN21139_c0_g1	419.51	272.43	342.53	887.92	402.57	402.57	1060.11	1184.2	13.42	1043.37	615.74	405.85	175.29	629.73	780.28	98.58	56.6	56.6	33.02	7.94	126.92	475.05	584.53	27.47	344.823	564.353	752.577	688.32	528.433	70.5933	55.96	362.35	-6.1056	0.0762494	-3.33886	1	-2.0359	1	-9.77845	0.0229486	no|down	yes|up	yes|up	no|up	2	844	GO:0005524;;GO:0005524;	molecular_function;;molecular_function;;	MF:ATP binding;;MF:ATP binding;;
TRINITY_DN21157_c0_g1	6.79	2.32	2.01	6.83	4.77	4.77	1.48	2.36	0.37	6.07	7.78	2.23	5.48	3.02	0.5	1.45	11.51	11.51	18.15	34.83	1.96	12.91	7.51	4.06	3.70667	5.45667	1.40333	5.36	3	8.15667	18.3133	8.16	-7.99911	4.48976e-06	-1.91019	1	-5.82541	0.135588	0.500755	1	no|down	yes|down	no|down	no|down	1	630	------	------	------
TRINITY_DN21160_c0_g2	42.72	52.74	29.42	132.53	98.32	98.32	19.32	28.77	33.03	27.91	21.94	22.45	58.76	64.09	74.97	87.07	89.39	89.39	140.1	66.34	196.48	65.22	46.55	91.08	41.6267	109.723	27.04	24.1	65.94	88.6167	134.307	67.6167	-4.04889	0.0180105	-2.50225	0.363771	-0.113466	0.957748	-1.46392	0.629779	no|down	yes|down	no|down	yes|down	2	464	GO:0005524;	molecular_function;;	MF:ATP binding;;
TRINITY_DN21203_c0_g1	2.14	2.39	2.59	2.75	2.64	2.64	1.59	1.58	2.24	1.64	1.37	1.67	2.99	13.14	3.6	3.5	3.82	3.82	6.78	6.85	6.23	3.34	2.27	3.33	2.37333	2.67667	1.80333	1.56	6.57667	3.71333	6.62	2.98	6.5449	0.0333551	0	1	0	1	0	1	no|down	yes|down	no|down	no|down	1	3493	GO:0007165;;GO:0016021;;GO:0016021;;GO:0016020;;GO:0016021;;GO:0016021;	biological_process;;cellular_component;;cellular_component;;cellular_component;;cellular_component;;cellular_component;;	BP:signal transduction;;CC:integral component of membrane;;CC:integral component of membrane;;CC:membrane;;CC:integral component of membrane;;CC:integral component of membrane;;
TRINITY_DN21203_c0_g2	19.24	1.51	8.78	99.47	29.24	29.24	2.04	2.82	5.23	21.37	5.95	3.04	4.85	2.96	10.05	15.84	8.9	8.9	90.72	1.78	63.69	4.68	4.61	4.81	9.84333	52.65	3.36333	10.12	5.95333	11.2133	52.0633	4.7	6.5449	0.0333551	0	1	0	1	0	1	no|up	yes|down	yes|up	no|up	2	1078	------	------	------
TRINITY_DN21273_c0_g1	4.06	0.69	5.32	5.64	8.28	8.28	1.2	2.68	1.87	6.68	3.97	2.43	4.99	6.54	0.9	1.27	18.06	18.06	6.58	29.38	1.92	4.44	7.02	2.99	3.35667	7.4	1.91667	4.36	4.14333	12.4633	12.6267	4.81667	0.983373	0.609292	2.94187	0.00122247	1.47966	0.268052	1.47885	0.59389	no|down	yes|down	no|down	no|down	1	644	------	------	------
TRINITY_DN21311_c0_g1	64.81	108.59	35.49	11.27	11.1	11.1	12.8	86.21	14.97	15.81	14.53	16.03	29.56	46.1	22.88	1.15	4.95	4.95	8.95	1.99	5.91	14.66	4.82	0.53	69.63	11.1567	37.9933	15.4567	32.8467	3.68333	5.61667	6.67	0	1	-1.91019	1	-6.7139	6.80579e-06	-3.13399	1	no|up	yes|up	no|up	no|up	1	613	------	------	------
TRINITY_DN21320_c0_g1	5.62	2.06	19.77	56.08	37.72	37.72	5.89	4.4	4.47	44.03	24.91	15.9	11.21	5.25	12.42	22.21	25.41	25.41	61.65	4.86	25.59	14.15	25.66	39.78	9.15	43.84	4.92	28.28	9.62667	24.3433	30.7	26.53	-6.05003	0.0269005	0	1	-0.93203	1	0	1	no|down	yes|down	no|up	no|down	1	739	GO:0005524;;GO:0004672;;GO:0005524;;GO:0004672;	molecular_function;;molecular_function;;molecular_function;;molecular_function;;	MF:ATP binding;;MF:protein kinase activity;;MF:ATP binding;;MF:protein kinase activity;;
TRINITY_DN21332_c1_g1	31.95	16.57	24.91	7.41	21.06	21.06	49.76	24.69	3.77	23.74	22.11	28.81	0.61	4.61	23.24	3.5	0.71	0.71	2.36	1.25	4.32	22.35	26.32	0.61	24.4767	16.51	26.0733	24.8867	9.48667	1.64	2.64333	16.4267	-7.04075	2.7306e-06	-4.37968	1	-4.32541	0.110638	-5.74548	1	no|up	yes|up	yes|up	no|up	2	677	GO:0016021;;GO:0016021;;GO:0016021;;GO:0005524;;GO:0004672;;GO:0005524;;GO:0004672;;GO:0005524;;GO:0004672;	cellular_component;;cellular_component;;cellular_component;;molecular_function;;molecular_function;;molecular_function;;molecular_function;;molecular_function;;molecular_function;;	CC:integral component of membrane;;CC:integral component of membrane;;CC:integral component of membrane;;MF:ATP binding;;MF:protein kinase activity;;MF:ATP binding;;MF:protein kinase activity;;MF:ATP binding;;MF:protein kinase activity;;
TRINITY_DN21351_c0_g1	1.17	1.04	0.52	9.21	13.22	13.22	2.14	2.92	0.79	4.94	4.66	3.43	1.21	1.64	9.7	3.91	0.53	0.53	57.04	0.98	32.44	1.4	1.22	1.03	0.91	11.8833	1.95	4.34333	4.18333	1.65667	30.1533	1.21667	-2.94614	1	-3.62778	0.0318317	-4.57093	1	-1.36498	1	no|down	yes|down	yes|up	yes|up	3	869	------	------	------
TRINITY_DN21397_c0_g1	0.43	0.23	0.48	1.72	2.84	2.84	0.16	0.16	0.52	0.47	0.44	0.6	4.29	0.71	1.03	4.08	4.88	4.88	6.38	6.85	5.7	0.26	0.16	3.58	0.38	2.46667	0.28	0.503333	2.01	4.61333	6.31	1.33333	-2.7777	0.042106	-1.80698	1	-1.28774	0.334042	-0.449271	0.918065	no|down	yes|down	no|down	no|down	1	818	------	------	------
TRINITY_DN21475_c0_g1	1.56	1.26	0.48	1.31	0.63	0.63	1.31	4.76	0.32	1.74	0.81	1.45	1.64	4.05	5.62	1.23	2.11	2.11	0.52	0	0.08	1.14	0.29	0.09	1.1	0.856667	2.13	1.33333	3.77	1.81667	0.2	0.506667	-2.23816	0.0418781	-1.99111	0.225931	-2.81363	0.0349847	-0.82786	0.716555	no|down	yes|up	no|down	no|up	1	1008	GO:0009055;;GO:0009055;;GO:0009055;	molecular_function;;molecular_function;;molecular_function;;	MF:electron carrier activity;;MF:electron carrier activity;;MF:electron carrier activity;;
TRINITY_DN21542_c0_g1	4.31	12.56	10.09	4.63	3.55	3.55	11.52	5.75	4.95	1.85	5.3	7.02	1.22	4.68	9.43	8.53	0.03	0.03	24.26	11.63	18.04	1.4	8.74	0.03	8.98667	3.91	7.40667	4.72333	5.11	2.86333	17.9767	3.39	6.49042	0.0364682	0	1	0	1	0	1	no|down	yes|down	no|up	no|up	1	1292	------	------	------
TRINITY_DN21569_c0_g1	0.39	0.59	1.16	10.09	6.7	6.7	1.29	1.43	0.36	13.65	12.22	11.21	2.06	1.77	2.25	10.18	17.35	17.35	4.72	8.49	7.14	19.95	23.04	15.43	0.713333	7.83	1.02667	12.36	2.02667	14.96	6.78333	19.4733	-6.35339	0.00295203	-1.91019	1	-4.57671	1	-0.461018	1	no|down	yes|down	no|down	no|down	1	1347	GO:0004190;;GO:0004190;;GO:0004190;;GO:0004190;;GO:0004190;	molecular_function;;molecular_function;;molecular_function;;molecular_function;;molecular_function;;	MF:aspartic-type endopeptidase activity;;MF:aspartic-type endopeptidase activity;;MF:aspartic-type endopeptidase activity;;MF:aspartic-type endopeptidase activity;;MF:aspartic-type endopeptidase activity;;
TRINITY_DN21592_c0_g3	7.25	6.51	29.53	9.5	2.58	2.58	11.91	14.15	20.23	2.45	1.12	1.64	99.01	69.03	31.86	7.81	57.95	57.95	42.81	86.63	45.12	8.61	10.54	41.77	14.43	4.88667	15.43	1.73667	66.6333	41.2367	58.1867	20.3067	-5.50321	0.0220872	1.00241	1	0.843942	1	-1.74517	1	yes|down	yes|down	yes|down	yes|down	4	383	------	------	------
TRINITY_DN21594_c0_g1	25.92	5.16	44.3	120.61	61.78	61.78	28.78	11.95	42.66	66.93	45.08	34.66	75.08	5.69	97.97	184.67	1144.07	1144.07	228.43	30.55	383.25	199.39	153.63	771.58	25.1267	81.39	27.7967	48.89	59.58	824.27	214.077	374.867	-5.78594	0.0559649	-0.953429	1	-7.30927	1.18143e-05	-2.97295	0.173921	no|down	yes|down	yes|down	yes|down	3	1051	------	------	------
TRINITY_DN21742_c0_g1	0.56	0	1.1	3.77	1.29	1.29	1.24	0.15	0.7	1.63	1.55	1.57	1.68	0.17	0.51	1.68	13.51	13.51	6.36	3.3	9.28	0.63	1.27	1.83	0.553333	2.11667	0.696667	1.58333	0.786667	9.56667	6.31333	1.24333	-8.37545	4.79466e-06	0	1	-4.61139	1	0	1	no|down	yes|down	no|down	no|up	1	844	GO:0003677;;GO:0003677;;GO:0003677;;GO:0003677;	molecular_function;;molecular_function;;molecular_function;;molecular_function;;	MF:DNA binding;;MF:DNA binding;;MF:DNA binding;;MF:DNA binding;;
TRINITY_DN21840_c1_g1	3.75	5.81	4.12	0.21	0	0	6.52	7.29	3.73	0.91	0.19	0	5.94	3.1	9.19	0.41	1.11	1.11	79.25	4.27	66.64	0.22	0	0.22	4.56	0.07	5.84667	0.366667	6.07667	0.876667	50.0533	0.146667	-4.6379	0.000170338	-0.0523052	0.989983	-1.8167	1	-3.44543	1	no|down	yes|down	no|down	no|up	1	1442	GO:0046983;	molecular_function;;	MF:protein dimerization activity;;
TRINITY_DN21882_c0_g1	3.63	2.27	9.95	55.56	27.66	27.66	16.44	27.83	7.97	18.23	6.7	5.45	7.81	4.36	821.64	67.2	567.56	567.56	249.16	8.3	801.14	23.53	51.35	101.06	5.28333	36.96	17.4133	10.1267	277.937	400.773	352.867	58.6467	-7.01982	0.00277622	-4.54559	1	0.725781	1	-1.10636	1	no|down	yes|down	yes|down	yes|down	3	796	GO:0006952;;GO:0045926;;GO:0006952;;GO:0045926;;GO:0016021;	biological_process;;biological_process;;biological_process;;biological_process;;cellular_component;;	BP:defense response;;BP:negative regulation of growth;;BP:defense response;;BP:negative regulation of growth;;CC:integral component of membrane;;
TRINITY_DN21887_c0_g1	1.02	0.16	1.46	31.06	20.82	20.82	0.59	1.53	0.35	10.63	6.31	9.09	0.62	0.15	3.52	13.76	25.7	25.7	10.03	1.55	11.16	15.05	12.94	10.94	0.88	24.2333	0.823333	8.67667	1.43	21.72	7.58	12.9767	-1.61071	1	-3.22775	1	-7.2691	0.000626845	-2.24849	1	no|down	yes|down	no|down	no|down	1	578	GO:0003824;;GO:0003824;;GO:0003824;;GO:0003824;;GO:0003824;	molecular_function;;molecular_function;;molecular_function;;molecular_function;;molecular_function;;	MF:catalytic activity;;MF:catalytic activity;;MF:catalytic activity;;MF:catalytic activity;;MF:catalytic activity;;
TRINITY_DN21890_c0_g1	1.21	2.38	1.31	1.25	1.42	1.42	0.95	0.74	0.85	1.11	1.18	1.21	1.08	3.17	6.56	2.85	5.25	5.25	4.44	3.71	8.91	1.59	3.04	3.46	1.63333	1.36333	0.846667	1.16667	3.60333	4.45	5.68667	2.69667	-4.76953	0.0018811	-3.28871	0.0612502	-2.62482	0.000570897	-0.337184	0.903023	no|down	yes|down	yes|down	no|down	2	1728	GO:0016021;	cellular_component;;	CC:integral component of membrane;;
TRINITY_DN21894_c0_g1	12.03	15.5	17.09	2.87	5.74	5.74	22.75	24.92	2.01	4.11	1.9	2.34	11.82	58.54	25.42	3.45	1.77	1.77	1.49	1.03	4.71	23.14	16.06	0.61	14.8733	4.78333	16.56	2.78333	31.9267	2.33	2.41	13.27	3.05286	0.000108562	1.78471	1	2.27009	1	-7.01206	0.405069	no|down	yes|up	no|up	no|down	1	738	GO:0009058;;GO:0030170;;GO:0008483;	biological_process;;molecular_function;;molecular_function;;	BP:biosynthetic process;;MF:pyridoxal phosphate binding;;MF:transaminase activity;;
TRINITY_DN21906_c0_g1	35.17	40.66	37.76	11.65	21.76	21.76	91.86	84.38	10.3	9.74	6.6	6.63	88.93	184.36	60.41	11.02	14.59	14.59	3.04	4.31	11.4	12.22	14.62	11.8	37.8633	18.39	62.18	7.65667	111.233	13.4	6.25	12.88	-6.0321	0.0105405	-0.953429	1	-2.76425	1	-0.461018	1	yes|down	yes|up	no|down	no|down	2	625	GO:0009058;;GO:0009058;;GO:0009058;;GO:0030170;;GO:0008483;;GO:0030170;;GO:0008483;;GO:0003824;;GO:0030170;	biological_process;;biological_process;;biological_process;;molecular_function;;molecular_function;;molecular_function;;molecular_function;;molecular_function;;molecular_function;;	BP:biosynthetic process;;BP:biosynthetic process;;BP:biosynthetic process;;MF:pyridoxal phosphate binding;;MF:transaminase activity;;MF:pyridoxal phosphate binding;;MF:transaminase activity;;MF:catalytic activity;;MF:pyridoxal phosphate binding;;
TRINITY_DN21906_c0_g2	2.13	0.72	7.98	36.56	13.65	13.65	1.25	0.97	5.72	15.47	6.51	8.38	9.26	0.84	9.58	20.26	22.98	22.98	28.12	4.86	34.12	3.54	5.31	18.79	3.61	21.2867	2.64667	10.12	6.56	22.0733	22.3667	9.21333	-7.07304	0.000228274	0	1	-2.1951	1	0	1	no|down	yes|down	no|down	no|down	1	1908	GO:0004190;	molecular_function;;	MF:aspartic-type endopeptidase activity;;
TRINITY_DN21915_c0_g1	72.54	46.1	89.3	34.03	9.67	9.67	112.54	43.67	6.94	30.11	19.2	23.17	28.61	52.4	109.09	5.1	13.16	13.16	6.69	1.82	13.02	60.76	63.49	4.53	69.3133	17.79	54.3833	24.16	63.3667	10.4733	7.17667	42.9267	6.4338	0.0397717	0	1	0	1	0	1	no|down	yes|up	no|up	no|down	1	443	------	------	------
TRINITY_DN21973_c1_g1	0.2	0	0	2.32	5.89	5.89	0	0	0	0.28	0.13	0.07	0.13	0	0.06	0.05	1.32	1.32	3.97	0.16	0.93	0	0	0	0.066667	4.7	0	0.16	0.063333	0.896667	1.68667	0	0	1	0.970125	1	-6.75711	1	-4.51677	0.00883374	no|down	yes|down	no|up	no|up	1	877	GO:0004857;;GO:0004857;;GO:0004857;;GO:0004857;	molecular_function;;molecular_function;;molecular_function;;molecular_function;;	MF:enzyme inhibitor activity;;MF:enzyme inhibitor activity;;MF:enzyme inhibitor activity;;MF:enzyme inhibitor activity;;
TRINITY_DN21989_c0_g1	14.86	44.92	2.12	6.57	1.5	1.5	22.34	39.69	36.47	3.16	12.8	13.37	60.84	74.01	13.34	0.95	90.57	90.57	77.74	323.7	105.19	23.66	7.24	36.75	20.6333	3.19	32.8333	9.77667	49.3967	60.6967	168.877	22.55	-1.8804	0.0479954	-1.24488	0.343208	-1.13221	0.224682	-0.52921	0.816057	no|down	yes|down	yes|down	no|down	2	275	------	------	------
TRINITY_DN21990_c0_g1	9.74	3.3	34.23	263.67	152.32	152.32	4.96	5.32	7.75	45.56	23.23	17.51	11.8	0.73	31.16	132.22	225.63	225.63	233.85	1.1	232.75	43.15	28.3	44.04	15.7567	189.437	6.01	28.7667	14.5633	194.493	155.9	38.4967	2.02889	1	0.77651	0.759119	3.84075	0.049112	0.984195	0.838669	no|up	yes|down	no|down	no|down	1	1824	------	------	------
TRINITY_DN22079_c0_g1	0.97	0.12	1.02	0	0.21	0.21	0.12	0.1	0.31	0	0.11	0	0.33	0	0.48	0.04	0.03	0.03	4.44	0.23	2.2	0.04	0.08	0.16	0.703333	0.14	0.176667	0.036667	0.27	0.033333	2.29	0.093333	-7.22296	0.000141991	0	1	-5.2448	1	-1.46403	1	no|up	yes|down	no|up	no|down	1	1348	GO:0006629;;GO:0016021;	biological_process;;cellular_component;;	BP:lipid metabolic process;;CC:integral component of membrane;;
TRINITY_DN22082_c0_g1	81.69	84.09	56.19	117.01	136.44	136.44	137.05	265.43	22.82	251.37	207.73	164.76	6.78	52.82	60.46	71.87	12.57	12.57	16.31	10.31	36.1	234.84	242.85	33.92	73.99	129.963	141.767	207.953	40.02	32.3367	20.9067	170.537	-4.81989	0.00201813	-5.75135	1.48755e-06	1.97952	0.331458	3.57518	0.182255	no|up	yes|up	no|up	no|up	1	264	GO:0006457;;GO:0006950;;GO:0006457;;GO:0006950;;GO:0006457;;GO:0006950;;GO:0005524;;GO:0051082;;GO:0005524;;GO:0051082;;GO:0005524;;GO:0051082;	biological_process;;biological_process;;biological_process;;biological_process;;biological_process;;biological_process;;molecular_function;;molecular_function;;molecular_function;;molecular_function;;molecular_function;;molecular_function;;	BP:protein folding;;BP:response to stress;;BP:protein folding;;BP:response to stress;;BP:protein folding;;BP:response to stress;;MF:ATP binding;;MF:unfolded protein binding;;MF:ATP binding;;MF:unfolded protein binding;;MF:ATP binding;;MF:unfolded protein binding;;
TRINITY_DN22086_c0_g1	0.05	0	0.18	0.13	0	0	0	0	0	0.12	0.28	0.34	0	0	0	0	0.13	0.13	25.7	0.18	7.02	0	0	0.09	0.076667	0.043333	0	0.246667	0	0.086667	10.9667	0.03	-7.20025	0.000124881	0	1	-5.60382	0.21153	0	1	no|up	yes|down	no|down	no|up	1	993	GO:0006629;;GO:0006629;	biological_process;;biological_process;;	BP:lipid metabolic process;;BP:lipid metabolic process;;
TRINITY_DN22086_c0_g2	2.3	0.87	5.49	0.51	0.45	0.45	1.29	0.98	0.86	0.35	0.36	0.04	2.64	0.75	1.38	0.41	0.15	0.15	5.2	3.69	6.87	0.59	0.39	0.4	2.88667	0.47	1.04333	0.25	1.59	0.236667	5.25333	0.46	-7.11414	0.000151645	0	1	-1.6047	1	0	1	no|up	yes|down	no|up	no|down	1	1370	------	------	------
TRINITY_DN22097_c0_g1	28.25	27.48	27.31	9.54	16.97	16.97	19.5	6.89	6.8	6	8.67	12.07	0.08	0.56	6.65	1.15	0.07	0.07	0.88	0.32	2.57	12.26	8.38	0.02	27.68	14.4933	11.0633	8.91333	2.43	0.43	1.25667	6.88667	-6.22679	0.0272577	0	1	2.39046	1	0	1	yes|up	yes|up	yes|up	no|up	3	1667	GO:0016021;;GO:0016021;;GO:0016021;;GO:0005524;;GO:0004672;;GO:0005524;;GO:0004672;;GO:0005524;;GO:0004672;	cellular_component;;cellular_component;;cellular_component;;molecular_function;;molecular_function;;molecular_function;;molecular_function;;molecular_function;;molecular_function;;	CC:integral component of membrane;;CC:integral component of membrane;;CC:integral component of membrane;;MF:ATP binding;;MF:protein kinase activity;;MF:ATP binding;;MF:protein kinase activity;;MF:ATP binding;;MF:protein kinase activity;;
TRINITY_DN22149_c0_g1	0.09	0.05	0.3	0.89	1.53	1.53	0.1	0.1	0.32	1.43	1.41	0.89	0.58	0.14	0.7	2.5	2.86	2.86	1.55	1.44	0.86	1.34	1.13	4.49	0.146667	1.31667	0.173333	1.24333	0.473333	2.74	1.28333	2.32	-6.40615	0.00679888	0	1	-2.72064	1	1.46254	1	no|down	yes|down	yes|down	no|down	2	1143	GO:0007034;;GO:0007034;	biological_process;;biological_process;;	BP:vacuolar transport;;BP:vacuolar transport;;
TRINITY_DN22152_c0_g1	4.33	1.92	6.4	2.71	3.88	3.88	1.02	0.1	5.91	0.97	0.85	0.56	0	0	0	0.07	0	0	0	0	0.17	0	0.1	0	4.21667	3.49	2.34333	0.793333	0	0.023333	0.056667	0.033333	-2.15055	0.104694	-3.72058	0.076379	-2.22623	0.23984	-3.02863	0.0453465	yes|up	yes|up	yes|up	yes|up	4	1158	------	------	------
TRINITY_DN22219_c0_g2	3.63	8.64	4.55	44.1	7.53	7.53	36.57	85.19	2.36	50.7	25.08	15.22	12.7	73.08	16.72	0.75	6.18	6.18	1.96	5.06	3.64	60.76	57.05	3.98	5.60667	19.72	41.3733	30.3333	34.1667	4.37	3.55333	40.5967	-2.40941	0.0387575	-1.80638	0.418338	-2.09239	0.119802	-0.301111	0.926374	yes|down	yes|up	no|up	no|down	2	645	GO:0016021;;GO:0005524;;GO:0005524;;GO:0005524;;GO:0005524;	cellular_component;;molecular_function;;molecular_function;;molecular_function;;molecular_function;;	CC:integral component of membrane;;MF:ATP binding;;MF:ATP binding;;MF:ATP binding;;MF:ATP binding;;
TRINITY_DN22237_c0_g1	184.46	130.04	181.36	505.48	123.21	123.21	506.29	781.05	9.2	494.61	238.56	152.89	332.27	598.97	428.63	28.32	82.25	82.25	21.61	7.1	64.41	234.02	312.81	44.96	165.287	250.633	432.18	295.353	453.29	64.2733	31.04	197.263	-7.46257	8.83698e-05	-0.953429	1	-5.01851	1	-0.461018	1	yes|down	yes|up	no|up	no|up	2	484	GO:0005524;;GO:0005524;;GO:0005524;	molecular_function;;molecular_function;;molecular_function;;	MF:ATP binding;;MF:ATP binding;;MF:ATP binding;;
TRINITY_DN22245_c1_g1	16.12	14.94	11.93	1.57	7.52	7.52	7.47	7.98	12.99	5.13	6.27	9.7	0	1.76	9.13	7.77	0	0	2.87	1.09	3.19	2.96	5.25	0.51	14.33	5.53667	9.48	7.03333	3.63	2.59	2.38333	2.90667	-5.90934	0.0459435	0	1	0	1	0	1	no|up	yes|up	no|up	no|up	1	714	------	------	------
TRINITY_DN22271_c0_g1	32.63	14.73	40.17	7.67	11.08	11.08	17.93	29.6	48.33	5.67	4.33	8.62	49.86	55.79	99.81	68.09	39.29	39.29	193.33	140.57	133.38	46.84	42.51	50.18	29.1767	9.94333	31.9533	6.20667	68.4867	48.89	155.76	46.51	0.160767	0.922673	2.80198	0.00655646	1.88115	0.197571	0.547716	0.805204	yes|down	yes|down	yes|down	yes|down	4	354	------	------	------
TRINITY_DN22293_c0_g1	105.22	73.12	133.5	69.27	76.92	76.92	97.28	88.23	150.05	26.88	44.19	65.05	260.89	224.18	601.94	537.52	156.69	156.69	658.98	422.39	704.2	363.6	342.62	256.97	103.947	74.37	111.853	45.3733	362.337	283.633	595.19	321.063	-6.60627	0.00176698	-2.91968	1	2.74104	1	2.94505	1	yes|down	yes|down	yes|down	yes|down	4	858	------	------	------
TRINITY_DN22301_c0_g1	1.13	1.02	0.78	9.43	4.11	4.11	0.59	0.15	0.66	3.85	4.46	2.7	1.99	1.62	1.57	3	9.87	9.87	4.54	2.66	6.85	7.6	4.14	8.21	0.976667	5.88333	0.466667	3.67	1.72667	7.58	4.68333	6.65	-5.84805	0.000440387	-3.54379	0.0121537	-6.24285	0.0246737	-3.34991	1	no|down	yes|down	no|down	no|down	1	560	------	------	------
TRINITY_DN22308_c0_g1	66.34	72.9	59.51	342.98	121.74	121.74	433.12	773.09	3.38	563.64	299.72	143.1	16.2	233.23	122.38	6.09	5.89	5.89	2.6	1.08	9.36	363.26	298.59	1.36	66.25	195.487	403.197	335.487	123.937	5.95667	4.34667	221.07	3.13206	0.00600884	1.97812	0.175071	0.396099	0.799552	3.9574	0.0292024	no|down	yes|up	yes|up	no|up	2	1001	GO:0006457;;GO:0006950;;GO:0006457;;GO:0006950;;GO:0005524;;GO:0051082;;GO:0005524;;GO:0051082;	biological_process;;biological_process;;biological_process;;biological_process;;molecular_function;;molecular_function;;molecular_function;;molecular_function;;	BP:protein folding;;BP:response to stress;;BP:protein folding;;BP:response to stress;;MF:ATP binding;;MF:unfolded protein binding;;MF:ATP binding;;MF:unfolded protein binding;;
TRINITY_DN22334_c0_g1	0.26	0.52	0	0.58	0	0	0	0	0.19	0.08	0.22	0	0	0.28	0	0.31	0.23	0.23	0.78	5.78	0.64	0	0.09	0.14	0.26	0.193333	0.063333	0.1	0.093333	0.256667	2.4	0.076667	-7.22094	0.000230562	0	1	-3.35788	1	-0.461018	1	no|up	yes|down	no|down	no|up	1	825	------	------	------
TRINITY_DN22353_c0_g1	314.76	319.64	250.7	53.27	153.12	153.12	807.35	485.67	47.32	64.3	51.56	65.87	30.7	517.13	476.15	97.48	7.41	7.41	39.71	8.37	93.59	135.92	135.46	4.37	295.033	119.837	446.78	60.5767	341.327	37.4333	47.2233	91.9167	-2.5159	0.0814324	-1.21987	0.60854	-2.69987	0.00313388	-1.41957	0.553391	no|down	yes|up	no|up	no|down	1	816	GO:0009058;;GO:0009058;;GO:0009058;;GO:0009058;;GO:0016021;;GO:0016021;;GO:0030170;;GO:0008483;;GO:0003824;;GO:0030170;;GO:0003824;;GO:0030170;;GO:0003824;;GO:0030170;	biological_process;;biological_process;;biological_process;;biological_process;;cellular_component;;cellular_component;;molecular_function;;molecular_function;;molecular_function;;molecular_function;;molecular_function;;molecular_function;;molecular_function;;molecular_function;;	BP:biosynthetic process;;BP:biosynthetic process;;BP:biosynthetic process;;BP:biosynthetic process;;CC:integral component of membrane;;CC:integral component of membrane;;MF:pyridoxal phosphate binding;;MF:transaminase activity;;MF:catalytic activity;;MF:pyridoxal phosphate binding;;MF:catalytic activity;;MF:pyridoxal phosphate binding;;MF:catalytic activity;;MF:pyridoxal phosphate binding;;
TRINITY_DN22381_c0_g1	139.84	131.4	205.21	28.69	37.07	37.07	122.75	187.41	140.4	17.9	32.81	19.4	901.29	657.52	518.16	83.12	238.12	238.12	238.89	1819.12	224.68	60.49	103.18	173.81	158.817	34.2767	150.187	23.37	692.323	186.453	760.897	112.493	-6.02306	0.0382485	0.00571798	1	-3.26257	1	-0.587557	1	yes|down	yes|down	yes|down	yes|down	4	1248	GO:0015074;;GO:0003676;;GO:0008270;;GO:0004190;;GO:0003676;;GO:0008270;;GO:0003676;;GO:0003964;;GO:0008270;	biological_process;;molecular_function;;molecular_function;;molecular_function;;molecular_function;;molecular_function;;molecular_function;;molecular_function;;molecular_function;;	BP:DNA integration;;MF:nucleic acid binding;;MF:zinc ion binding;;MF:aspartic-type endopeptidase activity;;MF:nucleic acid binding;;MF:zinc ion binding;;MF:nucleic acid binding;;MF:RNA-directed DNA polymerase activity;;MF:zinc ion binding;;
TRINITY_DN22403_c0_g2	1.3	5.75	0.6	0.53	0.66	0.66	1.4	6.79	0.63	0.49	0.54	1.03	1.53	6.11	1.02	0.42	0.31	0.31	0.2	0.37	0.4	0.54	1.98	0.93	2.55	0.616667	2.94	0.686667	2.88667	0.346667	0.323333	1.15	6.5974	0.0307141	0	1	0	1	0	1	no|down	yes|up	no|up	no|down	1	789	GO:0016021;;GO:0016021;	cellular_component;;cellular_component;;	CC:integral component of membrane;;CC:integral component of membrane;;
TRINITY_DN22417_c0_g2	0.89	1.99	1.82	0.36	0.93	0.93	0.75	1.35	1.26	0.06	0.18	0.18	10.9	6.49	4.81	2.78	0.98	0.98	4.37	4.39	5.48	1.81	0.73	3.33	1.56667	0.74	1.12	0.14	7.4	1.58	4.74667	1.95667	-2.29843	0.0324763	-1.18616	0.572307	-0.927272	0.498333	-1.64962	0.336189	yes|down	yes|down	yes|down	yes|down	4	985	------	------	------
TRINITY_DN22422_c0_g1	0.64	0.25	1.41	1.59	1.34	1.34	0.61	0.85	0.38	0.85	0.08	0.2	0.16	0.18	2.08	3.13	3.79	3.79	10.87	0.72	7.89	1.58	2.48	3.17	0.766667	1.42333	0.613333	0.376667	0.806667	3.57	6.49333	2.41	2.71727	0.000484911	2.15479	0.011655	3.79442	0.00375313	0.722962	0.881106	no|down	yes|down	yes|down	no|down	2	771	------	------	------
TRINITY_DN22458_c0_g4	0.46	0.07	0.07	0.43	0.27	0.27	1.14	0.37	1.18	0.27	0.07	0.07	0.24	0.56	0.12	0.05	20.78	20.78	15.28	19.92	0.33	0.46	0.14	0.67	0.2	0.323333	0.896667	0.136667	0.306667	13.87	11.8433	0.423333	6.49042	0.0364682	0	1	0	1	0	1	no|down	yes|down	yes|down	no|down	2	917	------	------	------
TRINITY_DN22462_c0_g1	6.28	0.58	0.91	0.38	4.37	4.37	0.58	1.94	1.16	1.18	2.25	1.16	1.84	1.06	0.23	0.89	9.52	9.52	9.79	31.81	0.92	1.66	2.97	0.53	2.59	3.04	1.22667	1.53	1.04333	6.64333	14.1733	1.72	2.07197	2.21116e-05	1.49767	0.129348	1.76291	0.19653	0.820935	0.707316	no|up	yes|down	no|down	no|down	1	407	------	------	------
TRINITY_DN22468_c0_g1	3.92	0.95	1.33	0.33	4.17	4.17	2.22	1.3	1.08	2.61	2.62	1.42	2.16	1.59	1.23	0.61	6.01	6.01	7.17	35.91	0.91	62.11	1.75	0.54	2.06667	2.89	1.53333	2.21667	1.66	4.21	14.6633	21.4667	-1.22219	0.38347	-0.687495	0.698712	-2.42523	0.045982	5.4566	0.000275001	no|down	yes|down	no|down	no|down	1	441	------	------	------
TRINITY_DN22506_c0_g2	0.21	0.18	0.28	0.03	0.05	0.05	0.17	0.14	0	0.14	0.13	0	0.52	0.26	0.58	0.31	1.15	1.15	1.95	1.28	0.88	0.52	0.52	1.16	0.223333	0.043333	0.103333	0.09	0.453333	0.87	1.37	0.733333	1.49551	0.0449872	-2.73872	0.370641	-1.24158	0.35366	0.17728	0.976952	no|down	yes|down	yes|down	no|down	2	1370	GO:0016874;;GO:0016874;;GO:0016874;;GO:0016874;	molecular_function;;molecular_function;;molecular_function;;molecular_function;;	MF:ligase activity;;MF:ligase activity;;MF:ligase activity;;MF:ligase activity;;
TRINITY_DN22509_c0_g1	0.3	0.38	0.94	0.9	0.2	0.2	0.26	0.2	0.36	0	0	0	0.47	0.84	0.76	0.29	0.49	0.49	2.78	0.94	2.89	0.35	0.13	0.45	0.54	0.433333	0.273333	0	0.69	0.423333	2.20333	0.31	0.557766	0.457026	1.92941	0.0269378	0.307621	0.726377	-1.19974	0.230246	no|down	yes|down	no|down	no|down	1	928	GO:0003677;;GO:0003677;	molecular_function;;molecular_function;;	MF:DNA binding;;MF:DNA binding;;
TRINITY_DN22523_c0_g1	26.11	8.83	8.78	9.3	3.93	3.93	7.08	5.19	3.44	2.34	9.02	15.76	18.51	14.91	5.01	2.39	18.88	18.88	12.95	47.23	8.12	41.33	4.35	8.45	14.5733	5.72	5.23667	9.04	12.81	13.3833	22.7667	18.0433	-1.81958	0.0486559	-1.64136	0.253361	-1.47562	0.186906	-0.815713	0.529741	no|down	yes|down	no|down	no|down	1	686	------	------	------
TRINITY_DN22542_c0_g1	12.26	28.48	3.65	0.25	2.25	2.25	3.1	12.44	8.2	1.51	1.68	0.98	0.02	1.95	3.11	3.72	0.02	0.02	1.06	0.23	0.99	0.92	2.18	0.14	14.7967	1.58333	7.91333	1.39	1.69333	1.25333	0.76	1.08	-5.37433	0.0117121	-1.74155	1	0.426061	1	-0.866181	1	no|up	yes|up	no|up	no|up	1	2298	------	------	------
TRINITY_DN22543_c0_g1	18.86	40.13	1.27	11.08	26.78	26.78	53.41	23.15	43	40.54	37.1	34.6	11.84	8.95	14.89	56.87	0.92	0.92	1.73	3.36	0.97	11.24	51.59	70.53	20.0867	21.5467	39.8533	37.4133	11.8933	19.57	2.02	44.4533	3.03455	0.0656472	1.58827	0.477031	5.6507	0.0272996	0.564929	0.886911	no|up	yes|up	no|up	no|down	1	1143	GO:0055085;;GO:0071249;;GO:0015706;;GO:0055085;;GO:0016021;;GO:0009705;;GO:0016021;;GO:0016021;;GO:0009705;;GO:0005886;;GO:0016021;;GO:0015112;;GO:0015112;;GO:0005215;	biological_process;;biological_process;;biological_process;;biological_process;;cellular_component;;cellular_component;;cellular_component;;cellular_component;;cellular_component;;cellular_component;;cellular_component;;molecular_function;;molecular_function;;molecular_function;;	BP:transmembrane transport;;BP:cellular response to nitrate;;BP:nitrate transport;;BP:transmembrane transport;;CC:integral component of membrane;;CC:plant-type vacuole membrane;;CC:integral component of membrane;;CC:integral component of membrane;;CC:plant-type vacuole membrane;;CC:plasma membrane;;CC:integral component of membrane;;MF:nitrate transmembrane transporter activity;;MF:nitrate transm…
TRINITY_DN22552_c0_g1	4.32	3.76	3.24	1.95	10.06	10.06	4.83	2.9	2.95	3.19	2.26	4.34	0.27	0.09	2.16	2.71	0.19	0.19	1.01	0.34	1.6	2.49	1.65	0.12	3.77333	7.35667	3.56	3.26333	0.84	1.03	0.983333	1.42	-4.15452	0.00284166	-1.6587	0.484047	-3.70974	8.5017e-06	0.807267	0.743791	no|up	yes|up	yes|up	no|up	2	1132	------	------	------
TRINITY_DN22571_c0_g2	6.36	0.81	11.18	24.72	10.33	10.33	1.97	3.32	9.29	26.99	10.2	5.13	5.5	0.2	14.84	29.05	16.12	16.12	120.6	0.21	79.17	34.51	10.65	7.63	6.11667	15.1267	4.86	14.1067	6.84667	20.43	66.66	17.5967	-0.588535	0.56892	-1.77644	0.0214622	-2.18342	0.00214835	-0.715439	0.741623	no|down	yes|down	no|down	no|down	1	1058	------	------	------
TRINITY_DN22572_c0_g1	1.26	0.45	0.79	2.88	3.46	3.46	0.59	0.38	0.45	1.17	0.61	0.84	1.02	0.22	1.11	1.59	0.44	0.44	11.06	0.72	5.77	0.36	0.75	0.83	0.833333	3.26667	0.473333	0.873333	0.783333	0.823333	5.85	0.646667	-4.61466	1	0.615249	1	1.68683	0.798537	-10.1932	0.0149473	no|down	yes|down	no|up	no|up	1	1516	------	------	------
TRINITY_DN22585_c0_g1	1.71	1.35	2.73	3.69	16.9	16.9	0.56	1.51	1.15	2.41	0.71	0.69	0	0	3.01	24.15	2.42	2.42	35.12	0.64	28.41	1.19	1.58	1.68	1.93	12.4967	1.07333	1.27	1.00333	9.66333	21.39	1.48333	-0.969836	0.476683	-0.485608	0.863954	-1.96336	0.0498378	-0.0807451	0.985988	no|up	yes|down	no|up	no|down	1	702	------	------	------
TRINITY_DN22598_c0_g1	0.98	0.91	1.34	0.44	1.1	1.1	1.5	1.1	1.38	1.27	1.43	1.5	0.06	0.23	0.33	0.87	0.03	0.03	0.12	0.3	0.35	1.13	2.22	0.11	1.07667	0.88	1.32667	1.4	0.206667	0.31	0.256667	1.15333	-6.96383	0.000328009	0	1	-5.97517	0.0460109	-0.461018	1	no|up	yes|up	no|up	no|up	1	1499	------	------	------
TRINITY_DN22601_c0_g2	0.38	0	0.18	0.18	0.09	0.09	0.02	0.04	0.02	0.15	0.04	0.04	0.06	0	0.13	0.15	0.34	0.34	1.35	0.09	0.33	0.14	0.02	0.1	0.186667	0.12	0.026667	0.076667	0.063333	0.276667	0.59	0.086667	4.67092	2.21251e-05	2.15151	0.106925	-1.50628	1	1.48839	0.590498	no|up	yes|down	no|down	no|down	1	2231	------	------	------
TRINITY_DN22605_c1_g1	387	369.91	450.17	331.24	113.46	113.46	595.27	257.03	40.2	444.38	336.82	288.35	192.61	252.29	475.87	50.58	68.19	68.19	32.79	10.39	66.39	163.46	193.4	25.52	402.36	186.053	297.5	356.517	306.923	62.32	36.5233	127.46	6.5974	0.0307141	0	1	-22.5386	1	0	1	no|up	yes|up	no|up	no|up	1	953	GO:0005509;;GO:0005509;	molecular_function;;molecular_function;;	MF:calcium ion binding;;MF:calcium ion binding;;
TRINITY_DN22622_c0_g2	10.32	41.79	4.15	10.98	16.09	16.09	3.81	7.07	7.77	4.71	4.86	5.69	70.28	9.09	25.92	5.03	6.39	6.39	10.35	99.19	25.08	9.35	17.82	13.31	18.7533	14.3867	6.21667	5.08667	35.0967	5.93667	44.8733	13.4933	-5.15384	0.00260745	0	1	-4.62645	0.142931	-1.85129	1	no|down	yes|down	no|up	yes|down	2	1179	------	------	------
TRINITY_DN22623_c0_g1	123.73	89.22	113.24	178.54	138.01	138.01	63.69	64.2	76.12	121.04	91.93	89.76	161.17	139.8	120.14	124.44	250.39	250.39	167.75	226.32	188.7	86.44	55.85	416.14	108.73	151.52	68.0033	100.91	140.37	208.407	194.257	186.143	0.926298	0.739055	1.03197	0.689258	5.31975	0.0206209	1.23813	1	no|down	yes|down	no|down	no|down	1	223	------	------	------
TRINITY_DN22625_c0_g1	13.04	54.7	162.67	175.32	127.23	127.23	8.51	48.52	8.13	49.53	43.23	56.63	30.3	55.29	387.87	103.9	481.7	481.7	983.69	86.58	1130.25	42.45	64.95	29.25	76.8033	143.26	21.72	49.7967	157.82	355.767	733.507	45.55	0.649567	0.757653	3.2336	1	-0.0538229	0.987231	-4.47475	0.0457048	no|down	yes|down	no|down	no|down	1	369	------	------	------
TRINITY_DN22642_c1_g1	42.34	4.06	42	47.61	21.84	21.84	25.42	14.7	36.65	40.43	19.49	21.01	15.57	5.42	84.72	14.15	25.43	25.43	383.39	8.62	220.54	15.2	32	38.48	29.4667	30.43	25.59	26.9767	35.2367	21.67	204.183	28.56	-0.391294	0.662381	-1.3988	0.324194	-0.62126	0.661337	-3.6376	0.000196652	no|down	yes|down	no|down	no|down	1	855	------	------	------
TRINITY_DN22643_c0_g1	1.32	0.37	2.41	0.42	0	0	0	0	0.39	0	0.65	0	0.51	0	6.99	0.21	2.22	2.22	9.89	1.56	11.78	0.74	1.68	0.62	1.36667	0.14	0.13	0.216667	2.5	1.55	7.74333	1.01333	1.35191	0.0453241	1.09888	0.18564	-0.124908	0.915664	0.405467	0.889919	no|down	yes|down	no|down	no|down	1	388	GO:0015074;;GO:0015074;;GO:0015074;;GO:0015074;;GO:0004190;;GO:0004519;;GO:0003676;;GO:0003964;;GO:0008270;;GO:0003676;;GO:0008270;;GO:0003676;;GO:0003676;	biological_process;;biological_process;;biological_process;;biological_process;;molecular_function;;molecular_function;;molecular_function;;molecular_function;;molecular_function;;molecular_function;;molecular_function;;molecular_function;;molecular_function;;	BP:DNA integration;;BP:DNA integration;;BP:DNA integration;;BP:DNA integration;;MF:aspartic-type endopeptidase activity;;MF:endonuclease activity;;MF:nucleic acid binding;;MF:RNA-directed DNA polymerase activity;;MF:zinc ion binding;;MF:nucleic acid binding;;MF:zinc ion binding;;MF:nucleic acid binding;;MF:nucleic acid binding;;
TRINITY_DN22644_c0_g1	45.99	55.04	50.94	24.73	30.7	30.7	55.63	22.24	20.17	20.42	18.04	19.63	0.25	13.04	16.49	8.88	0	0	15.45	0.63	11.64	7.94	13.68	0	50.6567	28.71	32.68	19.3633	9.92667	2.96	9.24	7.20667	-7.35893	9.42093e-05	-0.687701	1	-3.72584	1	0	1	no|up	yes|up	no|up	no|up	1	713	GO:0016021;;GO:0016021;;GO:0005524;;GO:0042626;;GO:0005524;;GO:0042626;	cellular_component;;cellular_component;;molecular_function;;molecular_function;;molecular_function;;molecular_function;;	CC:integral component of membrane;;CC:integral component of membrane;;MF:ATP binding;;MF:ATPase activity, coupled to transmembrane movement of substances;;MF:ATP binding;;MF:ATPase activity, coupled to transmembrane movement of substances;;
TRINITY_DN22655_c0_g1	0.77	0.68	0.32	36.71	18.42	18.42	0.17	0.49	2.22	10.05	8.18	3.03	0.39	0	4.97	2.65	1.86	1.86	44.05	0.36	28.3	0.54	0.67	0.56	0.59	24.5167	0.96	7.08667	1.78667	2.12333	24.2367	0.59	-2.5479	0.00969914	-1.35915	0.36534	0.498434	0.794798	-4.25563	0.225799	no|down	yes|down	yes|up	yes|up	3	987	GO:0051555;;GO:1900386;;GO:0010224;;GO:0003677;	biological_process;;biological_process;;biological_process;;molecular_function;;	BP:flavonol biosynthetic process;;BP:positive regulation of flavonol biosynthetic process;;BP:response to UV-B;;MF:DNA binding;;
TRINITY_DN22667_c0_g1	27.32	18.15	23.75	63.78	43.32	43.32	18.07	15.73	45.71	30.52	13.86	5.55	29.93	45.11	68.36	112.36	183.2	183.2	283.84	161.91	173.55	31.68	29.61	21.34	23.0733	50.14	26.5033	16.6433	47.8	159.587	206.433	27.5433	1.92346	0.0231224	1.79974	0.368602	-0.358307	0.846986	-3.54438	0.0307676	yes|down	yes|down	yes|down	no|down	3	445	------	------	------
TRINITY_DN22678_c0_g1	4.74	3.57	16.8	4.59	6.34	6.34	4.27	7.34	9.69	3.26	1.92	2.69	26.52	17.16	53.4	9.64	23.51	23.51	16.55	105.15	30.05	2.93	5.34	28.26	8.37	5.75667	7.1	2.62333	32.36	18.8867	50.5833	12.1767	5.7101	0.0184746	2.50212	1	0	1	-3.00866	1	no|down	yes|down	yes|down	no|down	2	688	------	------	------
TRINITY_DN22685_c0_g1	1.38	0.97	7.61	3.25	2.12	2.12	3.05	3.97	1.79	1.85	2.01	1.24	11.36	5.99	6.97	5.47	8.75	8.75	17.85	24.24	10.1	2.07	1.58	1.98	3.32	2.49667	2.93667	1.7	8.10667	7.65667	17.3967	1.87667	-2.28121	0.186815	-2.99051	0.155078	-0.4435	0.85568	-5.96205	0.0221979	no|down	yes|down	yes|down	no|down	2	1281	GO:0006355;;GO:0006351;;GO:0006355;;GO:0006351;;GO:0006355;;GO:0006351;;GO:0006355;;GO:0006351;;GO:0005634;;GO:0005634;;GO:0005634;;GO:0005634;;GO:0003677;;GO:0003677;;GO:0003677;;GO:0003677;	biological_process;;biological_process;;biological_process;;biological_process;;biological_process;;biological_process;;biological_process;;biological_process;;cellular_component;;cellular_component;;cellular_component;;cellular_component;;molecular_function;;molecular_function;;molecular_function;;molecular_function;;	BP:regulation of transcription, DNA-templated;;BP:transcription, DNA-templated;;BP:regulation of transcription, DNA-templated;;BP:transcription, DNA-templated;;BP:regulation of transcription, DNA-templated;;BP:transcription, DNA-templated;;BP:regulation of transcription, DNA-templated;;BP:transcription, DNA-templated;;CC:nucleus;;CC:nucleus;;CC:nucleus;;CC:nucleus;;MF:DNA binding;;MF:DNA binding;…
TRINITY_DN22686_c0_g1	1.59	0	1.44	0.38	0.14	0.14	0	0.29	1.57	0.66	0	0.47	0	1	6.57	6.07	9.1	9.1	3.75	0.25	38.77	0.65	0.37	0.29	1.01	0.22	0.62	0.376667	2.52333	8.09	14.2567	0.436667	-0.512452	1	3.85998	0.0458324	-0.384701	1	-0.123198	1	no|down	yes|down	yes|down	no|down	2	656	------	------	------
TRINITY_DN22700_c0_g1	0.88	0.35	7.94	4.51	7.29	7.29	1.49	1.61	5.13	3.9	2.92	8.4	7.92	3.3	6.83	6.97	17.99	17.99	12.02	8.57	13.03	3.85	3.71	14.17	3.05667	6.36333	2.74333	5.07333	6.01667	14.3167	11.2067	7.24333	1.80282	0.456885	2.55425	0.0137821	2.50256	0.219982	2.37022	0.1467	no|down	yes|down	no|down	no|down	1	858	GO:0016021;;GO:0016021;;GO:0016021;	cellular_component;;cellular_component;;cellular_component;;	CC:integral component of membrane;;CC:integral component of membrane;;CC:integral component of membrane;;
TRINITY_DN22702_c0_g1	7.98	8.28	55.33	27.82	20.66	20.66	19.32	12.86	13.06	2.83	9.85	5.38	105.9	123.98	112.2	26.18	110.14	110.14	50.41	66.87	41.28	9	10.95	32.91	23.8633	23.0467	15.08	6.02	114.027	82.1533	52.8533	17.62	2.15808	0.0226683	1.48338	0.122152	1.49577	0.464358	-0.247301	0.942128	yes|down	yes|down	yes|down	no|down	3	731	------	------	------
TRINITY_DN22708_c0_g1	0.28	0	0	0.1	0.14	0.14	0.15	0	0	0.15	0	0.14	0	0	0	0	0.42	0.42	1.61	5.33	0.2	0	0.89	0.21	0.093333	0.126667	0.05	0.096667	0	0.28	2.38	0.366667	-2.43168	0.0360881	-0.316736	0.800895	-1.92629	0.103973	-1.8604	0.0822996	no|up	yes|down	no|down	no|down	1	557	------	------	------
TRINITY_DN22708_c0_g2	6.04	1.84	14.34	23.64	13.43	13.43	4.38	3.22	5.54	12.85	7.46	7.62	12.46	6.44	6.32	10.52	28.25	28.25	22.35	8.52	19.1	5.21	6.5	8.01	7.40667	16.8333	4.38	9.31	8.40667	22.34	16.6567	6.57333	-1.47598	0.0349289	-1.06704	0.32742	-0.877896	0.252733	-0.987748	0.596082	no|down	yes|down	no|down	no|up	1	950	GO:0016301;;GO:0016301;	molecular_function;;molecular_function;;	MF:kinase activity;;MF:kinase activity;;
TRINITY_DN22708_c0_g3	37.59	5.23	48.88	184.97	83.25	83.25	21.57	9.52	18.28	87.41	57.3	40.11	23.91	6.32	59.16	140.83	94.44	94.44	210.75	3.63	270.43	155.33	95.4	248.2	30.5667	117.157	16.4567	61.6067	29.7967	109.903	161.603	166.31	-3.17298	0.00187208	-1.53345	0.0883698	-2.33127	0.145426	-2.20847	0.1002	no|down	yes|down	no|down	no|down	1	1394	------	------	------
TRINITY_DN22716_c0_g1	11.2	67.63	4.17	7.44	15.17	15.17	27.21	50.36	61.4	26.3	7.67	18.04	71.93	70.87	20.05	18.16	104.16	104.16	101.6	301.49	114.33	26.43	7.66	45.44	27.6667	12.5933	46.3233	17.3367	54.2833	75.4933	172.473	26.51	-1.72733	0.044319	-1.73686	0.342778	-2.44968	0.121454	-1.45601	0.54476	no|down	yes|down	yes|down	no|down	2	490	------	------	------
TRINITY_DN22727_c0_g1	0.25	0.04	0.6	7.19	3.07	3.07	0.67	0.14	0.6	4.3	3.44	1.94	9.11	5.2	8.59	20.76	46.7	46.7	1.46	4.9	12.59	12.07	7.23	81.86	0.296667	4.44333	0.47	3.22667	7.63333	38.0533	6.31667	33.72	-0.960667	0.363764	-1.47381	0.180095	-1.71314	0.0406762	-0.843657	0.514641	yes|down	yes|down	yes|down	yes|down	4	1230	------	------	------
TRINITY_DN22729_c0_g1	0.53	0	0.2	0.12	0.34	0.34	0.04	0.25	0.09	0.41	0	0.23	0.41	0.08	0.07	0.06	0.31	0.31	1.39	3.99	0.06	0.18	0.98	0.06	0.243333	0.266667	0.126667	0.213333	0.186667	0.226667	1.81333	0.406667	6.4501	0.00174742	5.30596	0.0154738	3.70622	1	0.865417	1	no|up	yes|down	no|down	no|down	1	1322	GO:0003676;;GO:0004523;	molecular_function;;molecular_function;;	MF:nucleic acid binding;;MF:RNA-DNA hybrid ribonuclease activity;;
TRINITY_DN22738_c0_g1	109.86	126.99	65.81	147.82	35.74	35.74	407.39	230.18	16.92	391.93	241.37	155.44	0	87.07	144.3	19.07	2.25	2.25	5.18	6.8	42.21	331.37	372.87	0.71	100.887	73.1	218.163	262.913	77.1233	7.85667	18.0633	234.983	-1.24067	0.463408	-0.615849	1	-2.10573	0.115121	-5.15737	0.00114118	no|down	yes|up	yes|up	no|up	2	278	GO:0005524;;GO:0005524;;GO:0005524;;GO:0005524;	molecular_function;;molecular_function;;molecular_function;;molecular_function;;	MF:ATP binding;;MF:ATP binding;;MF:ATP binding;;MF:ATP binding;;
TRINITY_DN22762_c0_g1	714.65	837.44	464.99	467.89	389.45	389.45	2007.72	981.02	65.03	1264.27	759.7	563.04	22.97	262.88	1096.37	147.37	6.51	6.51	43.02	9.16	257.83	929.9	1132.32	1.4	672.36	415.597	1017.92	862.337	460.74	53.4633	103.337	687.873	2.76255	1	5.48754	0.037024	-0.677757	1	0.0900319	1	no|up	yes|up	yes|up	no|up	2	283	GO:0005524;;GO:0005524;;GO:0005524;;GO:0005524;	molecular_function;;molecular_function;;molecular_function;;molecular_function;;	MF:ATP binding;;MF:ATP binding;;MF:ATP binding;;MF:ATP binding;;
TRINITY_DN22772_c0_g1	17.28	5.36	19.22	85.1	70.38	70.38	8.11	6.52	8.44	41.84	22.59	21.75	4.11	3.28	67.28	41.23	51.44	51.44	95.09	3.96	97.38	42.86	35.37	22.65	13.9533	75.2867	7.69	28.7267	24.89	48.0367	65.4767	33.6267	-1.6501	0.199919	-2.05795	0.0315299	0.164671	0.93633	-2.42602	0.143494	no|down	yes|down	no|up	no|down	1	1965	GO:0009058;;GO:0009058;;GO:0016779;;GO:0016779;	biological_process;;biological_process;;molecular_function;;molecular_function;;	BP:biosynthetic process;;BP:biosynthetic process;;MF:nucleotidyltransferase activity;;MF:nucleotidyltransferase activity;;
TRINITY_DN22781_c0_g1	727.92	651.98	969.99	813.89	496.47	496.47	1615.59	519.21	66.97	918.44	802.24	844.77	1172.58	693.16	990.05	141.1	388.28	388.28	34.99	6.46	63.87	789.51	648.19	179.83	783.297	602.277	733.923	855.15	951.93	305.887	35.1067	539.177	5.50175	0.00739058	2.22959	1	-3.31784	1	-1.7677	1	no|down	yes|up	no|up	no|up	1	656	------	------	------
TRINITY_DN22789_c0_g1	18.05	29.13	10.2	8.81	9.34	9.34	22.26	22.69	8.9	8.79	5.28	5.47	1.87	10.04	7.73	2.31	1.28	1.28	5.15	2.24	6.23	4.84	10.6	0.31	19.1267	9.16333	17.95	6.51333	6.54667	1.62333	4.54	5.25	-1.61071	1	-2.74709	1	-5.2023	0.0452991	6.04359	0.509598	no|up	yes|up	yes|up	no|up	2	459	------	------	------
TRINITY_DN22821_c0_g1	0.27	0.05	0.45	3.19	1.84	1.84	0.14	0	0.35	0.73	0.5	0.29	0.49	0.04	1.35	1.22	1.23	1.23	5.53	0.06	5.77	0.6	0.34	0.38	0.256667	2.29	0.163333	0.506667	0.626667	1.22667	3.78667	0.44	1.21687	0.170787	-0.0435259	0.990795	2.25403	1	-2.97893	0.0297074	no|down	yes|down	no|up	no|up	1	1546	------	------	------
TRINITY_DN22840_c0_g6	6.26	4.09	7.04	1.69	5.9	5.9	6.49	3.18	3.93	4.28	5.27	5.17	0.15	0.4	2.56	2.68	0.16	0.16	1.42	0.58	1.65	4.78	3.98	0.4	5.79667	4.49667	4.53333	4.90667	1.03667	1	1.21667	3.05333	-5.72929	0.0256497	0	1	-4.15515	1	0	1	no|up	yes|up	no|up	no|up	1	1336	------	------	------
TRINITY_DN22847_c1_g3	5.67	15.2	1.65	0.5	0.74	0.74	3.83	10.01	3.25	0.69	0.74	0.82	4.48	19.67	10.81	0.97	0.46	0.46	0.61	1.23	2.24	0.17	1.3	0.82	7.50667	0.66	5.69667	0.75	11.6533	0.63	1.36	0.763333	2.35415	0.299665	0.730167	0.834959	3.65414	0.0435239	1.71938	0.635646	no|down	yes|up	no|down	no|up	1	1521	GO:0006351;;GO:0005634;;GO:0003700;;GO:0043565;	biological_process;;cellular_component;;molecular_function;;molecular_function;;	BP:transcription, DNA-templated;;CC:nucleus;;MF:transcription factor activity, sequence-specific DNA binding;;MF:sequence-specific DNA binding;;
TRINITY_DN22869_c0_g2	18.61	0.84	14.53	55.33	34.05	34.05	3.38	0.67	7.42	15.98	8.07	8.33	1.7	0.41	12.4	23.65	14.26	14.26	76.91	0.59	43.03	5.47	4.37	11.03	11.3267	41.1433	3.82333	10.7933	4.83667	17.39	40.1767	6.95667	0.763141	0.678098	1.236	1	2.08361	0.413806	-5.29899	0.000307662	no|up	yes|down	no|up	no|up	1	2095	GO:0006629;;GO:0006629;;GO:0016021;;GO:0016021;;GO:0016491;;GO:0016491;	biological_process;;biological_process;;cellular_component;;cellular_component;;molecular_function;;molecular_function;;	BP:lipid metabolic process;;BP:lipid metabolic process;;CC:integral component of membrane;;CC:integral component of membrane;;MF:oxidoreductase activity;;MF:oxidoreductase activity;;
TRINITY_DN22875_c0_g2	0.69	0.36	0.82	0.93	0.22	0.22	0.78	0.82	0.54	0.59	0.74	0.6	0.4	0.31	1.39	1.87	2.06	2.06	4.55	0.17	8.1	1.49	0.73	2.2	0.623333	0.456667	0.713333	0.643333	0.7	1.99667	4.27333	1.47333	1.84735	0.0148946	0.315516	0.886332	1.08214	0.397817	-0.898011	0.530797	no|up	yes|down	yes|down	no|down	2	2831	GO:0005524;;GO:0004672;;GO:0005524;;GO:0004672;	molecular_function;;molecular_function;;molecular_function;;molecular_function;;	MF:ATP binding;;MF:protein kinase activity;;MF:ATP binding;;MF:protein kinase activity;;
TRINITY_DN22889_c0_g1	13.96	3.8	29.93	15.11	5.63	5.63	11.62	5.8	7.95	5.62	3.67	5.52	16.18	4.13	22.23	8.28	16.03	16.03	74.01	7.27	59.94	8.38	7.74	10.17	15.8967	8.79	8.45667	4.93667	14.18	13.4467	47.0733	8.76333	3.41161	0.012366	0.31594	0.883052	1.0988	0.433834	2.46757	0.0898888	no|down	yes|down	no|down	no|down	1	1667	------	------	------
TRINITY_DN22895_c0_g1	2.19	0.17	2.12	2.5	1.05	1.05	0.13	0.2	0.84	0.52	0.19	0.35	0.32	0.16	0.62	2.05	0.98	0.98	5.67	0.12	5.53	0.26	0.63	0.63	1.49333	1.53333	0.39	0.353333	0.366667	1.33667	3.77333	0.506667	-4.88061	0.0168922	-2.54671	1	-3.75539	1	3.31411	1	no|up	yes|down	no|up	no|down	1	1336	------	------	------
TRINITY_DN22900_c0_g1	165.51	251.91	154.54	90.21	69.06	69.06	157.36	160	23.24	90.03	81.82	92.79	211.85	239.13	158.35	28.37	39.36	39.36	21.2	6.84	27.89	71.38	78.53	17.68	190.653	76.11	113.533	88.2133	203.11	35.6967	18.6433	55.8633	-4.46701	0.00251758	-1.71283	0.370641	-1.96295	0.255735	-1.80346	0.45785	no|down	yes|up	no|up	no|up	1	939	------	------	------
TRINITY_DN22906_c0_g1	1.28	0.16	3.17	20.44	9.34	9.34	1.1	0.45	1.22	10.96	4.91	4.53	0.49	0.2	2.25	2.6	7.22	7.22	8.04	0.81	9.15	13.88	8.66	2.83	1.53667	13.04	0.923333	6.8	0.98	5.68	6	8.45667	-2.72589	0.000786216	-1.31024	0.439852	-3.98251	0.000238168	-0.891596	0.829287	no|up	yes|down	no|up	no|down	1	1180	------	------	------
TRINITY_DN22909_c0_g1	10.4	20.16	7.75	4.68	2.4	2.4	24.9	125.78	0.93	10.76	3.96	1.43	8.64	42.19	4.55	1.56	0.88	0.88	3.47	2.68	3.59	1.23	0.74	0.55	12.77	3.16	50.5367	5.38333	18.46	1.10667	3.24667	0.84	0.312589	0.798167	-2.45656	0.253361	-0.0235525	0.992423	-5.06079	0.000332237	no|down	yes|up	no|up	yes|up	2	1192	------	------	------
TRINITY_DN22929_c0_g1	2.74	7.56	1.51	0.32	2.33	2.33	3.25	4.54	4.72	1.24	0.95	0.76	0.39	0.72	4.14	1.34	0	0	1.33	0.33	1.22	1.36	1.47	0	3.93667	1.66	4.17	0.983333	1.75	0.446667	0.96	0.943333	-4.64274	2.60649e-05	-6.33635	1	0.0177909	0.991596	-2.24606	0.148761	no|up	yes|up	no|up	no|up	1	648	------	------	------
TRINITY_DN22939_c0_g1	0	1.38	0	0	0.25	0.25	0	1.06	0.31	0	0	0	0	1.77	13.74	0	0	0	5.65	2.6	31.84	0	0	0	0.46	0.166667	0.456667	0	5.17	0	13.3633	0	-3.2874	0.00683001	1.53684	1	0	1	-5.93752	0.503603	no|down	yes|down	no|up	no|no change	1	415	------	------	------
TRINITY_DN22945_c0_g1	0	0.1	4.23	0	0.1	0.1	0.82	0.1	1.47	0	0	0.1	5.1	0.94	73.83	1.02	22.7	22.7	64.22	3.13	95.25	0	4.83	3.93	1.44333	0.066667	0.796667	0.033333	26.6233	15.4733	54.2	2.92	0.787108	0.479037	-4.56363	1	-0.238296	0.920053	-4.37863	0.0149473	no|down	yes|down	yes|down	no|down	2	686	------	------	------
TRINITY_DN22946_c0_g1	47.05	1.03	80.94	118.83	36.39	36.39	23.02	7.23	17.89	9.32	0.1	0.05	9.22	3.47	55.88	86.34	9.49	9.49	1239.28	4.61	542.88	0.44	0.67	0.29	43.0067	63.87	16.0467	3.15667	22.8567	35.1067	595.59	0.466667	-3.26723	0.0188957	-1.53256	0.303044	-2.42249	0.112497	-0.795683	0.83767	no|up	yes|down	no|up	no|up	1	2301	GO:0008152;;GO:0004560;;GO:0016788;;GO:0016788;;GO:0016788;	biological_process;;molecular_function;;molecular_function;;molecular_function;;molecular_function;;	BP:metabolic process;;MF:alpha-L-fucosidase activity;;MF:hydrolase activity, acting on ester bonds;;MF:hydrolase activity, acting on ester bonds;;MF:hydrolase activity, acting on ester bonds;;
TRINITY_DN22961_c1_g1	2.66	2.59	3.6	1.78	3.47	3.47	4.66	1.93	0.64	3.45	3.18	2.53	0.08	0.11	3.1	0.49	0.32	0.32	0.48	0.02	0.56	1.24	1.94	0	2.95	2.90667	2.41	3.05333	1.09667	0.376667	0.353333	1.06	4.42646	0.0165331	-2.57635	0.349142	-2.18518	1	-3.81067	1	no|up	yes|up	yes|up	no|up	2	1667	GO:0042545;;GO:0045490;;GO:0042545;;GO:0045490;;GO:0042545;;GO:0045490;;GO:0042545;;GO:0045490;;GO:0009617;;GO:0005618;;GO:0005576;;GO:0005618;;GO:0005576;;GO:0005618;;GO:0005576;;GO:0071944;;GO:0005618;;GO:0005576;;GO:0045330;;GO:0004857;;GO:0030599;;GO:0030599;;GO:0045330;;GO:0004857;;GO:0045330;;GO:0004857;;GO:0030599;;GO:0045330;;GO:0030599;;GO:0046910;	biological_process;;biological_process;;biological_process;;biological_process;;biological_process;;biological_process;;biological_process;;biological_process;;biological_process;;cellular_component;;cellular_component;;cellular_component;;cellular_component;;cellular_component;;cellular_component;;cellular_component;;cellular_component;;cellular_component;;molecular_function;;molecular_function;…	BP:cell wall modification;;BP:pectin catabolic process;;BP:cell wall modification;;BP:pectin catabolic process;;BP:cell wall modification;;BP:pectin catabolic process;;BP:cell wall modification;;BP:pectin catabolic process;;BP:response to bacterium;;CC:cell wall;;CC:extracellular region;;CC:cell wall;;CC:extracellular region;;CC:cell wall;;CC:extracellular region;;CC:cell periphery;;CC:cell wall;…
TRINITY_DN22978_c0_g1	0.66	1.05	0.37	0.57	1.2	1.2	2.2	1.87	2.41	0.81	1.36	1	0.32	1.37	1.75	0.83	0.46	0.46	0.45	0.29	0.55	2.07	1.26	0.1	0.693333	0.99	2.16	1.05667	1.14667	0.583333	0.43	1.14333	3.15833	0.00232367	0.297094	1	-0.00516866	0.997813	-1.32354	0.55969	no|down	yes|up	no|up	no|down	1	1514	GO:0005777;;GO:0003824;;GO:0003824;	cellular_component;;molecular_function;;molecular_function;;	CC:peroxisome;;MF:catalytic activity;;MF:catalytic activity;;
TRINITY_DN22991_c0_g1	0.47	0.06	0.07	0.49	2.27	2.27	0	0.72	0.41	0.88	0.37	0.13	0.46	0.17	0.74	1.1	0.56	0.56	5.87	0.68	3.79	0	0.32	0	0.2	1.67667	0.376667	0.46	0.456667	0.74	3.44667	0.106667	1.1391	0.0499976	1.70687	0.0430129	-0.681315	0.521622	2.46225	0.0716792	no|down	yes|down	no|up	no|up	1	979	------	------	------
TRINITY_DN23018_c0_g1	0	0.15	0.16	0	0.16	0.16	0	0	0	0	0	0	0.07	0	2.39	0	0.23	0.23	1	0.24	2.91	0	0	0	0.103333	0.106667	0	0	0.82	0.153333	1.38333	0	1.22119	0.63497	1.33257	0.365917	3.40266	0.00309666	0.820254	0.830538	no|down	yes|down	no|down	no|no change	1	817	------	------	------
TRINITY_DN23022_c0_g1	0.48	0.02	0.33	1.31	0.8	0.8	0.14	0	0.16	0.69	0.24	0.28	0	0.09	0.88	0.79	1.13	1.13	4.36	0.05	2.43	0.3	0.67	0.33	0.276667	0.97	0.1	0.403333	0.323333	1.01667	2.28	0.433333	2.73188	0.184793	0.47312	0.8462	1.08021	0.514254	2.74607	0.00237437	no|down	yes|down	no|down	no|down	1	2448	------	------	------
TRINITY_DN23043_c1_g4	68.21	49.08	124.16	187.44	57.69	57.69	24.13	17.71	42.14	50.87	37.94	27.45	218.71	52.2	171.82	114.97	449.73	449.73	441.12	45.4	198.2	195.06	153.71	165.29	80.4833	100.94	27.9933	38.7533	147.577	338.143	228.24	171.353	-6.70756	0.0033203	0	1	-3.46235	1	-2.89212	1	no|down	yes|down	no|down	yes|down	2	817	------	------	------
TRINITY_DN23045_c0_g1	9.68	4.65	5.68	0.32	1.04	1.04	6.96	4.54	13.38	0.31	0	0.45	1.05	0.14	3.52	0.52	0	0	1.33	0.34	1.35	0	0	0	6.67	0.8	8.29333	0.253333	1.57	0.173333	1.00667	0	2.14445	0.000719455	1.00444	0.486082	1.1856	0.264187	2.3104	0.0648949	no|up	yes|up	no|up	no|up	1	541	------	------	------
TRINITY_DN23046_c0_g1	1.14	1.77	17.58	67.06	22.32	22.32	7.78	23.81	5.16	31.5	26.23	58.74	13.95	8.83	621.18	58.83	3490.52	3490.52	209.01	17.95	1020.88	193.19	225.99	515.72	6.83	37.2333	12.25	38.8233	214.653	2346.62	415.947	311.633	-1.54202	0.173019	-0.966742	1	1.72722	0.501704	-4.35991	0.0103252	no|down	yes|down	yes|down	yes|down	3	1432	GO:0004866;;GO:0004867;;GO:0004866;;GO:0004866;;GO:0004866;	molecular_function;;molecular_function;;molecular_function;;molecular_function;;molecular_function;;	MF:endopeptidase inhibitor activity;;MF:serine-type endopeptidase inhibitor activity;;MF:endopeptidase inhibitor activity;;MF:endopeptidase inhibitor activity;;MF:endopeptidase inhibitor activity;;
TRINITY_DN23066_c0_g1	0.29	0.13	0.97	0.12	0.43	0.43	0.45	0.14	0.15	0.09	0.14	0.61	0.28	0.12	0.9	0.85	0.68	0.68	1.56	0.83	2.79	1.58	0.95	0.59	0.463333	0.326667	0.246667	0.28	0.433333	0.736667	1.72667	1.04	-1.52626	0.0263208	-0.48676	0.827817	-0.720654	0.647305	0.719198	0.842498	no|down	yes|down	no|down	no|down	1	1230	GO:0020037;;GO:0005506;;GO:0003676;;GO:0016705;;GO:0004523;	molecular_function;;molecular_function;;molecular_function;;molecular_function;;molecular_function;;	MF:heme binding;;MF:iron ion binding;;MF:nucleic acid binding;;MF:oxidoreductase activity, acting on paired donors, with incorporation or reduction of molecular oxygen;;MF:RNA-DNA hybrid ribonuclease activity;;
TRINITY_DN23070_c0_g1	4.84	1.37	0.74	3.35	2.22	2.22	0.7	1.19	0.47	1.78	1.48	6.84	4.27	10.77	0.56	1.55	21.2	21.2	10.99	50.88	8.98	24.51	2.83	5.24	2.31667	2.59667	0.786667	3.36667	5.2	14.65	23.6167	10.86	-3.64703	1	-3.51558	0.0275446	-4.94412	1.74154e-05	-0.182525	0.976662	no|down	yes|down	no|down	no|down	1	883	------	------	------
TRINITY_DN23079_c0_g1	2.79	3.13	1.88	0.61	1.74	1.74	1.84	2.02	2.07	0.98	1.21	1.54	0.08	1.04	2.81	1.55	0.11	0.11	0.64	0.44	1.3	1.08	1.11	0.15	2.6	1.36333	1.97667	1.24333	1.31	0.59	0.793333	0.78	7.13661	3.23516e-14	3.41495	2.6277e-05	6.61022	1.50398e-13	2.85998	0.0504937	no|up	yes|up	no|up	no|up	1	3105	------	------	------
TRINITY_DN23082_c0_g1	74.15	2.99	114.05	210.35	134.3	134.3	11.85	4.92	17.52	115.66	97.85	83.99	10.39	6.38	76.5	33.36	118.28	118.28	355.96	13.97	147.5	12.51	35.53	53.37	63.73	159.65	11.43	99.1667	31.09	89.9733	172.477	33.8033	-1.83122	0.0399684	-1.72053	0.113359	-1.64087	0.101839	-0.389821	0.886828	no|up	yes|down	no|up	no|up	1	960	------	------	------
TRINITY_DN23091_c0_g1	0.48	0.3	0.76	1.4	0.76	0.76	0.16	0.26	0.11	0.52	0.83	0.55	2.6	0.38	1.7	1.48	4.74	4.74	1.27	0.56	2.63	1.71	1.21	4.85	0.513333	0.973333	0.176667	0.633333	1.56	3.65333	1.48667	2.59	0.604021	0.643914	2.36075	0.000136755	-1.37251	0.178892	1.23248	0.589742	no|down	yes|down	yes|down	no|down	2	1090	------	------	------
TRINITY_DN23099_c0_g1	0.8	0.18	0.76	13.71	6.45	6.45	0	0	0.1	2.99	2	1.63	0	0	0	0.03	0.45	0.45	2.27	0.07	1.32	0.35	0.09	0.82	0.58	8.87	0.033333	2.20667	0	0.31	1.22	0.42	1.25606	1	-0.835418	1	-3.05175	0.0385041	-0.762368	1	yes|up	yes|down	yes|up	no|up	3	1205	GO:0007275;;GO:0006351;;GO:0007275;;GO:0006351;;GO:0005634;;GO:0005634;;GO:0003677;;GO:0003700;;GO:0003677;;GO:0003700;	biological_process;;biological_process;;biological_process;;biological_process;;cellular_component;;cellular_component;;molecular_function;;molecular_function;;molecular_function;;molecular_function;;	BP:multicellular organism development;;BP:transcription, DNA-templated;;BP:multicellular organism development;;BP:transcription, DNA-templated;;CC:nucleus;;CC:nucleus;;MF:DNA binding;;MF:transcription factor activity, sequence-specific DNA binding;;MF:DNA binding;;MF:transcription factor activity, sequence-specific DNA binding;;
TRINITY_DN23113_c0_g1	9.95	7.24	16.34	40.31	20.38	20.38	8.55	8.31	16.4	19.35	17.01	14.41	10.98	9.61	23.38	16.69	31.08	31.08	78.28	19.19	55.02	10.9	11.11	14.49	11.1767	27.0233	11.0867	16.9233	14.6567	26.2833	50.83	12.1667	6.5974	0.0307141	0	1	0	1	0	1	no|down	yes|down	no|down	no|up	1	787	------	------	------
TRINITY_DN23120_c0_g1	1.63	1.24	0.36	0	0	0	0.3	0.35	1.41	0.1	0	0	0	0	0	0	0	0	0	0.04	0	0	0	0	1.07667	0	0.686667	0.033333	0	0	0.013333	0	2.13843	0.013587	1.57685	0.187699	0.431951	0.770099	0.998761	0.565451	yes|up	yes|up	no|no change	no|up	2	1142	------	------	------
TRINITY_DN23124_c0_g2	1.89	0.4	1.83	3.47	3.13	3.13	1.02	0.2	0.37	2.73	1.4	1.11	0.24	0.37	2.37	2.79	0.66	0.66	20.26	0.52	14.84	3.34	3.07	0.47	1.37333	3.24333	0.53	1.74667	0.993333	1.37	11.8733	2.29333	4.40057	0.0482051	2.23444	1	4.31605	1	-0.164017	1	no|up	yes|down	no|up	no|down	1	899	------	------	------
TRINITY_DN23125_c0_g1	1.31	0.12	1.21	0.53	0.7	0.7	0	0.37	0.54	0.25	0	0	0.06	0	1.74	2.18	1.76	1.76	6.55	0.33	5.64	0.13	0.49	1.6	0.88	0.643333	0.303333	0.083333	0.6	1.9	4.17333	0.74	-2.10891	0.0274	-0.959982	0.529964	-5.65783	0.0318541	-1.83361	1	no|up	yes|down	yes|down	no|down	2	966	------	------	------
TRINITY_DN23133_c0_g1	1.53	0.11	2.21	16.92	10.3	10.3	0.79	0.11	0.13	2.09	0.64	1.73	0.79	0.26	1.44	3.34	7.96	7.96	12.78	1.35	10.02	3.24	0.58	8.18	1.28333	12.5067	0.343333	1.48667	0.83	6.42	8.05	4	1.45849	0.288418	0.973862	0.536081	-0.347733	0.805785	3.19213	0.00241426	no|up	yes|down	no|up	no|down	1	713	------	------	------
TRINITY_DN23136_c0_g1	3.22	0.24	1.8	18.86	8.15	8.15	0.25	0.12	0.82	1.99	1.04	0.6	3.57	0.23	0.47	5.54	11.28	11.28	14.74	0.76	12.19	3.31	1.49	7.37	1.75333	11.72	0.396667	1.21	1.42333	9.36667	9.23	4.05667	-9.60902	1.73935e-06	0.371946	1	-2.89524	0.237781	-4.27356	0.580543	no|down	yes|down	no|down	no|down	1	960	GO:0016021;;GO:0016021;;GO:0016021;	cellular_component;;cellular_component;;cellular_component;;	CC:integral component of membrane;;CC:integral component of membrane;;CC:integral component of membrane;;
TRINITY_DN23139_c1_g1	433.75	572.3	402.02	515.42	363.26	363.26	832.97	221.13	44.82	554.99	583.8	585.52	762.55	654.94	629.65	208.62	311.6	311.6	62.27	8.72	110	230.46	249.05	131.12	469.357	413.98	366.307	574.77	682.38	277.273	60.33	203.543	1.2946	0.24822	1.4003	0.0660286	3.07152	6.2413e-07	1.63744	0.236341	no|down	yes|up	no|up	yes|up	2	808	GO:0045454;;GO:0045454;;GO:0045454;;GO:0005623;;GO:0005623;;GO:0005623;;GO:0009055;;GO:0015035;;GO:0009055;;GO:0015035;;GO:0009055;;GO:0015035;	biological_process;;biological_process;;biological_process;;cellular_component;;cellular_component;;cellular_component;;molecular_function;;molecular_function;;molecular_function;;molecular_function;;molecular_function;;molecular_function;;	BP:cell redox homeostasis;;BP:cell redox homeostasis;;BP:cell redox homeostasis;;CC:cell;;CC:cell;;CC:cell;;MF:electron carrier activity;;MF:protein disulfide oxidoreductase activity;;MF:electron carrier activity;;MF:protein disulfide oxidoreductase activity;;MF:electron carrier activity;;MF:protein disulfide oxidoreductase activity;;
TRINITY_DN23143_c0_g1	48.73	15.34	35.78	6.86	18.55	18.55	20.8	28.54	44.4	9.1	12.09	11.71	109.49	29.15	102.57	61.52	44.54	44.54	145.69	98.9	125.01	92.14	105.28	217.88	33.2833	14.6533	31.2467	10.9667	80.4033	50.2	123.2	138.433	4.42232	1.11421e-22	3.0669	4.06537e-10	5.86962	7.45026e-21	0.713813	0.77996	no|down	yes|down	yes|down	yes|down	3	322	------	------	------
TRINITY_DN23160_c0_g1	0.86	1.5	0.91	0.75	0.4	0.4	0.81	0.79	0.81	0	0.29	0.13	9.92	8.03	2.19	1.48	1.15	1.15	3.76	9.83	7.03	2.09	0.75	0.23	1.09	0.516667	0.803333	0.14	6.71333	1.26	6.87333	1.02333	-1.6172	0.0126833	-0.617426	0.681374	-0.451537	0.589407	-0.300456	0.89876	no|down	yes|down	no|down	no|down	1	831	------	------	------
TRINITY_DN23169_c0_g1	1.72	19.58	1.12	3.21	1.96	1.96	1.31	2.52	2.03	2.65	3.07	2.41	3.15	21.93	4.17	3.17	4.51	4.51	5.82	4.04	13.56	5.89	7.53	9.26	7.47333	2.37667	1.95333	2.71	9.75	4.06333	7.80667	7.56	1.80067	0.506483	1.76391	1	5.90906	0.0124969	1.19963	1	no|down	yes|down	no|down	yes|down	2	1722	GO:0016021;;GO:0016021;;GO:0005385;;GO:0005385;	cellular_component;;cellular_component;;molecular_function;;molecular_function;;	CC:integral component of membrane;;CC:integral component of membrane;;MF:zinc ion transmembrane transporter activity;;MF:zinc ion transmembrane transporter activity;;
TRINITY_DN23197_c0_g1	20.72	20.43	48.22	24.72	19.35	19.35	20.45	33.85	52.87	8.97	7.59	4.76	65.95	117.21	66.06	40.77	47.85	47.85	102.84	126.09	84.72	28.53	26.61	39.2	29.79	21.14	35.7233	7.10667	83.0733	45.49	104.55	31.4467	-1.80535	0.0264409	-0.510341	0.708601	-0.962571	0.404242	-1.20022	0.334309	yes|down	yes|down	yes|down	yes|down	4	406	------	------	------
TRINITY_DN23206_c0_g1	18.71	16.34	9.29	13.3	9.78	9.78	22.97	27.66	18.89	19.98	17.98	10.86	4.47	28.89	4.06	9.92	4.6	4.6	1.96	2.24	2.69	15.24	28.27	1.97	14.78	10.9533	23.1733	16.2733	12.4733	6.37333	2.29667	15.16	1.70159	0.0304535	-1.16556	1	-0.709922	1	-5.92211	0.521473	no|down	yes|up	no|up	no|up	1	278	------	------	------
TRINITY_DN23212_c0_g1	0.49	1	0.97	1.17	0.13	0.13	0.09	0.26	0	0	0.13	0.13	1.34	0.69	4.34	2.87	1.03	1.03	6.7	1.78	4.85	3.71	1.61	1.66	0.82	0.476667	0.116667	0.086667	2.12333	1.64333	4.44333	2.32667	-0.840002	0.544709	-0.784683	0.643989	-0.709096	0.654725	-3.96233	0.000450025	no|down	yes|down	yes|down	yes|down	3	1123	------	------	------
TRINITY_DN23217_c0_g1	2.04	3.32	2.07	3.76	1.79	1.79	1.41	1.75	2.2	1.67	1.84	1.82	5.41	5.01	5.14	3.33	9.35	9.35	6.3	4.57	8.17	4.5	3.92	7.38	2.47667	2.44667	1.78667	1.77667	5.18667	7.34333	6.34667	5.26667	-1.23597	0.0102635	-1.28038	0.0963216	-1.43778	0.155357	-1.34872	1	no|down	yes|down	no|down	no|down	1	730	------	------	------
TRINITY_DN23243_c0_g1	5.11	0.4	9.12	81.66	48.76	48.76	1.63	0.99	1.15	14.81	10.49	12.05	4.55	1.5	4.42	28.92	53.45	53.45	47.03	2.9	22.86	5.45	8.9	4	4.87667	59.7267	1.25667	12.45	3.49	45.2733	24.2633	6.11667	-1.26248	0.316054	-0.386434	0.872315	-2.62749	0.0245577	-0.846983	0.723304	no|up	yes|down	no|down	no|up	1	473	GO:0016021;;GO:0016021;;GO:0016021;;GO:0016021;;GO:0016021;;GO:0015267;;GO:0015267;;GO:0015267;;GO:0015267;;GO:0015267;	cellular_component;;cellular_component;;cellular_component;;cellular_component;;cellular_component;;molecular_function;;molecular_function;;molecular_function;;molecular_function;;molecular_function;;	CC:integral component of membrane;;CC:integral component of membrane;;CC:integral component of membrane;;CC:integral component of membrane;;CC:integral component of membrane;;MF:channel activity;;MF:channel activity;;MF:channel activity;;MF:channel activity;;MF:channel activity;;
TRINITY_DN23258_c0_g1	0	0	0.56	0.19	0.13	0.13	0	0.13	0.18	0	0.13	0	0	0	0.44	0.37	0	0	9.44	0	3.55	0	0	0	0.186667	0.15	0.103333	0.043333	0.146667	0.123333	4.33	0	-2.40955	0.000686422	-1.63658	0.0319422	0.045293	0.970888	0.234776	0.928039	no|up	yes|down	no|up	no|up	1	805	------	------	------
TRINITY_DN23259_c0_g1	0.08	0.46	1.3	0.25	0.65	0.65	1.25	0	0.91	0	0	0	0	0.29	20.54	1.01	3.15	3.15	19.39	0.64	36.18	1.41	2.68	0.11	0.613333	0.516667	0.72	0	6.94333	2.43667	18.7367	1.4	3.30974	0.00101992	2.077	0.256141	1.02558	1	3.988	0.0170814	no|down	yes|down	no|down	no|down	1	749	------	------	------
TRINITY_DN23297_c0_g1	0.17	0.18	0	0.27	0.52	0.52	0.75	0.35	1.43	1.85	1.11	0.56	2.57	2.54	0.65	0.12	26.79	26.79	11	30.87	1.51	0	0.56	0.14	0.116667	0.436667	0.843333	1.17333	1.92	17.9	14.46	0.233333	0.33768	0.782606	0.650585	0.733524	-1.11087	0.285882	-2.97462	0.00408769	no|down	yes|down	yes|down	no|up	2	500	------	------	------
TRINITY_DN23304_c0_g1	886.98	1025.79	799.6	313.25	326.59	326.59	1314.01	1085.8	357.89	395.73	433.19	418.03	207.97	476.12	500.13	259.45	188.18	188.18	209.94	85.77	290.98	876.47	788.76	211.88	904.123	322.143	919.233	415.65	394.74	211.937	195.563	625.703	2.2779	0.367001	6.41779	0.00141353	3.03333	0.119589	2.33953	0.179584	no|up	yes|up	no|up	no|down	1	350	------	------	------
TRINITY_DN23313_c2_g7	1.5	1.23	1.72	0.92	0.92	0.92	2.89	2.23	1.6	1.75	1.63	0.78	0.03	0.17	0.67	0.46	0.08	0.08	0.39	0.05	0.75	1.42	1.69	0.06	1.48333	0.92	2.24	1.38667	0.29	0.206667	0.396667	1.05667	3.32745	0.155339	-1.25534	1	3.63689	0.0203579	2.94999	0.439754	no|up	yes|up	no|up	no|up	1	1500	------	------	------
TRINITY_DN23316_c0_g1	13.21	17.69	2.57	50.06	18.83	18.83	53.06	65.71	6.22	82.65	40.26	14.44	0	19.57	16.62	3.77	0	0	1.43	0	2.43	120.81	124.29	0	11.1567	29.24	41.6633	45.7833	12.0633	1.25667	1.28667	81.7	-1.3557	0.0266941	-0.60924	0.689657	-0.0724212	0.95659	0.272189	0.922222	no|down	yes|up	yes|up	no|down	2	222	GO:0005524;;GO:0005524;	molecular_function;;molecular_function;;	MF:ATP binding;;MF:ATP binding;;
TRINITY_DN23320_c1_g1	18.7	33.94	19.67	124.94	43.23	43.23	143.02	136.26	1.83	243.06	136.35	45.2	0.5	52	20.41	3.12	0	0	0	1.3	2.6	210.28	124.97	0	24.1033	70.4667	93.7033	141.537	24.3033	1.04	1.3	111.75	-4.05903	0.00662838	-4.43135	2.48343e-05	-1.84567	0.3103	0.144998	1	no|down	yes|up	yes|up	no|up	2	392	GO:0005524;;GO:0005524;;GO:0005524;;GO:0005524;	molecular_function;;molecular_function;;molecular_function;;molecular_function;;	MF:ATP binding;;MF:ATP binding;;MF:ATP binding;;MF:ATP binding;;
TRINITY_DN23320_c1_g2	0	0.03	0.04	0	0	0	0	0.04	0.04	0.08	0	0	0.26	0.08	0.41	0.07	0	0	7.55	0.3	5.06	0	0.09	0	0.023333	0	0.026667	0.026667	0.25	0.023333	4.30333	0.03	-1.95159	0.0174319	-2.70141	6.84811e-08	-1.80941	0.173209	0.626013	0.868318	no|down	yes|down	no|down	no|up	1	1522	GO:0019752;;GO:0019752;;GO:0019752;;GO:0016831;;GO:0030170;;GO:0016831;;GO:0030170;;GO:0016831;;GO:0030170;	biological_process;;biological_process;;biological_process;;molecular_function;;molecular_function;;molecular_function;;molecular_function;;molecular_function;;molecular_function;;	BP:carboxylic acid metabolic process;;BP:carboxylic acid metabolic process;;BP:carboxylic acid metabolic process;;MF:carboxy-lyase activity;;MF:pyridoxal phosphate binding;;MF:carboxy-lyase activity;;MF:pyridoxal phosphate binding;;MF:carboxy-lyase activity;;MF:pyridoxal phosphate binding;;
TRINITY_DN23320_c1_g5	0.19	0	0.21	0.22	0.92	0.92	0	0.1	0.57	0	0.19	0.1	0	0	0.76	1.1	0.23	0.23	8.14	0.15	5.43	0	0.1	0	0.133333	0.686667	0.223333	0.096667	0.253333	0.52	4.57333	0.033333	-4.58093	0.000795627	-3.96539	1	-2.14399	0.249493	2.684	0.195991	no|down	yes|down	no|up	no|up	1	681	------	------	------
TRINITY_DN23320_c1_g6	0.44	0.36	0.66	12.94	7.62	7.62	0.72	0.25	0.31	2.85	2.21	1.78	0.95	0.57	1.5	4.2	15.81	15.81	7.42	0.2	9.63	7.62	3.87	2.26	0.486667	9.39333	0.426667	2.28	1.00667	11.94	5.75	4.58333	-2.89772	0.00496025	-0.199403	0.950755	-1.63666	0.467415	-0.537529	0.917603	no|down	yes|down	no|down	no|down	1	1905	------	------	------
TRINITY_DN23322_c2_g1	1.66	4.29	5.07	16.08	14.82	14.82	1.64	1.12	2.52	9.02	3.45	2.24	4.11	9.22	3.47	7.81	6.76	6.76	57.06	10.08	15.59	2.46	5.12	6.4	3.67333	15.24	1.76	4.90333	5.6	7.11	27.5767	4.66	5.23214	0.00353962	4.95781	6.24618e-06	-2.05216	1	2.45794	1	no|down	yes|down	no|up	no|down	1	1282	------	------	------
TRINITY_DN23326_c1_g1	0.29	0.28	0.64	1.53	1.47	1.47	0.21	0.05	0	0.13	0.09	0.39	0.09	0.15	0.54	1.29	0.83	0.83	7.63	0.45	4.65	0.11	0.29	0.75	0.403333	1.49	0.086667	0.203333	0.26	0.983333	4.24333	0.383333	6.37486	0.0436811	-0.953429	1	0	1	0	1	no|up	yes|down	no|up	no|down	1	1598	GO:0007275;;GO:0006351;;GO:0005634;;GO:0003677;;GO:0003700;	biological_process;;biological_process;;cellular_component;;molecular_function;;molecular_function;;	BP:multicellular organism development;;BP:transcription, DNA-templated;;CC:nucleus;;MF:DNA binding;;MF:transcription factor activity, sequence-specific DNA binding;;
TRINITY_DN23326_c2_g1	1.04	0.43	0.34	0.08	0.11	0.11	0.33	0.22	0.61	1.27	1.67	1.24	0.67	0.91	0.09	0.08	35	35	3.05	42.51	0.15	0.12	1.04	5.88	0.603333	0.1	0.386667	1.39333	0.556667	23.36	15.2367	2.34667	7.90532	0.000207202	-0.953429	1	0	1	0	1	no|down	yes|down	yes|down	no|down	2	655	------	------	------
TRINITY_DN23354_c0_g1	2.12	0	2.8	2.68	0.76	0.76	0.06	0.06	0.1	2.01	0.46	0.23	0.3	0	1.72	5.53	2.02	2.02	33.99	0	20.45	1.38	1.06	6.79	1.64	1.4	0.073333	0.9	0.673333	3.19	18.1467	3.07667	-0.955763	0.519499	-0.473522	1	0.532252	0.823262	-3.23929	0.0428912	no|up	yes|down	no|down	no|down	1	1183	------	------	------
TRINITY_DN23357_c0_g1	0.02	0	0.05	0.07	0	0	0.05	0.08	0.05	0	0	0.07	0.25	1.45	0.1	0.02	0.04	0.04	1.15	0.64	0.58	0.03	0	0.24	0.023333	0.023333	0.06	0.023333	0.6	0.033333	0.79	0.09	-2.82958	0.0318597	-0.885304	0.75316	-0.57198	0.541315	-1.09633	0.617758	yes|down	yes|down	no|down	no|down	2	2013	------	------	------
TRINITY_DN23365_c0_g1	3.59	8.76	1.85	0.18	0.3	0.3	1.58	3.67	1.85	0.26	0.18	0	7.76	7.49	22.04	0.33	3.85	3.85	14.95	2.78	27.92	0.15	0.55	0.35	4.73333	0.26	2.36667	0.146667	12.43	2.67667	15.2167	0.35	-0.408479	1	0.92077	1	-0.542488	0.833306	-3.76965	0.0208752	no|down	yes|down	yes|down	no|down	2	1760	GO:0006486;;GO:0006486;;GO:0000139;;GO:0016021;;GO:0000139;;GO:0016021;;GO:0008378;;GO:0008378;	biological_process;;biological_process;;cellular_component;;cellular_component;;cellular_component;;cellular_component;;molecular_function;;molecular_function;;	BP:protein glycosylation;;BP:protein glycosylation;;CC:Golgi membrane;;CC:integral component of membrane;;CC:Golgi membrane;;CC:integral component of membrane;;MF:galactosyltransferase activity;;MF:galactosyltransferase activity;;
TRINITY_DN23370_c0_g1	0	0	0	3.94	6.14	6.14	0	0	0.05	0.72	0.71	1.66	0.35	0.04	0.04	1.31	0.67	0.67	3.37	0.13	1.54	0.18	0.21	0.56	0	5.40667	0.016667	1.03	0.143333	0.883333	1.68	0.316667	-2.63537	0.00243605	-1.54653	0.511293	0.296491	1	2.36037	1	no|down	yes|down	yes|up	no|up	2	1285	GO:0008171;;GO:0008171;	molecular_function;;molecular_function;;	MF:O-methyltransferase activity;;MF:O-methyltransferase activity;;
TRINITY_DN23379_c0_g1	166.83	75.34	333.25	969.76	837.64	837.64	115.64	91.63	190.82	425.08	361.29	397.02	111.17	95.88	245.56	713.65	370.5	370.5	779.36	122.82	509.7	727.01	520.95	330.31	191.807	881.68	132.697	394.463	150.87	484.883	470.627	526.09	0.999274	0.635974	1.84406	1	0.868	0.70276	-3.1355	0.0153919	no|down	yes|down	no|up	no|down	1	981	GO:0007017;;GO:0007017;;GO:0007017;;GO:0005737;;GO:0005874;;GO:0005874;;GO:0005874;;GO:0005525;;GO:0003924;;GO:0005200;;GO:0016757;;GO:0005525;;GO:0003924;;GO:0005200;;GO:0005525;;GO:0003924;;GO:0005200;	biological_process;;biological_process;;biological_process;;cellular_component;;cellular_component;;cellular_component;;cellular_component;;molecular_function;;molecular_function;;molecular_function;;molecular_function;;molecular_function;;molecular_function;;molecular_function;;molecular_function;;molecular_function;;molecular_function;;	BP:microtubule-based process;;BP:microtubule-based process;;BP:microtubule-based process;;CC:cytoplasm;;CC:microtubule;;CC:microtubule;;CC:microtubule;;MF:GTP binding;;MF:GTPase activity;;MF:structural constituent of cytoskeleton;;MF:transferase activity, transferring glycosyl groups;;MF:GTP binding;;MF:GTPase activity;;MF:structural constituent of cytoskeleton;;MF:GTP binding;;MF:GTPase activity…
TRINITY_DN23383_c0_g1	0.95	3.96	4.63	0.27	0.04	0.04	0.72	1.68	0.14	0.26	0.12	0.14	2.99	1.59	11.09	0.42	0.39	0.39	2.86	5.89	7.54	0.37	1.95	0.42	3.18	0.116667	0.846667	0.173333	5.22333	0.4	5.43	0.913333	-3.2524	0.00660406	1.24172	1	0.843942	1	-7.23774	0.148155	no|down	yes|down	no|down	no|down	1	1286	GO:0008610;;GO:0016021;;GO:0005506;;GO:0004497;	biological_process;;cellular_component;;molecular_function;;molecular_function;;	BP:lipid biosynthetic process;;CC:integral component of membrane;;MF:iron ion binding;;MF:monooxygenase activity;;
TRINITY_DN23384_c0_g1	1.05	0	1.33	17.45	11.32	11.32	0.05	0.05	0	5.83	1.5	2.37	0.05	0	2	1.88	1.87	1.87	41.19	0	21.1	0.12	1.16	0.81	0.793333	13.3633	0.033333	3.23333	0.683333	1.87333	20.7633	0.696667	-2.90697	0.0405284	0.605794	1	0.51916	0.849876	-4.99351	1	no|up	yes|down	yes|up	no|up	2	1129	------	------	------
TRINITY_DN23386_c0_g1	26.41	17.04	25.11	71.15	14.28	14.28	81.77	75.8	0.69	83.42	49.27	25.35	23.02	46.12	52.02	6.45	13.68	13.68	4.62	1.07	13.95	59.37	50.31	1.56	22.8533	33.2367	52.7533	52.68	40.3867	11.27	6.54667	37.08	-3.6091	0.000138374	-1.45629	0.278115	0.266594	0.881874	-0.12111	1	no|down	yes|up	no|up	no|up	1	1670	------	------	------
TRINITY_DN23387_c0_g1	1.98	0	2.72	0.73	0	0	0	0.46	0.27	0.24	0	0	0	0	2	0	0	0	28.78	0.1	11.09	0	0	0.31	1.56667	0.243333	0.243333	0.08	0.666667	0	13.3233	0.103333	-1.71437	0.411699	0.0710132	1	-5.11556	0.0327601	-2.79994	1	no|up	yes|down	no|up	no|down	1	570	------	------	------
TRINITY_DN23415_c0_g2	0.16	0.09	1.44	0.32	0	0	0.05	0.18	0.29	0.26	0.48	0.07	0.43	0.27	1.86	0.45	0	0	5.93	0.46	2.07	0.09	0.1	0.28	0.563333	0.106667	0.173333	0.27	0.853333	0.15	2.82	0.156667	0.330797	0.794273	1.23319	0.0206418	0.102858	0.923498	0.884463	0.684103	no|down	yes|down	no|down	no|up	1	2013	GO:0030163;;GO:0006508;;GO:0004190;;GO:0004190;;GO:0004190;;GO:0004190;	biological_process;;biological_process;;molecular_function;;molecular_function;;molecular_function;;molecular_function;;	BP:protein catabolic process;;BP:proteolysis;;MF:aspartic-type endopeptidase activity;;MF:aspartic-type endopeptidase activity;;MF:aspartic-type endopeptidase activity;;MF:aspartic-type endopeptidase activity;;
TRINITY_DN23426_c0_g1	0.26	0.53	1.41	0.57	1.45	1.45	0.41	0.4	0.15	0.14	0.39	0.26	0.63	2.38	3.77	1.78	14.8	14.8	13.29	3.41	6.52	2.25	2.2	3.21	0.733333	1.15667	0.32	0.263333	2.26	10.46	7.74	2.55333	1.26507	0.39088	0.135657	0.975037	4.16614	0.0399758	2.56007	0.230246	no|down	yes|down	yes|down	yes|down	3	580	------	------	------
TRINITY_DN23427_c0_g1	0.3	0.04	0.83	26.95	14.96	14.96	0.31	0.72	0.53	33.87	41.04	31.47	3.67	0.99	0.74	28.96	42.3	42.3	2.98	2.97	2.35	30.84	21.69	38.65	0.39	18.9567	0.52	35.46	1.8	37.8533	2.76667	30.3933	-2.82372	0.0360881	-0.377872	0.899589	-1.09654	1	-0.611412	0.844662	no|down	yes|down	no|down	no|up	1	1938	GO:0016021;;GO:0016021;;GO:0016021;;GO:0016021;	cellular_component;;cellular_component;;cellular_component;;cellular_component;;	CC:integral component of membrane;;CC:integral component of membrane;;CC:integral component of membrane;;CC:integral component of membrane;;
TRINITY_DN23442_c0_g1	3.81	0.93	0.59	0.64	3.18	3.18	1.27	1.89	2.07	1.75	3.59	1.56	1.34	4.2	1.16	0.72	37.2	37.2	19.02	54.2	4.89	0.64	3.8	3.39	1.77667	2.33333	1.74333	2.3	2.23333	25.04	26.0367	2.61	-2.45551	0.0341275	-0.550203	0.728744	-1.46158	0.085698	0.241153	0.926112	no|down	yes|down	yes|down	no|down	2	757	------	------	------
TRINITY_DN23445_c0_g1	0.3	0.06	1.42	0.87	0.47	0.47	0.41	0	0.15	0.28	0.31	0	0	0.62	1.05	0.51	0.8	0.8	7.92	0.84	4.34	1.33	0.99	0.37	0.593333	0.603333	0.186667	0.196667	0.556667	0.703333	4.36667	0.896667	2.00415	0.00891845	2.15224	0.013103	0.741454	0.679876	-2.47021	0.259172	no|up	yes|down	no|down	no|down	1	1025	------	------	------
TRINITY_DN23461_c0_g1	18.99	23.93	3.48	4.12	2.82	2.82	25.45	5.74	45.86	3.14	3.04	2.13	57.57	20.13	30.2	21.62	6.81	6.81	3.1	3.01	3.79	12.28	22.85	73.08	15.4667	3.25333	25.6833	2.77	35.9667	11.7467	3.3	36.07	-2.35723	0.0352208	0.216461	0.955732	-2.2026	0.201371	-1.42476	0.469457	no|down	yes|up	yes|down	yes|down	3	441	GO:0020037;;GO:0051536;;GO:0016491;;GO:0020037;;GO:0051536;;GO:0016491;;GO:0020037;;GO:0051536;;GO:0016491;	molecular_function;;molecular_function;;molecular_function;;molecular_function;;molecular_function;;molecular_function;;molecular_function;;molecular_function;;molecular_function;;	MF:heme binding;;MF:iron-sulfur cluster binding;;MF:oxidoreductase activity;;MF:heme binding;;MF:iron-sulfur cluster binding;;MF:oxidoreductase activity;;MF:heme binding;;MF:iron-sulfur cluster binding;;MF:oxidoreductase activity;;
TRINITY_DN23480_c0_g1	97.34	88.61	67.23	23.03	7.52	7.52	146.39	140.2	73.39	54.41	31.24	29.37	275.04	162.64	94.07	7.96	48.3	48.3	22.9	21.55	42.39	69.14	62.81	54.13	84.3933	12.69	119.993	38.34	177.25	34.8533	28.9467	62.0267	-7.11051	1.12035e-09	-2.5284	1	-4.49823	0.0694945	-3.46688	1	no|down	yes|up	no|down	no|down	1	852	------	------	------
TRINITY_DN23492_c0_g1	47.78	92.7	30.9	41.62	48.79	48.79	114.25	67.07	6.02	78.13	90.2	77.04	102.75	83.36	81.94	20.72	10.92	10.92	1.11	4.96	7.01	190.39	136.9	22.71	57.1267	46.4	62.4467	81.79	89.35	14.1867	4.36	116.667	1.23803	0.325836	0.898067	0.545036	2.17173	0.0378336	1.32359	0.256778	no|down	yes|up	yes|up	no|down	2	471	------	------	------
TRINITY_DN23503_c0_g2	6.48	3.73	4.29	0.94	2.1	2.1	6.94	8.81	4.02	1.55	2.6	2.2	0	1.42	2.47	0.87	0.09	0.09	1.2	0.28	1.81	8.43	4.53	0.05	4.83333	1.71333	6.59	2.11667	1.29667	0.35	1.09667	4.33667	1.50196	0.36747	-0.306176	0.928452	2.99302	0.0202015	-0.453842	0.898801	no|up	yes|up	no|up	no|down	1	962	GO:0009435;;GO:0009435;;GO:0009435;;GO:0005737;;GO:0005737;;GO:0005737;;GO:0008734;;GO:0044318;;GO:0008734;;GO:0044318;;GO:0008734;;GO:0044318;	biological_process;;biological_process;;biological_process;;cellular_component;;cellular_component;;cellular_component;;molecular_function;;molecular_function;;molecular_function;;molecular_function;;molecular_function;;molecular_function;;	BP:NAD biosynthetic process;;BP:NAD biosynthetic process;;BP:NAD biosynthetic process;;CC:cytoplasm;;CC:cytoplasm;;CC:cytoplasm;;MF:L-aspartate oxidase activity;;MF:L-aspartat;;MF:L-aspartate oxidase activity;;MF:L-aspartat;;MF:L-aspartate oxidase activity;;MF:L-aspartat;;
TRINITY_DN23505_c0_g1	9.81	10.6	17.32	19.92	13.8	13.8	24.12	5.76	1.03	24.21	7.8	20.2	17.62	9.66	48.05	3.3	21.37	21.37	0.45	0.21	0.96	43.41	34.21	7.08	12.5767	15.84	10.3033	17.4033	25.11	15.3467	0.54	28.2333	1.53077	0.360826	3.4861	0.00235685	1.85844	0.317469	-1.97448	0.373456	no|down	yes|up	no|down	no|down	1	401	------	------	------
TRINITY_DN23525_c0_g1	14.37	21.29	15.37	20.42	27.81	27.81	29.27	11.4	4.9	20.51	25.75	15.39	2.81	6.24	11.19	9.05	8.02	8.02	2.82	3.4	3.29	23.89	18.43	2.08	17.01	25.3467	15.19	20.55	6.74667	8.36333	3.17	14.8	-1.08303	0.390451	-2.59522	0.00617628	-2.62927	0.0472136	1.24489	0.59377	no|up	yes|up	yes|up	no|up	2	1192	GO:0016020;;GO:0016021;;GO:0008375;;GO:0008375;	cellular_component;;cellular_component;;molecular_function;;molecular_function;;	CC:membrane;;CC:integral component of membrane;;MF:acetylglucosaminyltransferase activity;;MF:acetylglucosaminyltransferase activity;;
TRINITY_DN23531_c0_g1	13.96	22.24	15.94	3.3	9.69	9.69	31.26	20.52	2.1	9.63	3.92	5	3.18	21.59	35.13	7.75	0.18	0.18	0.81	0	4.27	12.99	19.04	0.86	17.38	7.56	17.96	6.18333	19.9667	2.70333	1.69333	10.9633	6.31275	1.46547e-27	3.77004	1.6436e-08	6.7775	1.47025e-15	2.30607	0.182956	no|down	yes|up	no|up	no|down	1	424	GO:0004842;	molecular_function;;	MF:ubiquitin-protein transferase activity;;
TRINITY_DN23536_c0_g1	21.08	2.07	29.4	176.36	60.01	60.01	15.49	11.47	13.54	31.55	17.09	13.34	37.97	4.64	19.75	65.8	306.81	306.81	87.03	20.74	143.41	29	18.54	74.52	17.5167	98.7933	13.5	20.66	20.7867	226.473	83.7267	40.6867	1.56376	0.175978	0.936748	0.553498	2.38708	0.0101473	0.984225	0.477532	no|down	yes|down	no|down	no|down	1	1177	GO:0009055;;GO:0009055;	molecular_function;;molecular_function;;	MF:electron carrier activity;;MF:electron carrier activity;;
TRINITY_DN23543_c0_g1	32.41	27.82	20.04	13.4	15.36	15.36	18.93	25.22	45.3	10.91	6.76	4.55	18.46	10.41	12.97	20.75	14.94	14.94	9.63	4.93	12.17	8.68	8.78	10.4	26.7567	14.7067	29.8167	7.40667	13.9467	16.8767	8.91	9.28667	-1.47473	0.16161	-2.96693	0.00492483	-1.05809	0.641161	-3.23875	0.0397533	no|up	yes|up	no|down	no|down	1	1592	GO:0009658;;GO:0005829;;GO:0005524;;GO:0004674;	biological_process;;cellular_component;;molecular_function;;molecular_function;;	BP:chloroplast organization;;CC:cytosol;;MF:ATP binding;;MF:protein serine/threonine kinase activity;;
TRINITY_DN23558_c0_g1	0.54	0.65	1.91	1.29	1.75	1.75	0.25	0.13	0.72	0.93	0.99	1.57	0.08	0.14	0.5	1.68	3.68	3.68	4.23	2.74	3.94	0.64	0.33	1.06	1.03333	1.59667	0.366667	1.16333	0.24	3.01333	3.63667	0.676667	2.39102	0.0345287	0.664807	0.726739	0.697136	0.7082	-4.7629	0.0014967	no|up	yes|down	no|down	no|up	1	1305	GO:0003677;;GO:0003677;;GO:0003677;;GO:0003677;	molecular_function;;molecular_function;;molecular_function;;molecular_function;;	MF:DNA binding;;MF:DNA binding;;MF:DNA binding;;MF:DNA binding;;
TRINITY_DN23559_c1_g1	25.17	8.97	16.03	4.66	21.97	21.97	26.59	9.44	0.41	14.7	14.7	30.88	0	0.63	10.84	0.11	0	0	0.67	0	0.45	14.36	12.46	0	16.7233	16.2	12.1467	20.0933	3.82333	0.036667	0.373333	8.94	-1.55784	0.0822907	-0.996716	0.365949	-1.25656	0.0203097	0.228745	0.938802	no|up	yes|up	yes|up	no|up	2	513	GO:0052544;;GO:0042742;;GO:0016045;;GO:0006898;;GO:0010359;;GO:0016021;;GO:0016021;;GO:0005768;;GO:0016021;;GO:0005886;;GO:0005524;;GO:0004672;;GO:0005524;;GO:0004672;;GO:0005524;;GO:0004672;	biological_process;;biological_process;;biological_process;;biological_process;;biological_process;;cellular_component;;cellular_component;;cellular_component;;cellular_component;;cellular_component;;molecular_function;;molecular_function;;molecular_function;;molecular_function;;molecular_function;;molecular_function;;	BP:defense response by callose deposition in cell wall;;BP:defense response to bacterium;;BP:detection of bacterium;;BP:receptor-mediated endocytosis;;BP:regulation of anion channel activity;;CC:integral component of membrane;;CC:integral component of membrane;;CC:endosome;;CC:integral component of membrane;;CC:plasma membrane;;MF:ATP binding;;MF:protein kinase activity;;MF:ATP binding;;MF:protei…
TRINITY_DN23580_c0_g2	2.32	2.77	3.85	1.86	1.35	1.35	1.33	0.52	1.08	1.03	1.05	0.82	2.51	3.94	5.17	2.51	3.31	3.31	8.98	2.86	9.76	4.29	1.65	1.84	2.98	1.52	0.976667	0.966667	3.87333	3.04333	7.2	2.59333	1.38423	0.163692	0.166406	0.961612	0.817302	0.734389	-6.28611	0.0120852	no|down	yes|down	no|down	no|down	1	605	GO:0006351;;GO:0006351;;GO:0006351;;GO:0005634;;GO:0005634;;GO:0005634;;GO:0003677;;GO:0003700;;GO:0003677;;GO:0003700;;GO:0003677;;GO:0003700;	biological_process;;biological_process;;biological_process;;cellular_component;;cellular_component;;cellular_component;;molecular_function;;molecular_function;;molecular_function;;molecular_function;;molecular_function;;molecular_function;;	BP:transcription, DNA-templated;;BP:transcription, DNA-templated;;BP:transcription, DNA-templated;;CC:nucleus;;CC:nucleus;;CC:nucleus;;MF:DNA binding;;MF:transcription factor activity, sequence-specific DNA binding;;MF:DNA binding;;MF:transcription factor activity, sequence-specific DNA binding;;MF:DNA binding;;MF:transcription factor activity, sequence-specific DNA binding;;
TRINITY_DN23590_c0_g1	0.45	0.17	0.36	0.13	0.79	0.79	1.13	1.16	5.47	0.13	0.04	0.11	1.31	0.22	2.76	0.35	0.12	0.12	78.52	0.09	35.47	0.24	0	0.06	0.326667	0.57	2.58667	0.093333	1.43	0.196667	38.0267	0.1	2.57507	0.00694754	1.65117	0.19828	3.52857	0.000124769	2.65181	0.0320819	no|down	yes|down	no|up	no|down	1	1232	GO:0006633;;GO:0006633;;GO:0006633;;GO:0016021;;GO:0016021;;GO:0016020;;GO:0016747;;GO:0016747;;GO:0016747;	biological_process;;biological_process;;biological_process;;cellular_component;;cellular_component;;cellular_component;;molecular_function;;molecular_function;;molecular_function;;	BP:fatty acid biosynthetic process;;BP:fatty acid biosynthetic process;;BP:fatty acid biosynthetic process;;CC:integral component of membrane;;CC:integral component of membrane;;CC:membrane;;MF:transferase activity, transferring acyl groups other than amino-acyl groups;;MF:transferase activity, transferring acyl groups other than amino-acyl groups;;MF:transferase activity, transferring acyl group…
TRINITY_DN23591_c0_g1	0.46	0.13	0.28	4.65	2.95	2.95	0.04	0.14	0.07	2.41	0.73	0.49	0.44	0.14	0.79	1.39	1.53	1.53	6.41	0.1	3.77	1.47	2.44	1.78	0.29	3.51667	0.083333	1.21	0.456667	1.48333	3.42667	1.89667	-3.29368	0.000301484	-2.75265	0.0194827	-1.5592	0.227758	-2.33506	0.00121898	no|down	yes|down	no|up	no|down	1	2120	------	------	------
TRINITY_DN23597_c0_g4	0.93	0.15	1.67	2.33	1.34	1.34	0.42	0.64	2.61	0.94	1.29	0.76	1.97	0.78	1.99	2.04	3.48	3.48	13.11	0.81	9.85	0.75	0.52	2.04	0.916667	1.67	1.22333	0.996667	1.58	3	7.92333	1.10333	-6.03543	0.0273383	0	1	0	1	0	1	no|down	yes|down	no|down	no|down	1	2455	GO:0016021;;GO:0016021;;GO:0005524;;GO:0004672;;GO:0005524;;GO:0004672;;GO:0005524;;GO:0004672;	cellular_component;;cellular_component;;molecular_function;;molecular_function;;molecular_function;;molecular_function;;molecular_function;;molecular_function;;	CC:integral component of membrane;;CC:integral component of membrane;;MF:ATP binding;;MF:protein kinase activity;;MF:ATP binding;;MF:protein kinase activity;;MF:ATP binding;;MF:protein kinase activity;;
TRINITY_DN23597_c0_g7	17.6	32.85	39.59	21.8	11.43	11.43	5.8	1.23	23.07	8.34	7.77	6.84	0	0	0.08	0.06	0.14	0.14	0.08	1.23	0.07	0	0.85	1.57	30.0133	14.8867	10.0333	7.65	0.026667	0.113333	0.46	0.806667	-6.71558	0.000527876	0	1	0	1	-4.89091	1	yes|up	yes|up	yes|up	yes|up	4	1177	GO:0016042;;GO:0016042;;GO:0016042;;GO:0005737;;GO:0016020;;GO:0005737;;GO:0016020;;GO:0016787;;GO:0047372;;GO:0004620;;GO:0047372;;GO:0004620;	biological_process;;biological_process;;biological_process;;cellular_component;;cellular_component;;cellular_component;;cellular_component;;molecular_function;;molecular_function;;molecular_function;;molecular_function;;molecular_function;;	BP:lipid catabolic process;;BP:lipid catabolic process;;BP:lipid catabolic process;;CC:cytoplasm;;CC:membrane;;CC:cytoplasm;;CC:membrane;;MF:hydrolase activity;;MF:acylglycerol lipase activity;;MF:phospholipase activity;;MF:acylglycerol lipase activity;;MF:phospholipase activity;;
TRINITY_DN23598_c0_g1	1.53	1.91	2.35	0.91	1.44	1.44	3.14	1.72	0.35	2.68	1.91	0.98	0	0.07	1.36	0.23	0	0	0.25	0	0.05	1.37	1.18	0	1.93	1.26333	1.73667	1.85667	0.476667	0.076667	0.1	0.85	0	1	3.97378	1	-7.14174	0.000112018	-1.379	0.354572	no|up	yes|up	yes|up	no|up	2	814	------	------	------
TRINITY_DN23598_c0_g2	1.44	1.75	5.5	3.78	1.99	1.99	0.69	3.58	5.11	1.46	2.01	2.07	10.39	4.7	1.91	6.69	5.03	5.03	13.73	32.4	4.36	1.5	0.86	3.78	2.89667	2.58667	3.12667	1.84667	5.66667	5.58333	16.83	2.04667	0	1	2.97236	1	-6.63534	0.00250624	-1.67751	0.0939804	no|down	yes|down	no|down	no|down	1	767	------	------	------
TRINITY_DN23600_c0_g1	11.51	7.4	11.54	4.4	6.82	6.82	16.16	6.09	1.6	7.19	6.34	8.8	0	0.18	4.95	0.37	0.32	0.32	0.74	0	0.79	1.75	2.55	0	10.15	6.01333	7.95	7.44333	1.71	0.336667	0.51	1.43333	-1.00348	0.27746	-2.32043	0.044447	-1.30507	1	-4.73748	1	no|up	yes|up	yes|up	no|up	2	943	------	------	------
TRINITY_DN23617_c0_g4	0	0	0	0.16	0	0	0	0	0	0.07	0	0	1.25	0	0.79	1.45	0.55	0.55	0.3	0.84	2.3	0	0	3.85	0	0.053333	0	0.023333	0.68	0.85	1.14667	1.28333	1.62768	0.324928	3.04416	0.0010776	0.790104	0.415634	4.5576	0.0705316	no|down	yes|down	yes|down	no|down	2	864	------	------	------
TRINITY_DN23618_c0_g1	13.05	15.27	7.5	5.43	19.46	19.46	12.11	14.16	1.28	11.1	10.61	6.8	0	0.47	3.66	1.7	0.47	0.47	1.67	0.05	1.32	9.43	3.96	0	11.94	14.7833	9.18333	9.50333	1.37667	0.88	1.01333	4.46333	0.61078	0.674194	4.0851	0.000245022	-0.324098	0.774937	-1.97896	0.158633	no|up	yes|up	yes|up	no|up	2	1329	GO:0031047;;GO:0031047;;GO:0003676;;GO:0003676;;GO:0003676;	biological_process;;biological_process;;molecular_function;;molecular_function;;molecular_function;;	BP:gene silencing by RNA;;BP:gene silencing by RNA;;MF:nucleic acid binding;;MF:nucleic acid binding;;MF:nucleic acid binding;;
TRINITY_DN23623_c0_g1	1.53	0	1.04	2.77	1.25	1.25	0	0	0	0	0	0.2	0	0.39	0.21	4.9	11.26	11.26	2.27	0.04	1.65	0	0.26	0.14	0.856667	1.75667	0	0.066667	0.2	9.14	1.32	0.133333	6.12082	1.26463e-20	9.25364	6.19693e-10	0.803462	1	2.28911	1	no|up	yes|down	yes|down	no|down	2	1124	GO:0016021;;GO:0016021;	cellular_component;;cellular_component;;	CC:integral component of membrane;;CC:integral component of membrane;;
TRINITY_DN23628_c0_g1	7.75	8.01	5.96	0.23	0.59	0.59	4.01	9.47	7.5	0.67	0.46	0.85	2.56	4.03	3.06	0.35	0	0	2.19	0.91	2.37	0	0.11	0	7.24	0.47	6.99333	0.66	3.21667	0.116667	1.82333	0.036667	4.16352	0.00934925	2.10151	1	0.740801	1	-0.357326	1	no|up	yes|up	no|up	yes|up	2	1484	GO:0006355;;GO:0006351;;GO:0006355;;GO:0006351;;GO:0006355;;GO:0006351;;GO:0006355;;GO:0006351;;GO:0006355;;GO:0006351;;GO:0005634;;GO:0003700;;GO:0043565;	biological_process;;biological_process;;biological_process;;biological_process;;biological_process;;biological_process;;biological_process;;biological_process;;biological_process;;biological_process;;cellular_component;;molecular_function;;molecular_function;;	BP:regulation of transcription, DNA-templated;;BP:transcription, DNA-templated;;BP:regulation of transcription, DNA-templated;;BP:transcription, DNA-templated;;BP:regulation of transcription, DNA-templated;;BP:transcription, DNA-templated;;BP:regulation of transcription, DNA-templated;;BP:transcription, DNA-templated;;BP:regulation of transcription, DNA-templated;;BP:transcription, DNA-templated;…
TRINITY_DN23641_c0_g1	7.05	1.03	11.78	66.72	37.11	37.11	9.25	1.5	17.55	37.14	28.7	16.5	1.36	2.83	70.96	21.73	48.85	48.85	122.23	0.53	218.89	20.65	22.55	44.53	6.62	46.98	9.43333	27.4467	25.05	39.81	113.883	29.2433	-4.10568	1	0.00834415	1	6.15045	1.62991e-10	-7.76887	0.201938	no|down	yes|down	no|down	no|down	1	1277	GO:0016491;;GO:0016491;;GO:0016491;	molecular_function;;molecular_function;;molecular_function;;	MF:oxidoreductase activity;;MF:oxidoreductase activity;;MF:oxidoreductase activity;;
TRINITY_DN23642_c0_g1	60.99	1.56	143.19	407.47	521.88	521.88	9.38	2.72	10.02	78.59	31.43	32.61	13.91	3.26	44.56	273.47	209.48	209.48	381.3	2.57	363.53	51.25	35.73	72.77	68.58	483.743	7.37333	47.5433	20.5767	230.81	249.133	53.25	-1.34746	0.559802	1.73363	0.578821	-2.06749	0.0475463	-0.259487	0.940759	no|up	yes|down	no|up	no|down	1	594	GO:0016021;;GO:0016021;;GO:0016021;;GO:0015267;;GO:0015267;;GO:0015267;	cellular_component;;cellular_component;;cellular_component;;molecular_function;;molecular_function;;molecular_function;;	CC:integral component of membrane;;CC:integral component of membrane;;CC:integral component of membrane;;MF:channel activity;;MF:channel activity;;MF:channel activity;;
TRINITY_DN23652_c0_g1	1.14	0.1	1.51	1.71	2.64	2.64	0.1	0	0.22	4.4	2.4	1.68	0	0	0.48	4.42	0.29	0.29	6.38	0	2.83	3.73	10.22	0.34	0.916667	2.33	0.106667	2.82667	0.16	1.66667	3.07	4.76333	-2.35422	0.000124335	-1.49601	0.044495	-0.762967	0.425424	0.21377	0.922244	no|up	yes|down	no|up	no|down	1	843	------	------	------
TRINITY_DN23657_c0_g1	2.26	0	1.8	2.53	4.83	4.83	0.29	0.1	0.43	5.52	2	1.68	0	0	0.87	7.49	0.43	0.43	12.55	0.07	5.25	5.81	5.82	0.57	1.35333	4.06333	0.273333	3.06667	0.29	2.78333	5.95667	4.06667	3.42733	0.000254611	2.44441	0.0133351	4.96866	4.31477e-06	-0.438875	0.880589	no|up	yes|down	no|up	no|down	1	711	------	------	------
TRINITY_DN23665_c2_g2	2.04	2.23	4.93	0.2	0.44	0.44	4.9	4.98	1.54	0.34	0.45	0.23	0.73	1.23	0.23	0.02	1.05	1.05	0.02	0	0.6	0	0.03	0.48	3.06667	0.36	3.80667	0.34	0.73	0.706667	0.206667	0.17	4.89749	0.0398246	1.92969	1	3.49136	1	1.50557	1	no|up	yes|up	no|down	no|up	1	2200	GO:0015074;;GO:1904668;;GO:0003676;;GO:0008270;;GO:0010997;;GO:0003676;;GO:0097027;;GO:0008270;	biological_process;;biological_process;;molecular_function;;molecular_function;;molecular_function;;molecular_function;;molecular_function;;molecular_function;;	BP:DNA integration;;BP:positive regulation of ubiquitin protein ligase activity;;MF:nucleic acid binding;;MF:zinc ion binding;;MF:anaphase-promoting complex binding;;MF:nucleic acid binding;;MF:ubiquitin-protein transferase activator activity;;MF:zinc ion binding;;
TRINITY_DN23671_c0_g1	149.54	157.37	135.84	55.92	159.66	159.66	131.24	76.18	157.64	108.61	139.18	179.46	0.77	9.24	95.49	120.24	1.51	1.51	24.15	26.97	51.53	158.69	175.32	3.49	147.583	125.08	121.687	142.417	35.1667	41.0867	34.2167	112.5	1.11885	0.223863	0.648131	0.609392	1.49455	0.0457034	0.548361	0.748695	no|up	yes|up	no|up	no|up	1	548	GO:0006952;;GO:0016021;;GO:0005886;;GO:0016021;;GO:0016021;;GO:0005524;;GO:0016887;;GO:0005524;;GO:0016887;;GO:0005524;;GO:0016887;	biological_process;;cellular_component;;cellular_component;;cellular_component;;cellular_component;;molecular_function;;molecular_function;;molecular_function;;molecular_function;;molecular_function;;molecular_function;;	BP:defense response;;CC:integral component of membrane;;CC:plasma membrane;;CC:integral component of membrane;;CC:integral component of membrane;;MF:ATP binding;;MF:ATPase activity;;MF:ATP binding;;MF:ATPase activity;;MF:ATP binding;;MF:ATPase activity;;
TRINITY_DN23682_c0_g1	26.95	28	43.69	5.6	19.38	19.38	46.66	35.06	9.93	6.63	3.38	5.82	4.54	28.4	39.72	13.99	0.72	0.72	2.21	0.24	9.74	20.63	19.57	0.92	32.88	14.7867	30.55	5.27667	24.22	5.14333	4.06333	13.7067	5.68849	0.00493037	1.43858	0.480044	2.21129	0.232779	5.39155	0.00433608	no|up	yes|up	no|up	no|down	1	600	GO:0009058;;GO:0009058;;GO:0009058;;GO:0009102;;GO:0005829;;GO:0005777;;GO:0003824;;GO:0030170;;GO:0003824;;GO:0030170;;GO:0003824;;GO:0030170;;GO:0003824;;GO:0030170;	biological_process;;biological_process;;biological_process;;biological_process;;cellular_component;;cellular_component;;molecular_function;;molecular_function;;molecular_function;;molecular_function;;molecular_function;;molecular_function;;molecular_function;;molecular_function;;	BP:biosynthetic process;;BP:biosynthetic process;;BP:biosynthetic process;;BP:biotin biosynthetic process;;CC:cytosol;;CC:peroxisome;;MF:catalytic activity;;MF:pyridoxal phosphate binding;;MF:catalytic activity;;MF:pyridoxal phosphate binding;;MF:catalytic activity;;MF:pyridoxal phosphate binding;;MF:catalytic activity;;MF:pyridoxal phosphate binding;;
TRINITY_DN23690_c0_g1	1.38	0.88	2.03	1.14	1.58	1.58	0.59	0.59	1.78	0.27	0.15	0.3	2.36	2.2	1.81	1.55	1.87	1.87	8.72	1.81	5.15	0.34	0.32	2.1	1.43	1.43333	0.986667	0.24	2.12333	1.76333	5.22667	0.92	7.71801	0.000508797	-2.87966	1	1.68756	1	0	1	no|down	yes|down	no|down	no|down	1	1145	------	------	------
TRINITY_DN23692_c0_g1	9.26	10.51	15.99	28.07	40.11	40.11	2.08	8.15	3.91	8.94	15.55	19.13	28.17	27.48	9.45	78.54	19.37	19.37	25.94	67.69	22.82	6.22	4.97	11.35	11.92	36.0967	4.71333	14.54	21.7	39.0933	38.8167	7.51333	0.743224	0.553966	1.74524	0.0333869	0.542754	0.750942	-1.13808	0.715221	no|down	yes|down	no|down	no|up	1	1551	GO:0042744;;GO:0006979;;GO:0042744;;GO:0006979;;GO:0042744;;GO:0006979;;GO:0005576;;GO:0005576;;GO:0016021;;GO:0020037;;GO:0046872;;GO:0004601;;GO:0020037;;GO:0046872;;GO:0004601;;GO:0020037;;GO:0046872;;GO:0004601;	biological_process;;biological_process;;biological_process;;biological_process;;biological_process;;biological_process;;cellular_component;;cellular_component;;cellular_component;;molecular_function;;molecular_function;;molecular_function;;molecular_function;;molecular_function;;molecular_function;;molecular_function;;molecular_function;;molecular_function;;	BP:hydrogen peroxide catabolic process;;BP:response to oxidative stress;;BP:hydrogen peroxide catabolic process;;BP:response to oxidative stress;;BP:hydrogen peroxide catabolic process;;BP:response to oxidative stress;;CC:extracellular region;;CC:extracellular region;;CC:integral component of membrane;;MF:heme binding;;MF:metal ion binding;;MF:peroxidase activity;;MF:heme binding;;MF:metal ion bi…
TRINITY_DN23698_c0_g1	6.29	0	5.8	0	0	0	0	0.16	0	0.52	1.57	0	0.54	3.92	8.12	0	0	0	13.32	0	12.78	0	0	0.99	4.03	0	0.053333	0.696667	4.19333	0	8.7	0.33	0.477426	0.794092	-4.34354	1	-3.26866	0.0466002	-0.874975	0.821777	no|down	yes|down	no|no change	no|down	1	534	GO:0042744;;GO:0006979;;GO:0042744;;GO:0006979;;GO:0042744;;GO:0006979;;GO:0042744;;GO:0006979;;GO:0005576;;GO:0005576;;GO:0005576;;GO:0005576;;GO:0020037;;GO:0046872;;GO:0004601;;GO:0020037;;GO:0046872;;GO:0004601;;GO:0020037;;GO:0046872;;GO:0004601;;GO:0020037;;GO:0046872;;GO:0004601;	biological_process;;biological_process;;biological_process;;biological_process;;biological_process;;biological_process;;biological_process;;biological_process;;cellular_component;;cellular_component;;cellular_component;;cellular_component;;molecular_function;;molecular_function;;molecular_function;;molecular_function;;molecular_function;;molecular_function;;molecular_function;;molecular_function;…	BP:hydrogen peroxide catabolic process;;BP:response to oxidative stress;;BP:hydrogen peroxide catabolic process;;BP:response to oxidative stress;;BP:hydrogen peroxide catabolic process;;BP:response to oxidative stress;;BP:hydrogen peroxide catabolic process;;BP:response to oxidative stress;;CC:extracellular region;;CC:extracellular region;;CC:extracellular region;;CC:extracellular region;;MF:heme…
TRINITY_DN23722_c0_g2	0.78	0.07	0.75	3.63	1.08	1.08	0.43	0.06	0.08	0.97	0.14	0.16	0	0.07	1.61	0.76	1.2	1.2	3.79	0.09	8.5	0.08	0.48	0.81	0.533333	1.93	0.19	0.423333	0.56	1.05333	4.12667	0.456667	1.79257	9.4123e-05	0.875868	0.430303	-0.394728	0.719464	-0.172751	0.965819	no|down	yes|down	no|up	no|down	1	1032	------	------	------
TRINITY_DN23722_c0_g3	6.46	3.75	8.23	37.82	25.08	25.08	11.18	5.28	5.28	38.97	44.05	51.47	33.19	28.11	15.7	34.08	77.02	77.02	31.63	23.7	27.95	38.94	40.25	112.99	6.14667	29.3267	7.24667	44.83	25.6667	62.7067	27.76	64.06	0.883775	0.132204	-0.329787	0.81909	-0.756411	0.256505	-1.74112	0.0280423	yes|down	yes|down	no|down	no|down	2	824	------	------	------
TRINITY_DN23725_c0_g1	13.68	0	9.8	25.53	31.62	31.62	1.44	5.37	7.02	23.7	11.35	0	8.02	0	8.49	18.47	15.97	15.97	100.6	1.58	48.89	15.69	2.92	23.49	7.82667	29.59	4.61	11.6833	5.50333	16.8033	50.3567	14.0333	-1.57076	0.0406365	-0.90417	0.526955	-1.32718	0.139919	-0.582323	0.65105	no|down	yes|down	no|up	no|down	1	252	------	------	------
TRINITY_DN23727_c0_g1	0	0.07	0.87	1.59	1.54	1.54	0.21	0.14	0.16	0.84	0.68	1.22	0.13	0.06	0.95	2.16	2.29	2.29	5	0.26	6.27	1.74	1.04	1.34	0.313333	1.55667	0.17	0.913333	0.38	2.24667	3.84333	1.37333	0	1	0	1	-2.2524	0.329155	-5.06731	0.00222967	no|down	yes|down	no|down	no|down	1	886	GO:0009733;;GO:0009733;;GO:0009733;	biological_process;;biological_process;;biological_process;;	BP:response to auxin;;BP:response to auxin;;BP:response to auxin;;
TRINITY_DN23730_c5_g2	55.69	77.56	74.43	47.6	49.03	49.03	87.57	97.34	13.03	50.84	41.5	47.51	71.13	147.53	66.12	21.38	30.49	30.49	8.88	3.75	16.49	45.5	37.53	25.39	69.2267	48.5533	65.98	46.6167	94.9267	27.4533	9.70667	36.14	-3.21505	0.0493161	-2.96342	1	-1.68428	0.3215	-2.12385	0.232433	no|down	yes|up	no|up	no|up	1	1732	------	------	------
TRINITY_DN23733_c0_g1	20.32	28.89	27.79	2.23	11.79	11.79	41.92	37.23	16.88	9.01	12.45	12.73	1.54	15.07	14.81	13.28	0.73	0.73	2.29	7.04	1.5	13.51	13.96	0.3	25.6667	8.60333	32.01	11.3967	10.4733	4.91333	3.61	9.25667	-1.99017	0.0592532	-0.122354	0.972559	-2.67629	0.0634498	3.90986	0.00641381	no|up	yes|up	no|up	no|up	1	469	GO:0016021;;GO:0016021;;GO:0005524;;GO:0004672;;GO:0005524;;GO:0004674;;GO:0005524;;GO:0004672;	cellular_component;;cellular_component;;molecular_function;;molecular_function;;molecular_function;;molecular_function;;molecular_function;;molecular_function;;	CC:integral component of membrane;;CC:integral component of membrane;;MF:ATP binding;;MF:protein kinase activity;;MF:ATP binding;;MF:protein serine/threonine kinase activity;;MF:ATP binding;;MF:protein kinase activity;;
TRINITY_DN23733_c0_g3	31.79	22.26	31.72	74.95	48.45	48.45	43.67	25.31	0.32	123.05	157.81	127.56	12.98	12.03	53.48	5.65	19.29	19.29	0.06	0	0.68	3.6	7.92	0.65	28.59	57.2833	23.1	136.14	26.1633	14.7433	0.246667	4.05667	-6.40986	0.00386384	-3.41867	0.169402	-3.18001	0.12411	2.59208	0.35488	no|up	yes|up	no|up	yes|up	2	866	GO:0006351;;GO:0006351;;GO:0005634;;GO:0005634;;GO:0003677;;GO:0003700;;GO:0003677;;GO:0003700;	biological_process;;biological_process;;cellular_component;;cellular_component;;molecular_function;;molecular_function;;molecular_function;;molecular_function;;	BP:transcription, DNA-templated;;BP:transcription, DNA-templated;;CC:nucleus;;CC:nucleus;;MF:DNA binding;;MF:transcription factor activity, sequence-specific DNA binding;;MF:DNA binding;;MF:transcription factor activity, sequence-specific DNA binding;;
TRINITY_DN23734_c4_g2	25.4	9.88	57.44	1185.49	374.87	374.87	62.86	32.33	29.67	459.38	200.19	144.01	40.59	8.24	140.18	816.89	1120.71	1120.71	373.44	50.56	332.15	594.47	515.03	869.08	30.9067	645.077	41.62	267.86	63.0033	1019.44	252.05	659.527	0.846659	0.344862	0.848676	0.382856	-1.25764	0.340708	-2.71382	0.000858947	no|down	yes|down	no|down	no|down	1	1065	GO:0006869;;GO:0006869;;GO:0006869;;GO:0016020;;GO:0016020;;GO:0008289;;GO:0008289;;GO:0008289;	biological_process;;biological_process;;biological_process;;cellular_component;;cellular_component;;molecular_function;;molecular_function;;molecular_function;;	BP:lipid transport;;BP:lipid transport;;BP:lipid transport;;CC:membrane;;CC:membrane;;MF:lipid binding;;MF:lipid binding;;MF:lipid binding;;
TRINITY_DN23734_c5_g3	13.4	19.86	22.79	36.5	12.81	12.81	86.82	61.08	2.09	58.85	30.48	24.22	18.52	26.36	30.68	2.31	5.94	5.94	1.89	3.34	2.4	29.88	21.74	3.14	18.6833	20.7067	49.9967	37.85	25.1867	4.73	2.54333	18.2533	0.648129	0.428698	2.8997	0.042957	1.53324	0.0822209	-0.879782	0.59377	no|down	yes|up	no|up	no|up	1	1052	------	------	------
TRINITY_DN23744_c1_g1	3.33	5.77	1.34	0.12	3.53	3.53	2.92	3.64	0.72	0.98	0.08	6.1	5.12	8.05	230.85	4.83	585.57	585.57	323.92	1.17	1296.98	5.95	8	6.65	3.48	2.39333	2.42667	2.38667	81.34	391.99	540.69	6.86667	1.87876	1.4126e-05	0.369777	0.849555	0.508085	0.660377	-1.83199	0.274985	no|down	yes|down	yes|down	no|down	2	795	GO:0005576;;GO:0005576;;GO:0005576;;GO:0005576;;GO:0004867;;GO:0008233;;GO:0004867;;GO:0004867;;GO:0004867;	cellular_component;;cellular_component;;cellular_component;;cellular_component;;molecular_function;;molecular_function;;molecular_function;;molecular_function;;molecular_function;;	CC:extracellular region;;CC:extracellular region;;CC:extracellular region;;CC:extracellular region;;MF:serine-type endopeptidase inhibitor activity;;MF:peptidase activity;;MF:serine-type endopeptidase inhibitor activity;;MF:serine-type endopeptidase inhibitor activity;;MF:serine-type endopeptidase inhibitor activity;;
TRINITY_DN23747_c2_g1	0.21	0.04	0.14	4.16	0.95	0.95	0.09	0	0	0.41	0.36	0.81	0.43	0.04	0.21	7.25	2.82	2.82	6.14	0.04	1.35	0.25	0.41	2.3	0.13	2.02	0.03	0.526667	0.226667	4.29667	2.51	0.986667	-1.05078	1	0	1	-1.65579	0.491709	-2.86304	0.0383997	no|up	yes|down	no|down	no|down	1	1214	------	------	------
TRINITY_DN23747_c2_g2	1.83	0.39	30.92	8.09	0.71	0.71	0.42	4.92	2.03	6.76	4.27	2.55	1.09	0.16	504.11	2.38	238.77	238.77	359.35	0.94	669.3	14.15	4.15	42.7	11.0467	3.17	2.45667	4.52667	168.453	159.973	343.197	20.3333	-4.41282	0.00104667	3.61335	1	0.660535	0.883093	2.45794	1	no|down	yes|down	no|down	no|down	1	2396	------	------	------
TRINITY_DN23752_c0_g1	232.76	239.35	223.14	128.99	152.82	152.82	530.4	251.48	40.7	175.31	145.72	158.7	19	103.57	307.35	23.72	3.77	3.77	18.03	5.46	44.45	163.44	106.43	0.77	231.75	144.877	274.193	159.91	143.307	10.42	22.6467	90.2133	6.6771	8.9573e-13	5.27661	3.05214e-09	8.15398	1.55542e-09	1.66033	0.353225	no|up	yes|up	yes|up	no|up	2	1277	GO:0006351;;GO:0006351;;GO:0006351;;GO:0005634;;GO:0005634;;GO:0005634;;GO:0003700;;GO:0043565;;GO:0003700;;GO:0043565;;GO:0003700;;GO:0043565;	biological_process;;biological_process;;biological_process;;cellular_component;;cellular_component;;cellular_component;;molecular_function;;molecular_function;;molecular_function;;molecular_function;;molecular_function;;molecular_function;;	BP:transcription, DNA-templated;;BP:transcription, DNA-templated;;BP:transcription, DNA-templated;;CC:nucleus;;CC:nucleus;;CC:nucleus;;MF:transcription factor activity, sequence-specific DNA binding;;MF:sequence-specific DNA binding;;MF:transcription factor activity, sequence-specific DNA binding;;MF:sequence-specific DNA binding;;MF:transcription factor activity, sequence-specific DNA binding;;M…
TRINITY_DN23758_c0_g1	76.66	45.14	108.44	44	36.51	36.51	103.44	48.7	4.4	55.76	32	42.38	93.74	53.73	80.81	10.81	40.66	40.66	3.89	0.23	2.68	13.23	8.15	7	76.7467	39.0067	52.18	43.38	76.0933	30.71	2.26667	9.46	-1.59492	0.0839597	-0.868353	0.447495	-3.56055	1.99252e-09	-2.43258	0.0102688	no|down	yes|up	no|down	yes|up	2	825	------	------	------
TRINITY_DN23760_c2_g1	1.3	0.87	0	0.53	0.36	0.36	0	1.22	0	0	0	0.43	1.29	3.91	6.57	1.22	1.41	1.41	4.41	13	5.8	0.97	1.76	0.51	0.723333	0.416667	0.406667	0.143333	3.92333	1.34667	7.73667	1.08	2.09566	0.00105271	0.225329	0.93993	1.43552	0.265212	1.84389	0.268354	no|down	yes|down	no|down	no|down	1	353	------	------	------
TRINITY_DN23767_c0_g1	0.87	0.24	0.67	3.24	4.98	4.98	0.59	0.12	0.12	2.71	1.76	2.43	0	0	0.89	2.92	0.18	0.18	5.31	0.02	5.24	4.63	2.6	0.09	0.593333	4.4	0.276667	2.3	0.296667	1.09333	3.52333	2.44	0.57885	0.633882	1.73389	0.406616	4.00146	2.65401e-05	-2.59379	0.100986	no|up	yes|down	no|up	no|up	1	1965	GO:0016021;;GO:0016021;;GO:0008271;;GO:0008271;	cellular_component;;cellular_component;;molecular_function;;molecular_function;;	CC:integral component of membrane;;CC:integral component of membrane;;MF:secondary active sulfate transmembrane transporter activity;;MF:secondary active sulfate transmembrane transporter activity;;
TRINITY_DN23775_c0_g1	57.65	57.8	59.63	43.81	42.4	42.4	73.01	42.55	55.48	77.67	105.85	90.78	14.16	22.46	38.29	42.92	10.49	10.49	29.01	17.77	23.65	52.53	48.81	21.19	58.36	42.87	57.0133	91.4333	24.97	21.3	23.4767	40.8433	0.742266	0.635023	-1.13856	0.552912	-0.645862	0.516477	4.66025	0.000955635	no|up	yes|up	no|up	yes|up	2	2403	GO:0046872;;GO:0004721;;GO:0046872;;GO:0004721;;GO:0046872;;GO:0004721;	molecular_function;;molecular_function;;molecular_function;;molecular_function;;molecular_function;;molecular_function;;	MF:metal ion binding;;MF:phosphoprotein phosphatase activity;;MF:metal ion binding;;MF:phosphoprotein phosphatase activity;;MF:metal ion binding;;MF:phosphoprotein phosphatase activity;;
TRINITY_DN23779_c0_g1	9.78	0.08	3.22	0.11	0	0	0.12	0.25	0.09	0	0	0.08	0.36	0.3	5.22	0.12	0.31	0.31	19.59	0.31	7.74	0	0.08	0.18	4.36	0.036667	0.153333	0.026667	1.96	0.246667	9.21333	0.086667	-1.157	0.333032	-1.17816	0.490759	-1.21511	0.395503	-2.54606	0.00126239	no|up	yes|down	no|down	no|down	1	790	GO:0016021;;GO:0016021;;GO:0016021;	cellular_component;;cellular_component;;cellular_component;;	CC:integral component of membrane;;CC:integral component of membrane;;CC:integral component of membrane;;
TRINITY_DN23780_c0_g2	2.48	2.96	4.06	6.27	2.6	2.6	5.84	8.25	2.5	12.22	8.72	4.66	1.66	2.22	2.77	0.31	0.52	0.52	0.27	0.69	0.73	1.55	2.49	0.39	3.16667	3.82333	5.53	8.53333	2.21667	0.45	0.563333	1.47667	2.1049	0.0762494	3.96487	0.00055659	1.21837	0.480305	-0.00223026	0.999684	no|up	yes|up	yes|up	yes|up	3	1157	------	------	------
TRINITY_DN23783_c0_g2	30.52	36.33	44.6	1.77	0.67	0.67	52.36	39.79	18.41	3.68	5.2	2.46	28.01	38.46	20.1	1.99	0.29	0.29	5.42	6.64	6.65	2.31	1.46	0.28	37.15	1.03667	36.8533	3.78	28.8567	0.856667	6.23667	1.35	-2.14941	0.0559649	-1.26451	0.360921	-2.44022	0.0203344	-1.21785	0.391121	no|up	yes|up	no|up	no|up	1	1412	GO:0046872;;GO:0016491;;GO:0046872;;GO:0016491;	molecular_function;;molecular_function;;molecular_function;;molecular_function;;	MF:metal ion binding;;MF:oxidoreductase activity;;MF:metal ion binding;;MF:oxidoreductase activity;;
TRINITY_DN23784_c1_g1	15.03	4.08	19.45	68.21	81.88	81.88	2.9	2.94	7.32	24.21	8.85	11.68	1.23	1.19	13.14	27.71	13.24	13.24	82.11	2.5	45.72	11.03	15.96	7.82	12.8533	77.3233	4.38667	14.9133	5.18667	18.0633	43.4433	11.6033	-2.48197	0.00438616	-2.22337	0.0416696	-1.66545	0.0542306	-0.778024	0.569035	no|up	yes|down	yes|up	no|up	2	1783	GO:0071555;;GO:0030244;;GO:0071555;;GO:0030244;;GO:0016021;;GO:0005886;;GO:0016021;;GO:0005886;;GO:0016760;;GO:0046872;;GO:0016760;;GO:0046872;	biological_process;;biological_process;;biological_process;;biological_process;;cellular_component;;cellular_component;;cellular_component;;cellular_component;;molecular_function;;molecular_function;;molecular_function;;molecular_function;;	BP:cell wall organization;;BP:cellulose biosynthetic process;;BP:cell wall organization;;BP:cellulose biosynthetic process;;CC:integral component of membrane;;CC:plasma membrane;;CC:integral component of membrane;;CC:plasma membrane;;MF:cellulose synthas;;MF:metal ion binding;;MF:cellulose synthas;;MF:metal ion binding;;
TRINITY_DN23792_c0_g2	16.14	22.94	16.65	22.59	14.37	14.37	15.13	21.5	18.3	10.46	6.89	9.58	5.17	10.51	9.63	6.36	7.73	7.73	6.43	5	7.53	10.15	12.75	5.95	18.5767	17.11	18.31	8.97667	8.43667	7.27333	6.32	9.61667	-4.58081	7.42923e-14	-2.16381	0.159846	-1.16434	1	-3.56648	0.0322649	no|up	yes|up	no|up	no|down	1	2270	GO:0016831;;GO:0000287;;GO:0030976;;GO:0016831;;GO:0000287;;GO:0030976;;GO:0016831;;GO:0000287;;GO:0030976;;GO:0016831;;GO:0000287;;GO:0030976;	molecular_function;;molecular_function;;molecular_function;;molecular_function;;molecular_function;;molecular_function;;molecular_function;;molecular_function;;molecular_function;;molecular_function;;molecular_function;;molecular_function;;	MF:carboxy-lyase activity;;MF:magnesium ion binding;;MF:thiamine pyrophosphate binding;;MF:carboxy-lyase activity;;MF:magnesium ion binding;;MF:thiamine pyrophosphate binding;;MF:carboxy-lyase activity;;MF:magnesium ion binding;;MF:thiamine pyrophosphate binding;;MF:carboxy-lyase activity;;MF:magnesium ion binding;;MF:thiamine pyrophosphate binding;;
TRINITY_DN23793_c0_g1	7.14	7.6	5.59	0.97	3.7	3.7	6.6	7.05	14.25	1.84	2.73	2.03	0.3	0.46	10.18	14.18	0	0	3.32	1.32	2.4	2.25	3.29	0.12	6.77667	2.79	9.3	2.2	3.64667	4.72667	2.34667	1.88667	-0.619028	0.718516	-2.85063	0.0320899	1.78969	1	0	1	no|up	yes|up	no|down	no|up	1	782	------	------	------
TRINITY_DN23793_c0_g2	0.35	0.36	0	0.22	0	0	0.22	0.53	0.17	0	0	2.8	0.13	0.97	11.18	1.15	0.28	0.28	222.33	0.32	123.11	0	0.08	0	0.236667	0.073333	0.306667	0.933333	4.09333	0.57	115.253	0.026667	6.6192	0.0104488	-3.76137	0.104296	0	1	1.3557	1	no|down	yes|down	no|down	no|up	1	840	------	------	------
TRINITY_DN23796_c0_g2	18.29	4.52	19.07	33.2	16.97	16.97	3.98	2.98	9.78	22.6	20.74	21.47	11.28	7.81	9.11	21.16	52.94	52.94	33.03	5.22	38.6	39.96	34.05	51.79	13.96	22.38	5.58	21.6033	9.4	42.3467	25.6167	41.9333	-4.74802	0.00946545	-2.75855	1	-3.61891	0.073026	-3.16414	0.137006	no|up	yes|down	no|down	no|down	1	664	------	------	------
TRINITY_DN23811_c0_g2	3.71	2.28	8.09	153.9	186.54	186.54	4.7	2.74	2.41	78.45	36.52	20.94	0.57	3.12	7.19	162.41	55.88	55.88	110.77	2.12	63.75	102.86	115.26	20.33	4.69333	175.66	3.28333	45.3033	3.62667	91.39	58.88	79.4833	-1.22608	0.426021	-1.50799	0.353684	-0.649495	0.743179	3.57272	0.0362376	no|up	yes|down	no|up	no|down	1	1023	GO:0009102;;GO:0009058;;GO:0005829;;GO:0016021;;GO:0005777;;GO:0030170;;GO:0016740;;GO:0003824;;GO:0030170;	biological_process;;biological_process;;cellular_component;;cellular_component;;cellular_component;;molecular_function;;molecular_function;;molecular_function;;molecular_function;;	BP:biotin biosynthetic process;;BP:biosynthetic process;;CC:cytosol;;CC:integral component of membrane;;CC:peroxisome;;MF:pyridoxal phosphate binding;;MF:transferase activity;;MF:catalytic activity;;MF:pyridoxal phosphate binding;;
TRINITY_DN23811_c0_g4	84.65	136.47	66.17	24.47	57.06	57.06	101.81	71.29	15.77	23.65	19.46	36.3	9.33	177.54	112.78	8.35	2.65	2.65	11.57	2.19	25.64	84.84	59.88	1.65	95.7633	46.1967	62.9567	26.47	99.8833	4.55	13.1333	48.79	-2.10355	0.0646203	-1.46053	0.0665214	0.157042	0.886846	3.66636	0.0228678	no|down	yes|up	yes|up	no|down	2	859	GO:0009058;;GO:0009102;;GO:0009102;;GO:0009102;;GO:0005829;;GO:0005777;;GO:0005829;;GO:0005777;;GO:0005829;;GO:0005777;;GO:0003824;;GO:0030170;;GO:0003824;;GO:0030170;;GO:0003824;;GO:0030170;;GO:0003824;;GO:0030170;	biological_process;;biological_process;;biological_process;;biological_process;;cellular_component;;cellular_component;;cellular_component;;cellular_component;;cellular_component;;cellular_component;;molecular_function;;molecular_function;;molecular_function;;molecular_function;;molecular_function;;molecular_function;;molecular_function;;molecular_function;;	BP:biosynthetic process;;BP:biotin biosynthetic process;;BP:biotin biosynthetic process;;BP:biotin biosynthetic process;;CC:cytosol;;CC:peroxisome;;CC:cytosol;;CC:peroxisome;;CC:cytosol;;CC:peroxisome;;MF:catalytic activity;;MF:pyridoxal phosphate binding;;MF:catalytic activity;;MF:pyridoxal phosphate binding;;MF:catalytic activity;;MF:pyridoxal phosphate binding;;MF:catalytic activity;;MF:pyrido…
TRINITY_DN23816_c0_g1	187.6	179.68	165.21	25.24	74.88	74.88	350.92	283.77	30.99	36.25	26.35	36.44	37.76	290	245.98	24.59	5.36	5.36	15.23	3.36	50.58	119.14	79.69	3.24	177.497	58.3333	221.893	33.0133	191.247	11.77	23.0567	67.3567	2.39438	0.0263643	2.14016	0.0554908	1.5132	0.320975	0.0311579	0.995103	no|down	yes|up	yes|up	no|down	2	284	GO:0009058;;GO:0009058;;GO:0003824;;GO:0030170;;GO:0003824;;GO:0030170;	biological_process;;biological_process;;molecular_function;;molecular_function;;molecular_function;;molecular_function;;	BP:biosynthetic process;;BP:biosynthetic process;;MF:catalytic activity;;MF:pyridoxal phosphate binding;;MF:catalytic activity;;MF:pyridoxal phosphate binding;;
TRINITY_DN23820_c0_g2	1.9	0.95	2.15	2.03	5.85	5.85	1.06	0.82	3.12	1.85	3.62	1.92	0.31	0.34	2.46	8.64	2.95	2.95	7.24	2.98	7.74	6.93	8.41	2.5	1.66667	4.57667	1.66667	2.46333	1.03667	4.84667	5.98667	5.94667	1.77867	0.00539951	0.241967	0.928436	0.698277	0.539696	3.38321	0.0613206	no|up	yes|down	no|down	no|down	1	1122	------	------	------
TRINITY_DN23826_c1_g1	23.28	14.78	28.15	3.1	7.26	7.26	23.58	13.76	11.78	6.64	6.44	8.83	0	0.94	10.8	11.45	0	0	4.41	1.37	7.16	11.39	7.35	0.21	22.07	5.87333	16.3733	7.30333	3.91333	3.81667	4.31333	6.31667	1.87409	0.272819	1.95915	0.127961	4.06782	0.00343434	-0.174197	0.982492	no|up	yes|up	no|up	no|up	1	586	GO:0016021;;GO:0005524;;GO:0042626;	cellular_component;;molecular_function;;molecular_function;;	CC:integral component of membrane;;MF:ATP binding;;MF:ATPase activity, coupled to transmembrane movement of substances;;
TRINITY_DN23826_c1_g3	35.75	46.36	21.35	21.68	26.88	26.88	45.25	32.77	23.14	44.75	42.82	33.3	2.17	19.2	16.28	17.41	3.55	3.55	8.99	7.86	12.83	32.26	47.51	3.56	34.4867	25.1467	33.72	40.29	12.55	8.17	9.89333	27.7767	-0.0098165	0.994205	-1.23114	0.656101	-3.15468	1	-6.05889	0.0221979	no|up	yes|up	yes|up	no|up	2	2482	GO:0016602;;GO:0003677;;GO:0003700;	cellular_component;;molecular_function;;molecular_function;;	CC:CCAAT-binding factor complex;;MF:DNA binding;;MF:transcription factor activity, sequence-specific DNA binding;;
TRINITY_DN23827_c1_g1	1	0.34	0.32	1.82	0.16	0.16	0.15	0	0.17	2.36	2.46	1.64	0	0	5.23	0.67	10.19	10.19	4.2	0	7.55	1.6	3.6	7.33	0.553333	0.713333	0.106667	2.15333	1.74333	7.01667	3.91667	4.17667	-4.10226	0.00048719	-3.59841	0.00336552	-2.54757	0.295724	-7.46147	2.14967e-06	no|down	yes|down	yes|down	no|down	2	822	------	------	------
TRINITY_DN23827_c2_g1	0.07	0.16	0.25	0	0.11	0.11	3.27	3.48	5.87	0.32	0.35	5.68	0.79	0.21	2.4	0.06	0.29	0.29	0.66	1.03	1.2	0.41	0.19	5.46	0.16	0.073333	4.20667	2.11667	1.13333	0.213333	0.963333	2.02	-2.35673	0.0196083	-0.704996	0.574649	-1.73331	0.265906	-6.12975	1.4256e-05	no|down	yes|up	no|down	no|up	1	1868	GO:0006004;;GO:0006004;;GO:0016021;;GO:0016757;;GO:0016757;	biological_process;;biological_process;;cellular_component;;molecular_function;;molecular_function;;	BP:fucose metabolic process;;BP:fucose metabolic process;;CC:integral component of membrane;;MF:transferase activity, transferring glycosyl groups;;MF:transferase activity, transferring glycosyl groups;;
TRINITY_DN23831_c0_g2	1.11	1.16	0.43	0.6	2.52	2.52	8.02	3.18	11.58	1.74	2.5	3.16	0.54	0.22	1.39	2.04	0.27	0.27	1.4	1.42	1.54	1.63	4.02	0.37	0.9	1.88	7.59333	2.46667	0.716667	0.86	1.45333	2.00667	1.86911	0.490012	3.73697	0.00626161	-0.123462	1	0.940882	0.86995	no|up	yes|up	no|up	no|up	1	986	GO:0016021;	cellular_component;;	CC:integral component of membrane;;
TRINITY_DN23835_c0_g2	5.98	1.58	2.58	1.01	1.84	1.84	3.59	3.59	2.1	0.44	1.26	0.43	13.12	15.31	10.85	9.4	31.25	31.25	8.06	19.35	26.51	1.97	3.26	14	3.38	1.56333	3.09333	0.71	13.0933	23.9667	17.9733	6.41	-2.11221	0.0136836	-0.217874	0.919709	-1.95596	0.144217	-1.74574	0.0391768	yes|down	yes|down	yes|down	yes|down	4	557	------	------	------
TRINITY_DN23836_c0_g1	5.33	2.69	11.36	20.66	4.55	4.55	1.36	0.19	2.46	1.66	0.97	0.24	12.84	2.21	12.68	12.87	25.32	25.32	56	3.56	36.87	7.09	3.73	7.37	6.46	9.92	1.33667	0.956667	9.24333	21.17	32.1433	6.06333	-2.63024	0.263947	-2.35515	1	-3.99911	0.0490248	-2.52778	0.291317	no|down	yes|down	no|down	yes|down	2	787	GO:0005576;;GO:0016021;;GO:0005576;	cellular_component;;cellular_component;;cellular_component;;	CC:extracellular region;;CC:integral component of membrane;;CC:extracellular region;;
TRINITY_DN23836_c0_g2	42.37	59.81	122.68	0.83	2.62	2.62	13.47	66.85	93.14	21.51	5.73	1.13	66.13	105.67	534.19	48.25	17.36	17.36	502.78	51.44	591.54	1.07	0.98	14.76	74.9533	2.02333	57.82	9.45667	235.33	27.6567	381.92	5.60333	-4.8709	0.0421297	-5.6144	1	-3.74848	0.102417	-3.19916	0.151754	no|down	yes|down	yes|down	no|up	2	823	------	------	------
TRINITY_DN23839_c3_g1	0.75	2.5	3.08	5.56	4.97	4.97	0.25	0.7	0.09	0.71	1.59	1.47	6.83	6.88	24.4	7.51	12.7	12.7	14.72	2.74	17.62	0.45	3.1	3.08	2.11	5.16667	0.346667	1.25667	12.7033	10.97	11.6933	2.21	-2.64199	0.0498869	-5.68704	0.0245511	-2.52229	0.0705028	-1.85534	0.387347	yes|down	yes|down	yes|down	no|down	3	825	------	------	------
TRINITY_DN23848_c0_g1	0.33	3.33	3.43	1.69	0	0	1.97	1.65	3.79	0.33	0.66	0.55	25.76	15.73	4.62	1.97	15.6	15.6	12.14	10.66	7.85	1.11	0.9	10.51	2.36333	0.563333	2.47	0.513333	15.37	11.0567	10.2167	4.17333	-0.700402	0.704308	-1.92309	1	-3.77264	0.000229836	-1.14186	0.714592	yes|down	yes|down	yes|down	no|down	3	388	------	------	------
TRINITY_DN23848_c0_g4	0.44	0.52	1.17	50.56	29.28	29.28	0.56	1.61	1.39	27.33	29.29	18.64	0.39	0.06	1.06	33.99	54.35	54.35	38.72	4.57	28.75	22.67	21.63	27.35	0.71	36.3733	1.18667	25.0867	0.503333	47.5633	24.0133	23.8833	-5.95819	0.013887	-4.77704	1	-4.48665	3.9845e-05	-1.76364	1	no|up	yes|down	no|down	no|up	1	1611	GO:0016021;;GO:0003677;;GO:0003677;;GO:0003677;;GO:0003677;;GO:0003677;	cellular_component;;molecular_function;;molecular_function;;molecular_function;;molecular_function;;molecular_function;;	CC:integral component of membrane;;MF:DNA binding;;MF:DNA binding;;MF:DNA binding;;MF:DNA binding;;MF:DNA binding;;
TRINITY_DN23872_c0_g4	0.07	0.12	0.12	8.1	11.37	11.37	0	0.2	0	1.67	0.75	0.3	0.4	0.26	0.36	2.12	1.66	1.66	3.75	0.46	3.61	1.5	1.04	0.25	0.103333	10.28	0.066667	0.906667	0.34	1.81333	2.60667	0.93	-5.37666	0.0377147	-3.83195	1	-4.9488	0.0123365	-1.48797	0.618283	no|down	yes|down	yes|up	no|up	2	1486	GO:0016021;	cellular_component;;	CC:integral component of membrane;;
TRINITY_DN23889_c0_g1	3.49	2.18	2.57	2.45	1.8	1.8	0.7	1.15	3.19	1.67	0	0	11.98	1.88	11.43	2.75	2.89	2.89	29.7	6.74	12.94	0.46	6.25	2.23	2.74667	2.01667	1.68	0.556667	8.43	2.84333	16.46	2.98	-0.821728	0.496471	0.0636389	0.975495	-1.029	0.415248	-1.88571	0.0345799	no|down	yes|down	no|down	no|down	1	668	GO:0005634;;GO:0003700;;GO:0043565;	cellular_component;;molecular_function;;molecular_function;;	CC:nucleus;;MF:transcription factor activity, sequence-specific DNA binding;;MF:sequence-specific DNA binding;;
TRINITY_DN23906_c3_g2	177.53	4.99	156.18	220.66	148.67	148.67	35.72	11.91	15.96	40.81	11.37	7.17	3.54	0.98	131.08	283.32	10.07	10.07	1254.46	4.01	962.32	17.34	19.08	0.78	112.9	172.667	21.1967	19.7833	45.2	101.153	740.263	12.4	3.12134	2.38408e-07	-0.060235	0.987313	-2.20182	0.0251832	3.94432	0.00359171	no|up	yes|down	no|up	no|up	1	967	------	------	------
TRINITY_DN23906_c3_g4	42.55	54.47	45.98	18.45	34.41	34.41	65.76	49.34	6.84	37.28	39.08	43.34	13.21	36.6	32.37	13.99	7.92	7.92	4.86	1.12	5.56	21.23	31.53	5.89	47.6667	29.09	40.6467	39.9	27.3933	9.94333	3.84667	19.55	2.69642	1.21958e-05	1.08703	0.527875	-0.807103	0.370245	4.17562	0.0067183	no|up	yes|up	no|up	no|up	1	481	GO:0005622;;GO:0005622;;GO:0005622;;GO:0008270;;GO:0008270;;GO:0008270;	cellular_component;;cellular_component;;cellular_component;;molecular_function;;molecular_function;;molecular_function;;	CC:intracellular;;CC:intracellular;;CC:intracellular;;MF:zinc ion binding;;MF:zinc ion binding;;MF:zinc ion binding;;
TRINITY_DN23914_c2_g1	0.74	0.59	0.31	1.28	0.56	0.56	0.23	0.08	0.5	0.69	0.63	0.95	1.32	0.21	0.39	0.98	1.15	1.15	2.51	0.86	2.84	0.41	0.88	4.83	0.546667	0.8	0.27	0.756667	0.64	1.09333	2.07	2.04	-1.41057	0.344862	-0.829883	0.605943	-0.84368	0.640739	-3.58642	0.0266776	no|down	yes|down	no|down	no|down	1	1398	GO:0016021;;GO:0016021;;GO:0016021;	cellular_component;;cellular_component;;cellular_component;;	CC:integral component of membrane;;CC:integral component of membrane;;CC:integral component of membrane;;
TRINITY_DN23914_c2_g3	7.44	2.33	17.31	59.72	36.38	36.38	2.06	2.67	1.9	28.5	9.92	6.09	1.43	2.4	37.8	12.74	29.27	29.27	52.71	0.6	58.8	7.64	8.93	7.61	9.02667	44.16	2.21	14.8367	13.8767	23.76	37.37	8.06	1.99178	0.0631242	4.12354	1.70383e-05	0.8487	0.580504	0.154659	0.977999	no|down	yes|down	no|up	no|up	1	973	------	------	------
TRINITY_DN23919_c0_g2	0.1	0.1	4.4	0.61	0.11	0.11	0.53	3.49	0.87	2.58	2.39	1.56	0.86	0.29	253.44	1.18	381.51	381.51	99.89	0.2	385.41	4.69	4.48	33.43	1.53333	0.276667	1.63	2.17667	84.8633	254.733	161.833	14.2	-2.0364	0.0251441	-0.857122	0.443585	-2.05728	1	-2.77664	0.300527	no|down	yes|down	yes|down	no|down	2	1085	------	------	------
TRINITY_DN23920_c0_g1	3.44	3.73	5.85	3.34	2.14	2.14	2.45	1.14	7.62	2.42	0.73	1.24	26.82	14.59	14.12	4.85	24.09	24.09	20.55	12	15.95	2.37	3.59	22.58	4.34	2.54	3.73667	1.46333	18.51	17.6767	16.1667	9.51333	-0.130363	0.87354	-1.72696	0.0383388	-0.999837	0.181481	-2.25496	0.000379839	yes|down	yes|down	yes|down	no|down	3	490	------	------	------
TRINITY_DN23923_c0_g1	0.96	0.94	1.24	0.56	1.07	1.07	0.91	1.05	2.78	0.63	0.69	1.18	0.04	0	0.58	0.68	0.15	0.15	0.3	0.07	0.3	0.35	0.18	0.14	1.04667	0.9	1.58	0.833333	0.206667	0.326667	0.223333	0.223333	1.02104	0.149674	1.27411	0.0478642	-0.125208	0.881346	-0.205096	0.929178	no|up	yes|up	no|up	no|up	1	1288	------	------	------
TRINITY_DN23924_c0_g1	1.86	1.96	0.91	1.36	2.45	2.45	4.06	12.99	2.03	2.89	2.09	1.25	0.06	4.94	1.88	1.26	0.14	0.14	1.32	0.53	2.59	5.68	7.57	0.18	1.57667	2.08667	6.36	2.07667	2.29333	0.513333	1.48	4.47667	-0.874788	0.201522	-1.01978	0.195229	-1.68324	0.135799	-1.82669	0.00774775	no|down	yes|up	no|up	no|down	1	1239	GO:0005524;;GO:0005524;	molecular_function;;molecular_function;;	MF:ATP binding;;MF:ATP binding;;
TRINITY_DN23931_c1_g2	10.89	8.15	21.87	28.74	28.4	28.4	9.92	8.79	10.6	16.88	12.8	13.95	13.67	10.51	22.23	21.8	23.8	23.8	57.17	14.14	47.49	13.32	13.31	20.73	13.6367	28.5133	9.77	14.5433	15.47	23.1333	39.6	15.7867	2.96157	0.152792	3.36249	9.08468e-06	0.640352	0.610889	1.24047	0.236886	no|down	yes|down	no|down	no|down	1	1776	GO:0005524;;GO:0004672;;GO:0005524;;GO:0004672;;GO:0005524;;GO:0004672;;GO:0005524;;GO:0004672;	molecular_function;;molecular_function;;molecular_function;;molecular_function;;molecular_function;;molecular_function;;molecular_function;;molecular_function;;	MF:ATP binding;;MF:protein kinase activity;;MF:ATP binding;;MF:protein kinase activity;;MF:ATP binding;;MF:protein kinase activity;;MF:ATP binding;;MF:protein kinase activity;;
TRINITY_DN23932_c0_g2	0.24	0.34	0.33	6.09	4.4	4.4	0	0	0	1.51	1.37	0.74	0	0.07	0.16	4.92	8.33	8.33	1.93	0.03	0.3	1.6	1.84	5.39	0.303333	4.96333	0	1.20667	0.076667	7.19333	0.753333	2.94333	-3.81988	0.00348867	-4.12273	0.0134136	-1.36865	0.279798	-1.3199	0.511143	no|up	yes|down	no|down	no|down	1	1361	------	------	------
TRINITY_DN23940_c0_g1	0.15	0.08	0.17	0.41	0.5	0.5	0.08	0	0.46	0.83	0.39	0.64	0.15	0.08	0.69	1.56	1.67	1.67	1.4	1.44	2.29	2.09	0.75	0.37	0.133333	0.47	0.18	0.62	0.306667	1.63333	1.71	1.07	2.88054	0.00432934	5.29827	1.03536e-06	2.346	0.200738	2.5459	0.121491	no|down	yes|down	yes|down	no|down	2	783	------	------	------
TRINITY_DN23960_c2_g10	33.61	47.95	44.18	49.91	57.3	57.3	69.12	21.48	1.23	73.91	41.2	54.86	75.23	36.07	39.38	7.74	29.42	29.42	1.49	1.17	1.17	51.23	32.46	4.7	41.9133	54.8367	30.61	56.6567	50.2267	22.1933	1.27667	29.4633	3.00051	0.0337819	3.46903	0.04023	3.89334	0.0584774	1.98043	0.569344	no|down	yes|up	no|up	no|up	1	773	GO:0003676;;GO:0003676;	molecular_function;;molecular_function;;	MF:nucleic acid binding;;MF:nucleic acid binding;;
TRINITY_DN23963_c0_g1	1.41	4.74	0.79	14.92	3.34	3.34	2.12	7.38	0.12	19.94	13.02	5.25	0.21	0.97	0.1	0.5	1.56	1.56	0.1	0.09	0.38	6.42	2.95	0.28	2.31333	7.2	3.20667	12.7367	0.426667	1.20667	0.19	3.21667	-0.26527	0.853147	-2.84287	0.00366999	-4.2123	1	3.15008	1	no|up	yes|up	no|up	no|up	1	1063	------	------	------
TRINITY_DN23972_c2_g2	51.41	82.67	68.45	169.54	87.02	87.02	386.36	555.42	1.94	327.05	165.16	79.61	19.45	128.53	53.94	7.08	6.83	6.83	4.01	2.07	3.97	163.96	120.33	2.98	67.51	114.527	314.573	190.607	67.3067	6.91333	3.35	95.7567	-1.68441	0.0365355	-1.95603	0.0863537	-1.44972	0.159534	-0.931499	0.561659	no|down	yes|up	yes|up	no|up	2	695	------	------	------
TRINITY_DN23975_c0_g1	56.85	139.15	48.43	399.09	116.1	116.1	153.47	315.54	7.8	496.46	276.19	141.97	15.79	154.51	39.18	10.11	19.42	19.42	24.42	11.65	13.01	328.46	196.12	6.44	81.4767	210.43	158.937	304.873	69.8267	16.3167	16.36	177.007	2.95566	1.43256e-05	3.01114	0.000436303	1.28768	0.498895	1.53516	0.335049	no|down	yes|up	yes|up	no|up	2	333	------	------	------
TRINITY_DN23975_c1_g1	0.17	0.17	0.55	32.28	2.75	2.75	0.28	0	0.14	10.3	0.83	0.4	0.74	0.08	0.22	7.9	9.44	9.44	7.64	0.1	2.69	1.39	1.72	23	0.296667	12.5933	0.14	3.84333	0.346667	8.92667	3.47667	8.70333	1.44981	0.0166945	2.78356	4.74718e-06	1.04734	0.426608	1.01119	0.523494	no|down	yes|down	no|up	no|down	1	1781	GO:0009073;;GO:0009423;;GO:0009073;;GO:0009423;;GO:0009611;;GO:0009073;;GO:0009423;;GO:0009507;;GO:0009507;;GO:0005739;;GO:0009507;;GO:0003849;;GO:0003849;;GO:0003849;	biological_process;;biological_process;;biological_process;;biological_process;;biological_process;;biological_process;;biological_process;;cellular_component;;cellular_component;;cellular_component;;cellular_component;;molecular_function;;molecular_function;;molecular_function;;	BP:aromatic amino acid family biosynthetic process;;BP:chorismate biosynthetic process;;BP:aromatic amino acid family biosynthetic process;;BP:chorismate biosynthetic process;;BP:response to wounding;;BP:aromatic amino acid family biosynthetic process;;BP:chorismate biosynthetic process;;CC:chloroplast;;CC:chloroplast;;CC:mitochondrion;;CC:chloroplast;;MF:3-deoxy-7-phosphoheptulonate synthase act…
TRINITY_DN23978_c1_g1	22.96	31.65	30.1	14.14	20.28	20.28	34.34	39.57	2.21	17.58	16.98	16.63	21.7	41.5	50.69	2.8	3.8	3.8	0.91	1.93	2.47	19.92	16.08	0.45	28.2367	18.2333	25.3733	17.0633	37.9633	3.46667	1.77	12.15	2.08523	0.0205013	1.10538	0.472397	0.686155	0.648494	-3.95415	0.00263318	no|down	yes|up	yes|up	no|up	2	2581	GO:0016021;;GO:0005524;;GO:0004672;	cellular_component;;molecular_function;;molecular_function;;	CC:integral component of membrane;;MF:ATP binding;;MF:protein kinase activity;;
TRINITY_DN23987_c0_g1	7.48	1.23	6.9	2.51	4.22	4.22	1.72	1.01	2.6	0.96	0.84	0.51	0.66	0.14	4.5	3.77	1.72	1.72	23.91	1.1	23.04	1.3	0.6	0.86	5.20333	3.65	1.77667	0.77	1.76667	2.40333	16.0167	0.92	-1.23922	0.439474	-0.487669	0.795723	-0.949884	0.563813	-3.42249	0.0233507	no|up	yes|down	no|up	no|down	1	2796	GO:0007018;;GO:0007018;;GO:0007018;;GO:0005524;;GO:0008017;;GO:0003777;;GO:0005524;;GO:0008017;;GO:0003777;;GO:0005524;;GO:0008017;;GO:0003777;	biological_process;;biological_process;;biological_process;;molecular_function;;molecular_function;;molecular_function;;molecular_function;;molecular_function;;molecular_function;;molecular_function;;molecular_function;;molecular_function;;	BP:microtubule-based movement;;BP:microtubule-based movement;;BP:microtubule-based movement;;MF:ATP binding;;MF:microtubule binding;;MF:microtubule motor activity;;MF:ATP binding;;MF:microtubule binding;;MF:microtubule motor activity;;MF:ATP binding;;MF:microtubule binding;;MF:microtubule motor activity;;
TRINITY_DN23992_c0_g1	11.4	0.43	18.57	23.63	11.82	11.82	4.45	2.26	4.62	13.98	21.03	27.15	4.78	2.01	8.29	25.57	30.16	30.16	45.15	2.66	42.38	12.34	9.28	43.33	10.1333	15.7567	3.77667	20.72	5.02667	28.63	30.0633	21.65	-1.57561	0.0253367	7.25017e-05	0.99993	-0.476057	0.634325	-0.165159	0.949485	no|up	yes|down	no|down	no|down	1	555	GO:0016021;	cellular_component;;	CC:integral component of membrane;;
TRINITY_DN23995_c0_g1	0	0	0.05	0.45	0.23	0.23	0.13	0.09	0.15	1.28	2.82	1.14	0.6	1.9	0.41	0.13	3.04	3.04	1.22	4.43	1.21	11.31	5.21	20.24	0.016667	0.303333	0.123333	1.74667	0.97	2.07	2.28667	12.2533	-4.18752	0.00907389	-1.32545	0.652461	0.561291	0.800501	-0.145291	0.970731	yes|down	yes|down	yes|down	yes|down	4	1243	------	------	------
TRINITY_DN23999_c1_g1	0.47	0.26	0.34	1.63	2.29	2.29	0.03	0	0.13	0.88	0.45	1.01	0.08	0	0.4	0.8	1.2	1.2	2.49	0.16	0.68	2.12	1.84	0.4	0.356667	2.07	0.053333	0.78	0.16	1.06667	1.11	1.45333	5.73231	0.016905	3.34315	1	3.1049	1	1.36189	1	no|up	yes|down	no|up	no|down	1	1697	GO:0016021;;GO:0016021;;GO:0016740;	cellular_component;;cellular_component;;molecular_function;;	CC:integral component of membrane;;CC:integral component of membrane;;MF:transferase activity;;
TRINITY_DN24004_c1_g1	16.28	7.64	19.08	22.87	25.76	25.76	19.22	7.92	0.98	22.8	21.6	18.23	1.94	1.18	12.6	1.73	1.43	1.43	1.31	1.36	0.57	5.39	3.35	0.39	14.3333	24.7967	9.37333	20.8767	5.24	1.53	1.08	3.04333	1.52692	0.0196339	0.570849	0.630298	1.28512	0.18274	0.196251	0.927434	no|up	yes|up	yes|up	yes|up	3	1372	------	------	------
TRINITY_DN24006_c0_g1	1.8	3.6	4.3	8	9.86	9.86	1.76	3.85	5.49	6.04	1.82	0.6	17.25	5.28	8.26	18.11	12.26	12.26	21.7	13.35	18.73	5.96	6.62	22.24	3.23333	9.24	3.7	2.82	10.2633	14.21	17.9267	11.6067	0.878333	0.507169	1.40715	0.373325	0.760457	0.463778	3.09904	0.00772971	no|down	yes|down	no|down	no|down	1	320	------	------	------
TRINITY_DN24011_c2_g1	7.1	8.62	12.48	1.26	4.83	4.83	16.21	13.37	5.94	2.52	2.42	1.19	2.69	5.82	8.02	1.12	0.07	0.07	1.18	0.27	3.84	9.37	9.82	0.08	9.4	3.64	11.84	2.04333	5.51	0.42	1.76333	6.42333	-2.10534	0.0481928	-1.03734	0.305729	-2.40484	0.0327142	-0.613033	0.746118	no|up	yes|up	no|up	no|down	1	688	------	------	------
TRINITY_DN24014_c1_g1	1.9	1.5	1.86	1.91	2.07	2.07	3.18	2.32	0.87	2.11	2.18	1.87	0	0.52	1.09	0.46	0.15	0.15	0.16	0.05	0.28	1.99	1.28	0.25	1.75333	2.01667	2.12333	2.05333	0.536667	0.253333	0.163333	1.17333	-2.09262	0.0452136	-1.53552	0.293162	-1.6717	1	-3.29212	1	no|up	yes|up	yes|up	no|up	2	1587	------	------	------
TRINITY_DN24014_c1_g2	0.23	0.17	0.34	2.38	0.6	0.6	0.26	0.23	0.88	0.99	0.22	0.96	1.58	2.21	1.88	0.86	1.91	1.91	5.03	1.76	8.48	0.05	0.25	1.18	0.246667	1.19333	0.456667	0.723333	1.89	1.56	5.09	0.493333	-2.27738	0.00519176	-2.06015	0.00155006	-1.16228	0.128503	-1.43657	0.0984695	no|down	yes|down	no|up	no|up	1	1296	GO:0016788;	molecular_function;;	MF:hydrolase activity, acting on ester bonds;;
TRINITY_DN24034_c2_g1	0.9	0	0	0.99	1.98	1.98	0.61	0	1.39	1.55	1.82	0.61	0	0	5.65	4.4	5.51	5.51	22.25	0.21	12.53	0	0.63	1.94	0.3	1.65	0.666667	1.32667	1.88333	5.14	11.6633	0.856667	0.418229	0.620797	-0.0706231	0.976259	-0.619782	0.614615	-2.33368	0.0333889	no|down	yes|down	no|down	no|up	1	399	------	------	------
TRINITY_DN24058_c0_g2	1.14	0.53	2.09	0.43	2.96	2.96	2.18	1.09	3.31	1.73	3.35	3.08	0	0.05	0.41	1.89	1.03	1.03	0.44	0.15	0.38	4.68	3.02	0.19	1.25333	2.11667	2.19333	2.72	0.153333	1.31667	0.323333	2.63	-3.50808	3.83483e-06	-2.03328	0.0100673	-1.18617	0.298459	0.274352	0.9409	no|up	yes|up	no|up	no|up	1	1138	------	------	------
TRINITY_DN24066_c0_g1	37.64	26.45	30.56	56.46	34.1	34.1	68.94	113.11	1.24	86.43	42.23	16.47	7.03	47.96	17.49	4.23	2.13	2.13	1.14	2	9.51	51.3	61.37	0.46	31.55	41.5533	61.0967	48.3767	24.16	2.83	4.21667	37.71	-2.98229	0.027111	-2.73879	0.11844	-2.01528	0.0778501	-0.534239	0.856382	no|up	yes|up	yes|up	no|up	2	1306	------	------	------
TRINITY_DN24074_c0_g2	274.66	116.7	273.95	91.42	63.64	63.64	327.16	331.21	415.6	129.84	102.25	89.33	384.48	127.96	164.53	20.57	31.47	31.47	160.78	59.04	64.24	94.71	100.53	18.28	221.77	72.9	357.99	107.14	225.657	27.8367	94.6867	71.1733	2.36025	0.0186616	0.718598	0.697386	0.920573	0.492567	2.51995	0.0354542	no|down	yes|up	no|up	no|up	1	1813	------	------	------
TRINITY_DN24074_c0_g3	46.35	34.02	34.05	9.62	4.52	4.52	35.32	123.01	76.24	16.98	12.82	8.1	60.63	75.23	11.11	3.06	6.65	6.65	11.54	1.83	5.27	15.61	12.84	3	38.14	6.22	78.19	12.6333	48.99	5.45333	6.21333	10.4833	4.14836	0.0001093	0.000610862	0.999865	2.58927	0.0714775	2.09257	0.223531	no|down	yes|up	no|down	no|up	1	612	GO:0006096;;GO:0006096;;GO:0004332;;GO:0004332;	biological_process;;biological_process;;molecular_function;;molecular_function;;	BP:glycolytic process;;BP:glycolytic process;;MF:fructose-bisphosphate aldolase activity;;MF:fructose-bisphosphate aldolase activity;;
TRINITY_DN24080_c0_g1	1.08	0.28	1.73	0.72	0.25	0.25	2.21	5.29	1.88	1.12	0	0	0.66	2.28	0.44	0.34	0	0	0	0	0	0.31	0.56	0	1.03	0.406667	3.12667	0.373333	1.12667	0.113333	0	0.29	-2.65275	0.00368356	-1.64531	0.134914	-2.48079	0.0878165	-0.178054	0.966033	no|down	yes|up	no|up	no|up	1	415	------	------	------
TRINITY_DN24083_c0_g1	48.47	40.07	44.17	6.52	4.28	4.28	26.51	76.87	17.11	10.82	6	6.16	98.13	70.1	44.18	9.12	13.5	13.5	8.39	1.73	7.13	22.2	15.2	15.58	44.2367	5.02667	40.1633	7.66	70.8033	12.04	5.75	17.66	3.478	5.19598e-06	2.98346	0.0156553	3.02083	0.137938	5.18484	1	no|down	yes|up	yes|down	no|down	2	884	------	------	------
TRINITY_DN24090_c1_g4	19.66	23.93	9.63	0.63	1.31	1.31	5.74	40.31	7.49	2.36	1.38	1.16	25.62	38.64	16.16	7.56	4.03	4.03	1.12	0.92	3.31	2.13	3.09	4.18	17.74	1.08333	17.8467	1.63333	26.8067	5.20667	1.78333	3.13333	-3.61785	0.000376455	-1.47628	0.27606	-2.73598	0.0116952	-3.22981	1	no|down	yes|up	yes|down	no|down	2	722	------	------	------
TRINITY_DN24092_c2_g2	41.67	39.73	25.25	0.94	1.67	1.67	14.31	69.88	27.4	6.46	1.94	1.75	183.11	131.23	36.59	11.78	9.75	9.75	10.19	6.36	9.75	5.05	7.48	20.59	35.55	1.42667	37.1967	3.38333	116.977	10.4267	8.76667	11.04	1.3834	0.342858	2.18458	0.0236363	3.10273	0.228121	2.23295	1	no|down	yes|up	yes|down	no|down	2	489	GO:0016021;	cellular_component;;	CC:integral component of membrane;;
TRINITY_DN24094_c0_g2	1.42	1.95	0.98	1.19	1.84	1.84	1.09	1.46	1.04	1.43	1.75	1.11	0.23	1.05	0.82	0.29	0.16	0.16	0.25	0.3	0.37	1.85	2.5	0.37	1.45	1.62333	1.19667	1.43	0.7	0.203333	0.306667	1.57333	2.72878	0.000926209	1.81999	0.0196212	-2.22995	0.105952	-3.56889	0.00808404	no|up	yes|up	yes|up	no|down	2	2719	GO:0048544;;GO:0048544;;GO:0048544;;GO:0016021;;GO:0016021;;GO:0016021;;GO:0005524;;GO:0030246;;GO:0004674;;GO:0005524;;GO:0030246;;GO:0004674;;GO:0005524;;GO:0030246;;GO:0004674;	biological_process;;biological_process;;biological_process;;cellular_component;;cellular_component;;cellular_component;;molecular_function;;molecular_function;;molecular_function;;molecular_function;;molecular_function;;molecular_function;;molecular_function;;molecular_function;;molecular_function;;	BP:recognition of pollen;;BP:recognition of pollen;;BP:recognition of pollen;;CC:integral component of membrane;;CC:integral component of membrane;;CC:integral component of membrane;;MF:ATP binding;;MF:carbohydrate binding;;MF:protein serine/threonine kinase activity;;MF:ATP binding;;MF:carbohydrate binding;;MF:protein serine/threonine kinase activity;;MF:ATP binding;;MF:carbohydrate binding;;MF:…
TRINITY_DN24097_c3_g3	7.8	14.06	7.51	7.87	5.81	5.81	20.67	15.78	6.14	18.92	9.34	8.39	0.18	3.79	6.1	1.82	1.99	1.99	4.02	1.23	1.42	5.11	10.41	1.02	9.79	6.49667	14.1967	12.2167	3.35667	1.93333	2.22333	5.51333	-1.60174	0.041003	-1.88709	0.0614661	-0.658336	0.488047	-0.911475	0.560857	no|up	yes|up	no|up	no|up	1	459	GO:0042545;;GO:0045490;;GO:0042545;;GO:0045490;;GO:0005618;;GO:0005618;;GO:0045330;;GO:0004857;;GO:0030599;;GO:0045330;;GO:0004857;;GO:0030599;	biological_process;;biological_process;;biological_process;;biological_process;;cellular_component;;cellular_component;;molecular_function;;molecular_function;;molecular_function;;molecular_function;;molecular_function;;molecular_function;;	BP:cell wall modification;;BP:pectin catabolic process;;BP:cell wall modification;;BP:pectin catabolic process;;CC:cell wall;;CC:cell wall;;MF:aspartyl esterase activity;;MF:enzyme inhibitor activity;;MF:pectinesterase activity;;MF:aspartyl esterase activity;;MF:enzyme inhibitor activity;;MF:pectinesterase activity;;
TRINITY_DN24098_c0_g1	11.52	0.4	7.46	0.5	1.01	1.01	0.4	1.88	3.19	0.4	0.8	0.8	4.52	2.53	9.14	1.37	2.1	2.1	22.2	3.42	16.41	1.79	1.62	0	6.46	0.84	1.82333	0.666667	5.39667	1.85667	14.01	1.13667	2.3642	0.306183	2.48318	0.0522831	3.6477	0.0384725	1.27453	0.416475	no|down	yes|down	no|down	no|down	1	363	------	------	------
TRINITY_DN24110_c2_g1	4.33	8.92	7.36	23.94	19.5	19.5	15.65	1.2	3.24	12.3	1.43	2.58	1.58	5.3	7.55	3.33	6.6	6.6	0.21	0.05	1.21	28.8	22.07	0.25	6.87	20.98	6.69667	5.43667	4.81	5.51	0.49	17.04	-1.70828	0.00739091	-1.4486	0.177748	-1.98504	0.0193527	-0.767933	0.604214	no|up	yes|up	yes|up	no|down	2	931	GO:0016021;;GO:0005524;;GO:0004674;	cellular_component;;molecular_function;;molecular_function;;	CC:integral component of membrane;;MF:ATP binding;;MF:protein serine/threonine kinase activity;;
TRINITY_DN24117_c2_g1	15.39	25.71	12.18	51.33	45.69	45.69	119.19	10.53	1.78	79.67	20.54	26.4	9.52	25.24	97.8	13.68	51.2	51.2	3.62	0.31	6.45	118.17	104.91	21.94	17.76	47.57	43.8333	42.2033	44.1867	38.6933	3.46	81.6733	-1.46995	0.04316	-1.99072	0.130812	-1.16697	0.188558	-0.413908	0.870903	no|down	yes|up	no|down	no|down	1	799	GO:0005524;;GO:0004672;;GO:0005524;;GO:0004674;	molecular_function;;molecular_function;;molecular_function;;molecular_function;;	MF:ATP binding;;MF:protein kinase activity;;MF:ATP binding;;MF:protein serine/threonine kinase activity;;
TRINITY_DN24117_c2_g4	71.93	70.86	34.47	13.16	26.6	26.6	92.54	77.38	84.95	28.1	28.59	25.43	19.26	39.23	49.72	31.86	6.18	6.18	37.78	35.46	37.79	10.62	20.9	6.2	59.0867	22.12	84.9567	27.3733	36.07	14.74	37.01	12.5733	-2.30222	0.044381	-1.40292	0.4866	-1.53163	0.387532	-0.20586	0.958513	no|up	yes|up	no|up	no|up	1	1351	GO:0016021;;GO:0016021;;GO:0016021;;GO:0008324;;GO:0008324;;GO:0008324;	cellular_component;;cellular_component;;cellular_component;;molecular_function;;molecular_function;;molecular_function;;	CC:integral component of membrane;;CC:integral component of membrane;;CC:integral component of membrane;;MF:cation transmembrane transporter activity;;MF:cation transmembrane transporter activity;;MF:cation transmembrane transporter activity;;
TRINITY_DN24118_c4_g1	0.04	0	0.1	17.16	9.49	9.49	0.14	0	0.15	13.66	8.75	6.39	0.63	0.04	0.27	8.4	7.08	7.08	8.63	0.14	3.26	3.05	0.88	3.33	0.046667	12.0467	0.096667	9.6	0.313333	7.52	4.01	2.42	-1.42825	0.0781299	-1.77799	0.48942	-2.80853	0.078341	-4.63317	2.2739e-06	no|down	yes|down	no|up	no|up	1	1202	GO:0004857;;GO:0030599;	molecular_function;;molecular_function;;	MF:enzyme inhibitor activity;;MF:pectinesterase activity;;
TRINITY_DN24122_c4_g2	0.86	0.33	1.87	11.16	5.97	5.97	0.76	1.59	0.7	13.78	12.75	9.98	3.67	0.96	8.72	14.47	19.41	19.41	6.76	5.23	5.02	16.15	8.93	11.77	1.02	7.7	1.01667	12.17	4.45	17.7633	5.67	12.2833	-0.656164	0.281672	-1.5132	0.0047928	-0.430452	0.611381	-1.52428	0.149172	no|down	yes|down	yes|down	no|down	2	1014	GO:0004857;;GO:0004857;;GO:0004857;	molecular_function;;molecular_function;;molecular_function;;	MF:enzyme inhibitor activity;;MF:enzyme inhibitor activity;;MF:enzyme inhibitor activity;;
TRINITY_DN24130_c0_g1	42.32	45.22	34.37	12.63	59.73	59.73	24.92	7.21	45.37	24.06	33.35	51.88	0.33	1.19	19.08	40.7	0.31	0.31	2.58	5.43	7.34	21.5	29.86	0.4	40.6367	44.03	25.8333	36.43	6.86667	13.7733	5.11667	17.2533	1.72171	0.0286481	-0.032298	0.991838	-0.180126	0.900326	0.463924	0.884075	no|up	yes|up	no|up	no|up	1	1653	GO:0016021;;GO:0016021;;GO:0005524;;GO:0042626;;GO:0005524;;GO:0042626;	cellular_component;;cellular_component;;molecular_function;;molecular_function;;molecular_function;;molecular_function;;	CC:integral component of membrane;;CC:integral component of membrane;;MF:ATP binding;;MF:ATPase activity, coupled to transmembrane movement of substances;;MF:ATP binding;;MF:ATPase activity, coupled to transmembrane movement of substances;;
TRINITY_DN24132_c0_g1	1.48	1.84	3.07	55.03	53.85	53.85	0.93	0.59	0.94	8.19	2.56	3.39	0.48	0.97	2.19	15.32	3.22	3.22	17.34	1.27	15.38	4.68	3.94	1.11	2.13	54.2433	0.82	4.71333	1.21333	7.25333	11.33	3.24333	-1.59871	0.185017	1.47795	0.421238	-1.92131	0.0858907	3.7647	0.0401349	no|up	yes|down	yes|up	no|up	2	1179	GO:0007017;;GO:0007017;;GO:0005874;;GO:0005874;;GO:0005525;;GO:0003924;;GO:0005200;;GO:0005525;;GO:0003924;;GO:0005200;	biological_process;;biological_process;;cellular_component;;cellular_component;;molecular_function;;molecular_function;;molecular_function;;molecular_function;;molecular_function;;molecular_function;;	BP:microtubule-based process;;BP:microtubule-based process;;CC:microtubule;;CC:microtubule;;MF:GTP binding;;MF:GTPase activity;;MF:structural constituent of cytoskeleton;;MF:GTP binding;;MF:GTPase activity;;MF:structural constituent of cytoskeleton;;
TRINITY_DN24141_c1_g2	1.05	0.48	2.05	0.09	0	0	0.12	0	0	0.87	0	0	0	0	0.81	0	0	0	3.42	0.09	6.19	0	0	0	1.19333	0.03	0.04	0.29	0.27	0	3.23333	0	-3.56924	0.01106	-3.42528	0.04707	-0.652159	0.717748	-2.10123	0.179584	no|up	yes|down	no|up	no|up	1	612	------	------	------
TRINITY_DN24144_c3_g1	18.34	12.22	11.45	2.52	13.24	13.24	15.42	8.65	4.96	7.64	14.02	18.27	0	0.58	10.46	0.46	0	0	0	0	0	11.53	7.57	0	14.0033	9.66667	9.67667	13.31	3.68	0.153333	0	6.36667	0.329684	0.894002	0.802331	1	-0.517977	0.631048	-2.25202	0.0445494	no|up	yes|up	yes|up	no|up	2	311	GO:0016021;;GO:0016301;;GO:0005524;;GO:0004672;	cellular_component;;molecular_function;;molecular_function;;molecular_function;;	CC:integral component of membrane;;MF:kinase activity;;MF:ATP binding;;MF:protein kinase activity;;
TRINITY_DN24149_c1_g3	0.23	0.17	1.13	0.3	0.39	0.39	0.04	0	0.51	0.3	0.23	0.14	0	0.23	3.24	0.73	0.14	0.14	2.13	0.23	5.4	0.31	0.22	0.24	0.51	0.36	0.183333	0.223333	1.15667	0.336667	2.58667	0.256667	-0.534149	0.455506	-1.01193	0.176604	-2.06677	0.00371464	-0.109496	0.977647	no|down	yes|down	no|down	no|down	1	1482	------	------	------
TRINITY_DN24149_c1_g4	41.55	46.84	42.26	28.85	30.83	30.83	75.54	35.66	4.57	36.59	26.78	31.5	25.07	54.08	35.22	2.5	13.07	13.07	1.18	0.39	2	38.81	30.79	4.02	43.55	30.17	38.59	31.6233	38.1233	9.54667	1.19	24.54	-1.45939	0.0975501	-0.645205	0.394483	-1.79699	0.0582729	-2.68475	0.00984223	no|down	yes|up	no|up	no|up	1	1033	GO:0031012;;GO:0031012;;GO:0031012;;GO:0004222;;GO:0008270;;GO:0004222;;GO:0008270;;GO:0004222;;GO:0008270;	cellular_component;;cellular_component;;cellular_component;;molecular_function;;molecular_function;;molecular_function;;molecular_function;;molecular_function;;molecular_function;;	CC:extracellular matrix;;CC:extracellular matrix;;CC:extracellular matrix;;MF:metalloendopeptidase activity;;MF:zinc ion binding;;MF:metalloendopeptidase activity;;MF:zinc ion binding;;MF:metalloendopeptidase activity;;MF:zinc ion binding;;
TRINITY_DN24150_c0_g1	4.58	1.08	6.59	2.59	2.01	2.01	12.15	5.97	1.69	2.64	2.9	2.02	4.14	3.3	6.31	0.19	1.8	1.8	1.09	0.61	1.3	2.59	4.88	1.87	4.08333	2.20333	6.60333	2.52	4.58333	1.26333	1	3.11333	1.63502	7.25693e-05	0.631182	0.654183	1.77325	0.119802	-1.61023	0.273145	no|down	yes|up	no|up	no|down	1	575	------	------	------
TRINITY_DN24159_c0_g1	2.71	3.95	6.16	0.97	2.31	2.31	7.38	2.23	8.11	0.07	0.46	1.02	1.66	0.44	2.52	0.83	0.26	0.26	0.83	0.89	1.05	1.02	0.91	0.49	4.27333	1.86333	5.90667	0.516667	1.54	0.45	0.923333	0.806667	-0.711884	0.405571	-1.02485	0.507487	-3.36937	0.00555173	-1.3405	0.495807	no|up	yes|up	no|up	no|down	1	1711	------	------	------
TRINITY_DN24162_c0_g2	3.13	0.5	2.28	1.21	0.8	0.8	0.26	0.26	0.14	0.52	0	0.06	1.11	0	2.8	0.57	1.46	1.46	17.8	0.05	19.56	0.21	0.39	0.25	1.97	0.936667	0.22	0.193333	1.30333	1.16333	12.47	0.283333	2.12685	0.382975	0.51792	1	4.13248	0.0395499	0.804232	1	no|up	yes|down	no|down	no|down	1	929	------	------	------
TRINITY_DN24165_c0_g1	5.18	4.39	9.71	0.29	1.22	1.22	5.27	4.37	9.27	0.36	0.43	0.24	0.58	0.6	2.89	1.98	0	0	0.63	0.76	0.81	0.67	0.19	0	6.42667	0.91	6.30333	0.343333	1.35667	0.66	0.733333	0.286667	-1.17198	0.22905	3.65709	1.93395e-06	0.579029	0.427868	0.644808	0.777136	yes|up	yes|up	no|up	no|up	2	1378	------	------	------
TRINITY_DN24166_c1_g3	0	0.83	0	0	0	0	0	0	0	0	0	0	1.65	0	1.15	0	0	0	25.45	0.49	6.88	0	0.83	0	0.276667	0	0	0	0.933333	0	10.94	0.276667	-1.72809	0.196082	0.605457	0.657838	-2.86572	2.35883e-05	0.215802	0.9684	no|down	yes|down	no|no change	no|down	1	292	GO:0016747;	molecular_function;;	MF:transferase activity, transferring acyl groups other than amino-acyl groups;;
TRINITY_DN24166_c2_g1	5.57	13.69	3.36	30.93	2.94	2.94	37.41	134.59	0.33	69.2	27.98	9.66	2.64	64.92	6.72	0.78	1.46	1.46	0.39	0.47	0.79	61.06	68.04	0.14	7.54	12.27	57.4433	35.6133	24.76	1.23333	0.55	43.08	-3.11284	0.0324521	-4.33598	0.000369329	-0.683703	0.727172	1.70112	0.666163	no|down	yes|up	no|up	no|down	1	1259	------	------	------
TRINITY_DN24166_c2_g3	26.07	38.06	26.8	170.81	51.19	51.19	146.63	343.53	8.63	237.05	138.71	65.44	39.77	253.12	91.38	16.75	21.02	21.02	4.73	10.41	19.88	282.89	254.52	8.87	30.31	91.0633	166.263	147.067	128.09	19.5967	11.6733	182.093	-2.92747	0.121917	-4.79252	0.0200176	-1.0052	1	2.94095	1	yes|down	yes|up	no|up	no|down	2	418	GO:0016021;;GO:0005524;;GO:0005524;;GO:0005524;	cellular_component;;molecular_function;;molecular_function;;molecular_function;;	CC:integral component of membrane;;MF:ATP binding;;MF:ATP binding;;MF:ATP binding;;
TRINITY_DN24166_c2_g4	4.77	4.35	6.22	5.19	8.28	8.28	5.82	4	7.51	5.38	5.69	5.32	0.11	0.65	6.36	8.25	0.05	0.05	1.08	0.25	6.2	5.44	1.54	0.06	5.11333	7.25	5.77667	5.46333	2.37333	2.78333	2.51	2.34667	-1.36509	0.0202377	-1.1582	0.403005	-0.471801	0.648494	0.951603	0.77481	no|up	yes|up	no|up	no|up	1	4220	GO:0009435;;GO:0009435;;GO:0009435;;GO:0005524;;GO:0003952;;GO:0005524;;GO:0003952;;GO:0005524;;GO:0003952;	biological_process;;biological_process;;biological_process;;molecular_function;;molecular_function;;molecular_function;;molecular_function;;molecular_function;;molecular_function;;	BP:NAD biosynthetic process;;BP:NAD biosynthetic process;;BP:NAD biosynthetic process;;MF:ATP binding;;MF:NAD+ synthas;;MF:ATP binding;;MF:NAD+ synthas;;MF:ATP binding;;MF:NAD+ synthas;;
TRINITY_DN24171_c0_g2	0.18	0	0.28	1.63	0.48	0.48	0	0	0	0.2	0	0	0	0	0.08	1.45	0	0	6.48	0.07	2.31	0.65	0.4	0.12	0.153333	0.863333	0	0.066667	0.026667	0.483333	2.95333	0.39	-2.49182	0.0349289	-1.43519	0.259802	-3.57151	0.00320431	-0.777289	0.682087	no|up	yes|down	no|up	no|down	1	701	------	------	------
TRINITY_DN24175_c0_g1	0.98	1.22	1.64	1.12	3.78	3.78	5.66	1.44	1.57	2.2	1.22	0.43	0.2	1.16	2.14	0.23	0.33	0.33	0.47	1.54	0.84	2.35	1.56	0.17	1.28	2.89333	2.89	1.28333	1.16667	0.296667	0.95	1.36	-1.65406	0.0840712	-2.2882	0.111402	-2.68369	0.0081847	-2.27521	0.144206	no|up	yes|up	no|up	no|down	1	2453	GO:0009813;;GO:0010214;;GO:0009845;;GO:0016125;;GO:0005774;;GO:0016906;	biological_process;;biological_process;;biological_process;;biological_process;;cellular_component;;molecular_function;;	BP:flavonoid biosynthetic process;;BP:seed coat development;;BP:seed germination;;BP:sterol metabolic process;;CC:vacuolar membrane;;MF:sterol 3-beta-glucosyltransferase activity;;
TRINITY_DN24178_c0_g1	22.11	11.29	25.93	41.42	28.96	28.96	16.2	11.53	19.08	26.43	13.55	7.37	10.43	16.43	44.01	109.28	72.55	72.55	298.25	59.05	148.3	21.01	28.63	14.54	19.7767	33.1133	15.6033	15.7833	23.6233	84.7933	168.533	21.3933	-2.86074	0.068522	-1.91205	0.173639	-3.25756	0.0102114	-0.95385	0.557914	no|down	yes|down	yes|down	no|down	2	665	------	------	------
TRINITY_DN24185_c0_g2	2.15	0.14	2.8	22.72	7.96	7.96	0.42	0.14	1.6	3.22	0.91	0.17	1.4	0	3.34	6.74	16.48	16.48	17.07	0.05	10.52	1.25	1.38	3.3	1.69667	12.88	0.72	1.43333	1.58	13.2333	9.21333	1.97667	-3.60158	0.00403178	-4.13496	0.000791041	-2.85356	0.0133317	-2.26702	0.0185165	no|down	yes|down	no|down	no|down	1	1167	GO:0016021;;GO:0016021;	cellular_component;;cellular_component;;	CC:integral component of membrane;;CC:integral component of membrane;;
TRINITY_DN24186_c2_g1	5.47	0.3	5.29	6.91	3.67	3.67	1.29	1	2.54	0.84	0.39	0.51	3.45	0.42	5.36	5.83	7.6	7.6	19.47	1.25	8.49	1.09	1.38	1.75	3.68667	4.75	1.61	0.58	3.07667	7.01	9.73667	1.40667	-3.34869	0.00339231	-3.18417	0.00702033	-2.98726	0.00179481	-1.39369	0.286346	no|up	yes|down	no|down	no|down	1	1409	GO:0016021;;GO:0016021;;GO:0016021;	cellular_component;;cellular_component;;cellular_component;;	CC:integral component of membrane;;CC:integral component of membrane;;CC:integral component of membrane;;
TRINITY_DN24187_c0_g1	3.2	1.62	5.5	20.87	12.24	12.24	1.34	0.71	1.22	7.62	7.24	4.36	2.02	4.94	1.78	12.25	7.09	7.09	8.75	2.81	6.79	8.46	11.24	7.96	3.44	15.1167	1.09	6.40667	2.91333	8.81	6.11667	9.22	-2.26993	0.0219137	1.00195	1	0.744704	1	-2.4847	1	no|down	yes|down	no|up	no|down	1	1201	GO:0007275;;GO:0007275;;GO:0007275;	biological_process;;biological_process;;biological_process;;	BP:multicellular organism development;;BP:multicellular organism development;;BP:multicellular organism development;;
TRINITY_DN24189_c0_g1	1.12	0.11	2.3	2.97	3.25	3.25	1.35	0.24	0.43	2.22	2.15	2.74	1.04	0.16	0.89	3.14	5.46	5.46	11.34	0.35	10.39	3.18	3.75	2.49	1.17667	3.15667	0.673333	2.37	0.696667	4.68667	7.36	3.14	-1.35837	0.21999	-1.5207	0.534405	-2.40507	0.0166476	-1.59086	0.254613	no|up	yes|down	no|down	no|down	1	2449	------	------	------
TRINITY_DN24189_c1_g1	0.33	0.42	0.79	6.25	7.48	7.48	0.43	0.38	0.34	3.57	4	4.23	0.4	0.35	1.34	11.08	9.45	9.45	3.35	0.53	4.33	5.15	4.41	13.61	0.513333	7.07	0.383333	3.93333	0.696667	9.99333	2.73667	7.72333	-0.247509	0.797172	-0.115747	0.939557	-1.8058	0.0049909	-0.764572	0.61441	no|down	yes|down	no|down	no|down	1	2242	GO:0005524;;GO:0004672;;GO:0005524;;GO:0004672;;GO:0005524;;GO:0004672;	molecular_function;;molecular_function;;molecular_function;;molecular_function;;molecular_function;;molecular_function;;	MF:ATP binding;;MF:protein kinase activity;;MF:ATP binding;;MF:protein kinase activity;;MF:ATP binding;;MF:protein kinase activity;;
TRINITY_DN24193_c0_g3	0.28	0.09	0.41	1.66	2.55	2.55	0.12	0.24	0.2	2.64	1.63	2.08	1	0.81	0.83	3.58	2.43	2.43	1.45	3.71	4.37	1.09	1.41	1.23	0.26	2.25333	0.186667	2.11667	0.88	2.81333	3.17667	1.24333	-2.11901	1	-0.295383	1	-6.68065	0.00941944	-1.47897	1	no|down	yes|down	no|down	no|up	1	1768	------	------	------
TRINITY_DN24200_c7_g3	11.33	7	11.31	15.74	10.19	10.19	54.49	11.03	0.9	15.32	7.04	6.21	0.92	2.46	27.2	1.83	1.39	1.39	2.59	0.92	4.1	9.91	4.92	0.09	9.88	12.04	22.14	9.52333	10.1933	1.53667	2.53667	4.97333	2.5204	0.0307922	1.79808	1	0.514471	0.782484	-0.274983	0.956308	no|down	yes|up	yes|up	no|up	2	1617	------	------	------
TRINITY_DN24203_c0_g1	120.01	74.57	173.15	31.12	21.97	21.97	311.85	149.83	374.12	31.56	36.28	51.53	310.06	20.21	234.28	170.67	58.83	58.83	20.98	38.59	19.32	90.99	63.98	386.78	122.577	25.02	278.6	39.79	188.183	96.11	26.2967	180.583	-3.96018	7.67829e-05	-3.15912	0.000759729	-1.49094	0.31554	-2.73405	0.00599855	no|down	yes|up	yes|down	yes|down	3	885	GO:0042545;;GO:0045490;;GO:0005618;;GO:0005576;;GO:0045330;;GO:0004857;;GO:0030599;	biological_process;;biological_process;;cellular_component;;cellular_component;;molecular_function;;molecular_function;;molecular_function;;	BP:cell wall modification;;BP:pectin catabolic process;;CC:cell wall;;CC:extracellular region;;MF:aspartyl esterase activity;;MF:enzyme inhibitor activity;;MF:pectinesterase activity;;
TRINITY_DN24207_c0_g1	1.09	0.96	4.62	7.47	7.86	7.86	1.49	0.74	0.81	3.59	3.45	4.45	0.81	1.13	1.55	8.81	0.63	0.63	12.28	2.56	10.69	5.18	3.04	0.42	2.22333	7.73	1.01333	3.83	1.16333	3.35667	8.51	2.88	-1.47833	0.0367032	-1.99772	0.0117199	-0.175887	0.869569	-0.999453	0.595032	no|up	yes|down	no|up	no|up	1	1672	GO:0030001;;GO:0030001;;GO:0030001;;GO:0046872;;GO:0046872;;GO:0046872;	biological_process;;biological_process;;biological_process;;molecular_function;;molecular_function;;molecular_function;;	BP:metal ion transport;;BP:metal ion transport;;BP:metal ion transport;;MF:metal ion binding;;MF:metal ion binding;;MF:metal ion binding;;
TRINITY_DN24219_c0_g1	5.23	0.15	8.97	61.45	42.09	42.09	3.56	1.18	3.85	20.38	13.67	14.97	4.02	0.11	17.98	35.47	64.11	64.11	89.07	0.89	74.75	24.09	17.39	48.86	4.78333	48.5433	2.86333	16.34	7.37	54.5633	54.9033	30.1133	1.68976	0.0792241	2.56491	0.00756687	1.42985	0.437456	0.165008	0.963399	no|down	yes|down	no|down	no|down	1	1371	GO:0016021;;GO:0016021;;GO:0016021;;GO:0005524;;GO:0004674;;GO:0005524;;GO:0004674;;GO:0005524;;GO:0004674;	cellular_component;;cellular_component;;cellular_component;;molecular_function;;molecular_function;;molecular_function;;molecular_function;;molecular_function;;molecular_function;;	CC:integral component of membrane;;CC:integral component of membrane;;CC:integral component of membrane;;MF:ATP binding;;MF:protein serine/threonine kinase activity;;MF:ATP binding;;MF:protein serine/threonine kinase activity;;MF:ATP binding;;MF:protein serine/threonine kinase activity;;
TRINITY_DN24225_c0_g1	0.58	0.24	0.64	0.52	0	0	0.25	0.49	0.82	0	0	0	0.43	0.11	0.4	0.09	0.45	0.45	4.58	2.46	4.17	0.68	0.25	0.18	0.486667	0.173333	0.52	0	0.313333	0.33	3.73667	0.37	-2.43004	0.000747019	-1.17479	0.0849574	-0.655219	0.413726	-0.462828	0.75764	no|up	yes|down	no|down	no|down	1	613	------	------	------
TRINITY_DN24230_c0_g1	20.68	42.24	13.83	71.48	18.46	18.46	31.96	112.64	4.49	79.07	41.52	14.95	16.36	86.87	6.34	3.98	32.37	32.37	5.94	6.19	6.73	77.19	63.15	5.02	25.5833	36.1333	49.6967	45.18	36.5233	22.9067	6.28667	48.4533	-2.56035	0.0637691	0.234669	0.924735	-0.87186	0.700621	-3.00694	0.00346232	no|down	yes|up	no|up	no|up	1	1239	------	------	------
TRINITY_DN24240_c2_g1	12.02	18.84	15.24	64.13	4.78	4.78	82.16	114.29	1.02	74.45	23.35	10.74	3.97	36.68	12.11	1.63	3.18	3.18	1.61	0.87	4.86	35.89	27.15	0.26	15.3667	24.5633	65.8233	36.18	17.5867	2.66333	2.44667	21.1	-3.3164	0.00512639	-2.62544	0.156094	-1.59551	0.184116	-1.23445	0.422798	no|down	yes|up	no|up	no|up	1	350	------	------	------
TRINITY_DN24240_c2_g2	15.01	6.02	24.2	183.38	19.94	19.94	6.67	6	14.47	71.47	49.98	40.17	30.13	5.77	35.95	31.12	112.04	112.04	139.97	33.26	87.6	55.74	44.16	47.48	15.0767	74.42	9.04667	53.8733	23.95	85.0667	86.9433	49.1267	-5.8824	0.101038	-1.55231	1	-6.38779	0.0117957	-0.795925	1	no|down	yes|down	no|down	no|down	1	379	------	------	------
TRINITY_DN24240_c3_g1	0.04	0	0.04	1.02	1.86	1.86	0.04	0	0.16	0.58	1.29	2.39	0	0	0.38	67.14	23.87	23.87	2.07	0	5.79	2.82	2.88	66.93	0.026667	1.58	0.066667	1.42	0.126667	38.2933	2.62	24.21	1.90219	0.00274312	2.60726	0.000339221	0.838522	0.211662	-0.5979	0.753447	no|down	yes|down	yes|down	no|down	2	1307	------	------	------
TRINITY_DN24240_c3_g2	138.79	111.9	114.56	270.77	137.62	137.62	468.48	701.02	9.15	424.81	279.27	208.55	34.14	299.37	177.77	23.12	9.06	9.06	11.45	2.23	14.15	257.69	271.13	3.07	121.75	182.003	392.883	304.21	170.427	13.7467	9.27667	177.297	2.38634	0.0326708	-1.91305	0.620883	-0.357295	0.8768	-0.864992	1	no|down	yes|up	yes|up	no|up	2	1237	GO:0005634;;GO:0005634;;GO:0003700;;GO:0043565;;GO:0003700;;GO:0043565;	cellular_component;;cellular_component;;molecular_function;;molecular_function;;molecular_function;;molecular_function;;	CC:nucleus;;CC:nucleus;;MF:transcription factor activity, sequence-specific DNA binding;;MF:sequence-specific DNA binding;;MF:transcription factor activity, sequence-specific DNA binding;;MF:sequence-specific DNA binding;;
TRINITY_DN24244_c0_g1	45.79	62.64	42.24	65.22	56.5	56.5	74.07	48.29	6.96	53.54	33.6	49.12	157.12	137.3	84.63	26.43	42.3	42.3	3.88	3.64	11.84	47.8	58.88	28.6	50.2233	59.4067	43.1067	45.42	126.35	37.01	6.45333	45.0933	-3.98891	0.0734061	1.50617	1	-0.585602	0.519699	-2.91756	0.00920823	yes|down	yes|up	no|up	no|up	2	972	------	------	------
TRINITY_DN24244_c0_g2	33.53	35.51	30.57	34.08	31.07	31.07	84.75	47.86	13.77	45.18	36.54	40.49	16.61	45.08	43.8	20.77	17.79	17.79	8.11	6.68	9.22	33.38	35.7	18.7	33.2033	32.0733	48.7933	40.7367	35.1633	18.7833	8.00333	29.26	-0.520629	0.756399	-0.771827	0.577806	3.5115	0.0284008	0.584565	0.95416	no|down	yes|up	no|up	no|up	1	1840	GO:0009742;;GO:0006351;;GO:0009742;;GO:0006351;;GO:0003700;;GO:0003700;	biological_process;;biological_process;;biological_process;;biological_process;;molecular_function;;molecular_function;;	BP:brassinosteroid mediated signaling pathway;;BP:transcription, DNA-templated;;BP:brassinosteroid mediated signaling pathway;;BP:transcription, DNA-templated;;MF:transcription factor activity, sequence-specific DNA binding;;MF:transcription factor activity, sequence-specific DNA binding;;
TRINITY_DN24248_c0_g1	2.72	0.69	3.47	2.12	2.88	2.88	8.42	7.15	0.73	5.47	4.67	1.41	0.16	2.98	3.28	1.1	1.05	1.05	0.65	0.07	0.62	11.66	13.25	1.11	2.29333	2.62667	5.43333	3.85	2.14	1.06667	0.446667	8.67333	-4.51498	0.0082766	-5.73895	0.00207852	-6.64343	0.00584237	-5.67331	0.328342	no|up	yes|up	no|up	no|down	1	1230	GO:0016021;;GO:0005524;;GO:0005509;;GO:0004672;;GO:0005524;;GO:0005509;;GO:0004672;	cellular_component;;molecular_function;;molecular_function;;molecular_function;;molecular_function;;molecular_function;;molecular_function;;	CC:integral component of membrane;;MF:ATP binding;;MF:calcium ion binding;;MF:protein kinase activity;;MF:ATP binding;;MF:calcium ion binding;;MF:protein kinase activity;;
TRINITY_DN24262_c2_g2	0.24	0.06	0.53	0.2	0	0	0.3	0	0	0	0	0.06	0	0.12	0	0.24	1.56	1.56	2.73	0.1	2.41	0.06	0.89	0.44	0.276667	0.066667	0.1	0.02	0.04	1.12	1.74667	0.463333	-3.10988	0.021786	-3.55792	0.0852804	-1.95952	0.161415	-1.31583	0.57563	no|up	yes|down	yes|down	no|down	2	1057	------	------	------
TRINITY_DN24267_c0_g1	0.59	0.37	0.33	5.58	2.23	2.23	0.39	0.19	0.35	3.86	3.11	2.19	0.82	0.12	0.54	2.56	9.14	9.14	4.89	0.24	4.26	6.85	4.3	16.06	0.43	3.34667	0.31	3.05333	0.493333	6.94667	3.13	9.07	-4.10508	6.00071e-06	-4.72959	1	-0.709922	1	-2.57234	1	no|down	yes|down	no|down	no|down	1	944	------	------	------
TRINITY_DN24267_c0_g4	10.5	0	8.15	0	0	0	2.34	1.45	2.77	0	0	0	4.79	0	6.6	0.78	3.33	3.33	88.14	0.47	32.82	0	0	0	6.21667	0	2.18667	0	3.79667	2.48	40.4767	0	-3.9949	0.000166505	-2.65805	0.00874782	-5.7243	1	-3.90388	0.00378233	no|up	yes|down	no|down	no|no change	1	295	------	------	------
TRINITY_DN24267_c0_g7	2.75	2.66	5.2	15.56	10.7	10.7	7.49	1.67	0.17	15.07	9.87	11.79	4.02	2.53	6.16	1.16	7.62	7.62	0.22	0.09	0.14	8.76	8.31	1.32	3.53667	12.32	3.11	12.2433	4.23667	5.46667	0.15	6.13	-8.81502	2.34584e-06	-4.32353	0.0158744	-6.84149	1	-6.82853	1	no|down	yes|up	no|up	no|up	1	1362	GO:0016021;	cellular_component;;	CC:integral component of membrane;;
TRINITY_DN24270_c3_g1	103.09	8.91	149.56	10.76	15.82	15.82	27.44	6.52	46.34	1.24	2.41	1.09	12.26	2.19	67.89	10.52	7.35	7.35	459.11	4.91	582.22	2.37	0.58	0.76	87.1867	14.1333	26.7667	1.58	27.4467	8.40667	348.747	1.23667	-3.13048	0.347128	-2.9516	1	-5.43585	0.029562	-2.07018	0.380205	no|up	yes|down	no|up	no|up	1	1204	GO:0005576;;GO:0005576;;GO:0005576;;GO:0030145;;GO:0045735;;GO:0030145;;GO:0045735;;GO:0030145;;GO:0045735;	cellular_component;;cellular_component;;cellular_component;;molecular_function;;molecular_function;;molecular_function;;molecular_function;;molecular_function;;molecular_function;;	CC:extracellular region;;CC:extracellular region;;CC:extracellular region;;MF:manganese ion binding;;MF:nutrient reservoir activity;;MF:manganese ion binding;;MF:nutrient reservoir activity;;MF:manganese ion binding;;MF:nutrient reservoir activity;;
TRINITY_DN24270_c3_g5	1.03	0.99	2.29	18.88	13.8	13.8	1	0.84	1.01	10.29	10.49	12.84	3.97	1.63	1.74	15.38	23.55	23.55	8.3	4.22	7.58	14.24	11.04	14.15	1.43667	15.4933	0.95	11.2067	2.44667	20.8267	6.7	13.1433	-3.61915	0.0289938	-6.49333	0.445171	-3.59373	0.0580164	-1.22392	0.650932	no|down	yes|down	no|down	no|down	1	1991	GO:0016021;;GO:0016021;;GO:0016021;	cellular_component;;cellular_component;;cellular_component;;	CC:integral component of membrane;;CC:integral component of membrane;;CC:integral component of membrane;;
TRINITY_DN24292_c0_g1	4.71	4.32	9.17	13.71	13.13	13.13	2.73	3.12	6.62	8.67	8.2	6.15	30.52	7.33	11.83	11.04	11.13	11.13	18.17	25.2	19.78	3.98	6.41	12.1	6.06667	13.3233	4.15667	7.67333	16.56	11.1	21.05	7.49667	-0.374443	0.717542	-0.631871	0.556076	-0.882792	0.675059	-2.92885	0.0267964	no|down	yes|down	no|down	no|down	1	785	------	------	------
TRINITY_DN24293_c1_g1	2.19	1.67	2.91	2.9	1.51	1.51	1.28	1.85	1.76	1.54	1.96	1.1	3.38	3.22	3.03	3.15	2.25	2.25	5.31	3.81	11.44	2.44	3.14	3.56	2.25667	1.97333	1.63	1.53333	3.21	2.55	6.85333	3.04667	1.32889	0.604358	0.239585	0.947329	3.40364	0.0215343	-0.856452	0.762242	no|down	yes|down	no|down	no|down	1	940	------	------	------
TRINITY_DN24298_c0_g4	0.14	0	1.02	3.25	0.58	0.58	0	0	0	0.31	0	0	0	0	0.36	3.55	6.64	6.64	3.19	0.11	1.81	0	0	0	0.386667	1.47	0	0.103333	0.12	5.61	1.70333	0	-1.84712	0.2157	-0.590497	0.759119	-3.14434	0.0169774	-0.379386	0.919633	no|up	yes|down	no|down	no|up	1	968	GO:0055114;;GO:0055114;;GO:0055114;;GO:0016021;;GO:0016021;;GO:0016021;;GO:0016491;	biological_process;;biological_process;;biological_process;;cellular_component;;cellular_component;;cellular_component;;molecular_function;;	BP:oxidation-reduction process;;BP:oxidation-reduction process;;BP:oxidation-reduction process;;CC:integral component of membrane;;CC:integral component of membrane;;CC:integral component of membrane;;MF:oxidoreductase activity;;
TRINITY_DN24302_c0_g1	15.65	28.1	10.16	71.97	64.07	64.07	2.33	2.58	2.2	17.67	4.69	3.65	14.18	15.96	14.15	91	42.98	42.98	83.32	71.21	33.54	14.33	17.75	9.8	17.97	66.7033	2.37	8.67	14.7633	58.9867	62.69	13.96	-1.80432	0.0129046	-1.47981	0.152598	-1.11484	0.298443	-2.61633	0.000304114	no|up	yes|down	no|down	no|down	1	1601	GO:0006633;;GO:0006633;;GO:0006633;;GO:0016021;;GO:0016021;;GO:0016021;;GO:0016747;;GO:0016747;;GO:0016747;	biological_process;;biological_process;;biological_process;;cellular_component;;cellular_component;;cellular_component;;molecular_function;;molecular_function;;molecular_function;;	BP:fatty acid biosynthetic process;;BP:fatty acid biosynthetic process;;BP:fatty acid biosynthetic process;;CC:integral component of membrane;;CC:integral component of membrane;;CC:integral component of membrane;;MF:transferase activity, transferring acyl groups other than amino-acyl groups;;MF:transferase activity, transferring acyl groups other than amino-acyl groups;;MF:transferase activity, t…
TRINITY_DN24305_c3_g2	0.21	0.21	2.02	0.29	0	0	0	0.21	0.97	0	0	0	0.18	0.4	47.29	0.28	3.63	3.63	36.5	0.91	51.14	0.48	4.61	0.14	0.813333	0.096667	0.393333	0	15.9567	2.51333	29.5167	1.74333	-2.08594	0.110847	-1.65335	0.509692	-2.90269	0.0482367	-2.18361	0.208113	no|down	yes|down	yes|down	no|down	2	461	------	------	------
TRINITY_DN24311_c3_g1	7.59	28.93	8.31	1.84	3.88	3.88	6.27	29.56	3.86	5.19	6.91	31.09	79.85	40.44	128.69	4.12	10.01	10.01	18.24	272.72	40.39	12.69	27.13	27.34	14.9433	3.2	13.23	14.3967	82.9933	8.04667	110.45	22.3867	-1.74561	0.0436811	-1.78404	0.0696277	-0.994417	0.212003	-1.38902	0.211803	yes|down	yes|down	no|down	no|down	2	934	GO:0006869;;GO:0006869;;GO:0008289;;GO:0008289;	biological_process;;biological_process;;molecular_function;;molecular_function;;	BP:lipid transport;;BP:lipid transport;;MF:lipid binding;;MF:lipid binding;;
TRINITY_DN24312_c0_g1	4.37	0.14	8.82	7.23	4.85	4.85	1.95	0.79	4.22	7.9	9.99	10.58	0.45	0.4	8.45	16.87	4.97	4.97	30.09	1.04	22.42	2.6	2.32	3.55	4.44333	5.64333	2.32	9.49	3.1	8.93667	17.85	2.82333	3.62301	0.000930984	2.70669	0.0315408	6.22663	0.000101806	1.7312	0.432781	no|up	yes|down	no|down	yes|up	2	861	------	------	------
TRINITY_DN24313_c0_g1	7.38	8.83	5.3	1.63	2.83	2.83	9.94	11.19	1.32	2.58	2.65	2.72	0.19	5.2	6.64	1.67	0.23	0.23	2.05	0.53	2.56	3.64	5.04	0.68	7.17	2.43	7.48333	2.65	4.01	0.71	1.71333	3.12	0.662959	0.424644	-2.09393	0.16968	-1.40522	0.18274	3.0781	0.015506	no|up	yes|up	no|up	no|down	1	1720	GO:0016021;;GO:0016021;;GO:0016021;;GO:0005524;;GO:0005509;;GO:0030247;;GO:0004672;;GO:0005524;;GO:0005509;;GO:0030247;;GO:0004674;;GO:0005524;;GO:0005509;;GO:0030247;;GO:0004674;	cellular_component;;cellular_component;;cellular_component;;molecular_function;;molecular_function;;molecular_function;;molecular_function;;molecular_function;;molecular_function;;molecular_function;;molecular_function;;molecular_function;;molecular_function;;molecular_function;;molecular_function;;	CC:integral component of membrane;;CC:integral component of membrane;;CC:integral component of membrane;;MF:ATP binding;;MF:calcium ion binding;;MF:polysaccharide binding;;MF:protein kinase activity;;MF:ATP binding;;MF:calcium ion binding;;MF:polysaccharide binding;;MF:protein serine/threonine kinase activity;;MF:ATP binding;;MF:calcium ion binding;;MF:polysaccharide binding;;MF:protein serine/th…
TRINITY_DN24313_c0_g2	14.71	20.49	13.4	21.45	6.78	6.78	8.9	4.43	5.15	2.43	0.84	3.2	11.73	7.77	37.05	5.52	11.18	11.18	231.17	7.81	163.79	0.47	3.98	3.64	16.2	11.67	6.16	2.15667	18.85	9.29333	134.257	2.69667	-0.0896833	0.926128	-0.812671	0.397828	-1.92277	0.0323359	3.51025	0.0016663	no|down	yes|down	no|down	no|down	1	368	------	------	------
TRINITY_DN24313_c1_g1	0.57	0.16	0.72	2.85	1.85	1.85	0.19	0.65	1.11	0.9	0.33	0.12	0.18	0.04	2.57	1.76	1.05	1.05	12.83	0.21	9.93	0.88	1.05	0.17	0.483333	2.18333	0.65	0.45	0.93	1.28667	7.65667	0.7	-1.77339	0.0265026	-0.779058	0.278344	-1.5753	0.0854934	0.826964	0.597288	no|down	yes|down	no|up	no|down	1	1368	GO:0007018;;GO:0005874;;GO:0005524;;GO:0008017;;GO:0003777;	biological_process;;cellular_component;;molecular_function;;molecular_function;;molecular_function;;	BP:microtubule-based movement;;CC:microtubule;;MF:ATP binding;;MF:microtubule binding;;MF:microtubule motor activity;;
TRINITY_DN24317_c0_g1	943.67	915.19	1238.44	1032.4	239.42	239.42	1523.62	663.07	124.92	1054.34	831.94	691.12	1296.19	1218.95	1535.2	112.09	362.73	362.73	114.68	49.68	213.94	459.06	490.78	129.3	1032.43	503.747	770.537	859.133	1350.11	279.183	126.1	359.713	-2.10006	0.0067713	-1.57082	0.200269	-0.900099	0.368517	-0.894612	0.58513	no|down	yes|up	no|up	no|up	1	541	GO:0005509;;GO:0005509;;GO:0005509;	molecular_function;;molecular_function;;molecular_function;;	MF:calcium ion binding;;MF:calcium ion binding;;MF:calcium ion binding;;
TRINITY_DN24332_c0_g1	80.58	87.59	64.91	39.35	47.8	47.8	158.46	111.92	42.5	55.52	47.52	48.45	61.86	81.06	77.86	28.84	20.51	20.51	11.61	17.33	14.85	114.23	89.61	36.57	77.6933	44.9833	104.293	50.4967	73.5933	23.2867	14.5967	80.1367	1.61835	0.0206468	0.666601	0.566118	1.54811	0.164406	0.387935	0.824216	no|down	yes|up	no|up	no|down	1	288	GO:0005509;;GO:0005509;;GO:0005509;	molecular_function;;molecular_function;;molecular_function;;	MF:calcium ion binding;;MF:calcium ion binding;;MF:calcium ion binding;;
TRINITY_DN24340_c0_g1	2.01	4	1.74	0.83	2.15	2.15	2.15	2.47	1.45	2.75	1.16	1.46	0.19	0.51	2.97	0.46	0	0	0.42	0.09	0.69	2.93	2.63	0	2.58333	1.71	2.02333	1.79	1.22333	0.153333	0.4	1.85333	-0.55802	0.59602	-0.231532	0.924456	-0.634798	0.672395	-3.25004	0.00178984	no|up	yes|up	no|up	no|up	1	1034	------	------	------
TRINITY_DN24353_c0_g1	6.5	0.33	8.2	35.37	22.86	22.86	8.78	2.17	14.37	23.59	21.66	17.14	16.48	0.3	9.67	21.48	32.9	32.9	109.22	5.5	62.71	9.44	5.97	81.13	5.01	27.03	8.44	20.7967	8.81667	29.0933	59.1433	32.18	0.277536	0.850685	-0.709693	0.685653	-0.143016	0.879827	3.19912	0.0137464	no|down	yes|down	no|down	no|down	1	813	------	------	------
TRINITY_DN24356_c0_g1	375.58	520.34	377.94	458.97	384.02	384.02	1062.71	242.11	45.94	409.04	285.07	340.94	864.86	441.71	685.07	194.71	333.04	333.04	33.63	12	100.32	511.96	395.89	254.27	424.62	409.003	450.253	345.017	663.88	286.93	48.65	387.373	-1.52744	0.0853739	-1.47714	0.150032	-2.16015	0.00529803	0.0494806	0.990519	no|down	yes|up	no|down	no|down	1	1026	GO:0003676;	molecular_function;;	MF:nucleic acid binding;;
TRINITY_DN24373_c0_g1	48.35	33.63	50.91	44.46	22.27	22.27	6.97	1.8	11.5	16.32	11.3	8.13	0	0.26	0.36	0.3	1.01	1.01	1.7	0.48	1.79	0.98	0.46	0.59	44.2967	29.6667	6.75667	11.9167	0.206667	0.773333	1.32333	0.676667	1.64879	0.316463	3.71204	1	-0.15704	1	-6.72972	0.00389619	yes|up	yes|up	yes|up	yes|up	4	1019	GO:0016021;;GO:0009055;;GO:0009055;;GO:0009055;	cellular_component;;molecular_function;;molecular_function;;molecular_function;;	CC:integral component of membrane;;MF:electron carrier activity;;MF:electron carrier activity;;MF:electron carrier activity;;
TRINITY_DN24373_c2_g1	0.04	0	2.63	2.49	3.91	3.91	0.13	0.26	3.46	0.67	0.24	0.08	0	0.08	71.98	2.29	21.43	21.43	14.61	1.7	28.77	2.69	10.54	0.73	0.89	3.43667	1.28333	0.33	24.02	15.05	15.0267	4.65333	-2.6355	0.0426652	-4.44976	0.0610015	0.748141	0.690603	-1.52221	0.65701	no|down	yes|down	no|down	no|down	1	1283	------	------	------
TRINITY_DN24373_c2_g2	41.45	14.01	40.95	112.54	39.08	39.08	27.28	7.28	0.28	124.7	114.4	80.78	9.88	6.63	21.82	5.99	7.22	7.22	1.53	0.09	0.26	6.11	14.74	1.27	32.1367	63.5667	11.6133	106.627	12.7767	6.81	0.626667	7.37333	-2.52139	0.00635802	-2.30706	0.00295956	-1.68938	0.0697456	-0.384982	0.917978	no|up	yes|up	yes|up	yes|up	3	1438	GO:0006351;;GO:0006351;;GO:0005634;;GO:0005634;;GO:0003677;;GO:0003700;;GO:0003677;;GO:0003700;	biological_process;;biological_process;;cellular_component;;cellular_component;;molecular_function;;molecular_function;;molecular_function;;molecular_function;;	BP:transcription, DNA-templated;;BP:transcription, DNA-templated;;CC:nucleus;;CC:nucleus;;MF:DNA binding;;MF:transcription factor activity, sequence-specific DNA binding;;MF:DNA binding;;MF:transcription factor activity, sequence-specific DNA binding;;
TRINITY_DN24373_c2_g3	0	0	0.48	124.63	28.57	28.57	0	0	0	3.03	0	0	0.06	0.12	2.72	50.43	2.38	2.38	401.44	0	166.75	0	0	0	0.16	60.59	0	1.01	0.966667	18.3967	189.397	0	-3.64527	1.3437e-05	-2.13733	0.0318628	-0.682925	0.488034	0.49634	0.880614	no|down	yes|down	no|up	no|up	1	960	------	------	------
TRINITY_DN24373_c2_g5	2.13	1.44	2.79	10.43	8.7	8.7	0.74	1.66	2.71	2.33	0.93	1.19	3.42	1.54	3.15	4.08	5.78	5.78	10.88	1.53	9.27	3.49	2.89	4.72	2.12	9.27667	1.70333	1.48333	2.70333	5.21333	7.22667	3.7	-3.88078	0.000571261	0.414707	1	-0.814345	0.664464	-3.7111	0.492686	no|down	yes|down	no|up	no|down	1	2524	------	------	------
TRINITY_DN24375_c0_g1	2.64	1.4	5.72	15.25	10.12	10.12	2.31	0.6	2.32	5.31	2.74	4.65	6.93	1.37	2.01	5.84	20.05	20.05	16.82	2.6	12.94	2.77	1.74	7	3.25333	11.83	1.74333	4.23333	3.43667	15.3133	10.7867	3.83667	-2.50807	0.012187	-2.88448	0.0326947	-2.19039	0.036057	-1.63853	0.134747	no|down	yes|down	no|down	no|down	1	2549	------	------	------
TRINITY_DN24380_c0_g6	0.18	0.05	0.76	0.04	0	0	0.16	0.19	0.3	0	0.03	0	0.42	0.24	0.25	0.04	0.05	0.05	4.68	1.02	1.84	0.03	0	0.04	0.33	0.013333	0.216667	0.01	0.303333	0.046667	2.51333	0.023333	-4.76748	0.00517713	-1.90777	0.289724	-1.9631	0.240762	-2.96632	0.00858536	no|down	yes|down	no|down	no|down	1	1844	------	------	------
TRINITY_DN24381_c0_g1	0.19	0	0.53	0.14	0.2	0.2	0	0	0.23	0	0	0	0.36	0	0.92	0	0.83	0.83	3.73	0	4.87	0	0.21	0	0.24	0.18	0.076667	0	0.426667	0.553333	2.86667	0.07	3.22586	0.0140979	3.50522	0.087077	0.787749	1	-4.19044	0.0716043	no|down	yes|down	no|down	no|down	1	687	GO:0016021;;GO:0016021;;GO:0016021;;GO:0016021;;GO:0022857;;GO:0022857;;GO:0022857;;GO:0022857;	cellular_component;;cellular_component;;cellular_component;;cellular_component;;molecular_function;;molecular_function;;molecular_function;;molecular_function;;	CC:integral component of membrane;;CC:integral component of membrane;;CC:integral component of membrane;;CC:integral component of membrane;;MF:transmembrane transporter activity;;MF:transmembrane transporter activity;;MF:transmembrane transporter activity;;MF:transmembrane transporter activity;;
TRINITY_DN24391_c1_g1	0	0.09	0.72	0.28	0.29	0.29	0	0	0	0.13	0.39	0.1	0.05	0	0.84	1	0.55	0.55	1.73	0.1	1.18	2.6	1.77	0.13	0.27	0.286667	0	0.206667	0.296667	0.7	1.00333	1.5	-0.457437	0.636261	-0.481349	0.709659	0.0583746	0.974909	-4.30239	0.00137634	no|down	yes|down	no|down	no|down	1	1292	GO:0016021;;GO:0020037;;GO:0005506;;GO:0016705;;GO:0020037;;GO:0005506;;GO:0016705;	cellular_component;;molecular_function;;molecular_function;;molecular_function;;molecular_function;;molecular_function;;molecular_function;;	CC:integral component of membrane;;MF:heme binding;;MF:iron ion binding;;MF:oxidoreductase activity, acting on paired donors, with incorporation or reduction of molecular oxygen;;MF:heme binding;;MF:iron ion binding;;MF:oxidoreductase activity, acting on paired donors, with incorporation or reduction of molecular oxygen;;
TRINITY_DN24394_c0_g2	98.86	70.66	115.96	76.85	124.31	124.31	137.35	137.04	35.92	113.03	113.37	125.25	70.67	91.43	82.61	136.78	42.04	42.04	25.62	21.72	8.38	251.72	200.25	36.46	95.16	108.49	103.437	117.217	81.57	73.62	18.5733	162.81	-0.681122	0.55604	-1.00914	0.655022	-2.00489	0.0117698	0.299578	0.914148	no|down	yes|up	no|up	no|down	1	415	GO:0006351;;GO:0006351;;GO:0006351;;GO:0005634;;GO:0005634;;GO:0005634;;GO:0003677;;GO:0003700;;GO:0003677;;GO:0003700;;GO:0003677;;GO:0003700;	biological_process;;biological_process;;biological_process;;cellular_component;;cellular_component;;cellular_component;;molecular_function;;molecular_function;;molecular_function;;molecular_function;;molecular_function;;molecular_function;;	BP:transcription, DNA-templated;;BP:transcription, DNA-templated;;BP:transcription, DNA-templated;;CC:nucleus;;CC:nucleus;;CC:nucleus;;MF:DNA binding;;MF:transcription factor activity, sequence-specific DNA binding;;MF:DNA binding;;MF:transcription factor activity, sequence-specific DNA binding;;MF:DNA binding;;MF:transcription factor activity, sequence-specific DNA binding;;
TRINITY_DN24395_c1_g1	2.64	2.62	5.02	0.51	0.44	0.44	1.93	2.5	1.63	0.37	0.06	0.67	0	0.9	0.05	0.09	0.05	0.05	0.1	0.24	0.56	0.63	0	0.14	3.42667	0.463333	2.02	0.366667	0.316667	0.063333	0.3	0.256667	-3.57842	0.0942461	-4.87276	0.0490015	-2.01941	0.12305	-1.9186	0.225351	no|up	yes|up	no|up	no|up	1	973	------	------	------
TRINITY_DN24403_c0_g1	140.68	17.04	234.24	879.66	646.37	646.37	23.92	11.57	42.96	493.5	269.93	214.98	6.64	3.65	273.08	183.66	277.94	277.94	751.76	6.17	643.18	39.88	70.86	75.54	130.653	724.133	26.15	326.137	94.4567	246.513	467.037	62.0933	1.63783	1	-1.46059	1	1.17718	0.549568	-3.46553	0.0162207	no|up	yes|down	no|up	no|up	1	1746	------	------	------
TRINITY_DN24411_c1_g5	8.7	0.12	20.66	31.93	36.94	36.94	7.86	3.92	5.86	13.75	5.3	1.26	1.3	0.38	3.72	13.1	13.39	13.39	57.36	0.23	32.79	10.19	17.85	15.64	9.82667	35.27	5.88	6.77	1.8	13.2933	30.1267	14.56	-1.86373	0.0467998	-0.724398	0.556443	-1.51018	0.0485942	-0.587513	0.710802	no|down	yes|down	no|down	no|down	1	997	------	------	------
TRINITY_DN24413_c1_g3	0.5	0.37	0.37	1.59	0.9	0.9	6.28	2.15	0.74	6.98	0.36	1.04	0.52	0.33	7.22	0.2	0.67	0.67	0.14	0.22	0.38	11.19	7.47	0.71	0.413333	1.13	3.05667	2.79333	2.69	0.513333	0.246667	6.45667	1.40093	0.0373967	-0.13513	0.950342	0.00652828	0.994899	1.23545	0.303517	no|down	yes|up	no|up	no|down	1	796	GO:0006351;;GO:0006351;;GO:0005634;;GO:0005634;;GO:0003677;;GO:0003700;;GO:0003677;;GO:0003700;	biological_process;;biological_process;;cellular_component;;cellular_component;;molecular_function;;molecular_function;;molecular_function;;molecular_function;;	BP:transcription, DNA-templated;;BP:transcription, DNA-templated;;CC:nucleus;;CC:nucleus;;MF:DNA binding;;MF:transcription factor activity, sequence-specific DNA binding;;MF:DNA binding;;MF:transcription factor activity, sequence-specific DNA binding;;
TRINITY_DN24413_c1_g8	3.59	4	3.37	4.18	6.3	6.3	3.51	2.01	4.06	4.79	3.92	4.57	0.14	1.24	1.9	2.62	0.6	0.6	0.86	1.02	1.33	3.71	4.72	1.23	3.65333	5.59333	3.19333	4.42667	1.09333	1.27333	1.07	3.22	1.79218	0.0559756	0.252807	0.880682	0.398934	0.743764	2.7326	0.0392179	no|up	yes|up	yes|up	no|up	2	1741	GO:0005694;;GO:0005634;;GO:0005694;;GO:0005634;;GO:0018024;;GO:0008270;;GO:0018024;;GO:0008270;	cellular_component;;cellular_component;;cellular_component;;cellular_component;;molecular_function;;molecular_function;;molecular_function;;molecular_function;;	CC:chromosome;;CC:nucleus;;CC:chromosome;;CC:nucleus;;MF:histone-lysine N-methyltransferase activity;;MF:zinc ion binding;;MF:histone-lysine N-methyltransferase activity;;MF:zinc ion binding;;
TRINITY_DN24418_c0_g1	33.57	46.11	27.12	110.56	80.02	80.02	291.45	28.2	7.78	191.63	85.49	72.5	43.26	57.57	126.01	29.09	62.57	62.57	6.87	15.95	10.13	99.44	89.43	60.56	35.6	90.2	109.143	116.54	75.6133	51.41	10.9833	83.1433	-1.92909	0.0225382	-0.982889	0.431158	-1.07174	0.278107	-1.22942	0.15787	no|down	yes|up	no|up	no|up	1	1323	------	------	------
TRINITY_DN24424_c0_g2	2.26	0.34	5.23	14.59	13.29	13.29	1.29	0.95	0.52	3.69	2.38	2.11	4.17	1.39	12.08	11.34	122.01	122.01	58.17	0.48	19.94	17.77	11.75	21.76	2.61	13.7233	0.92	2.72667	5.88	85.12	26.1967	17.0933	-1.52828	1	2.64854	1	2.69924	1	-9.55201	0.00691757	no|down	yes|down	yes|down	yes|down	3	1410	GO:0005509;;GO:0005544;;GO:0005509;;GO:0005544;	molecular_function;;molecular_function;;molecular_function;;molecular_function;;	MF:calcium ion binding;;MF:calcium-dependent phospholipid binding;;MF:calcium ion binding;;MF:calcium-dependent phospholipid binding;;
TRINITY_DN24437_c0_g3	0.63	1.51	3.08	1.79	0	0	0.5	2.92	7.18	0.75	0.75	0.42	9.99	3.82	5.94	0.32	1.82	1.82	36.4	6.6	20.77	0.14	0.06	0.76	1.74	0.596667	3.53333	0.64	6.58333	1.32	21.2567	0.32	0.72764	0.602544	-0.869157	0.727305	0.499778	0.708979	-2.20108	0.00359328	yes|down	yes|down	no|down	no|up	2	959	------	------	------
TRINITY_DN24449_c3_g1	0.99	0.41	1.94	10.99	6.7	6.7	0.59	0.68	0.95	5.65	4.37	5.07	2.05	0.33	2.41	8.17	27.94	27.94	11.81	0.86	13.71	5.68	4.94	5.15	1.11333	8.13	0.74	5.03	1.59667	21.35	8.79333	5.25667	1.45896	0.283131	2.97274	0.032875	0.584358	0.783369	-1.82123	0.326938	no|down	yes|down	yes|down	no|down	2	1896	GO:0004252;;GO:0004252;;GO:0004252;;GO:0004252;	molecular_function;;molecular_function;;molecular_function;;molecular_function;;	MF:serine-type endopeptidase activity;;MF:serine-type endopeptidase activity;;MF:serine-type endopeptidase activity;;MF:serine-type endopeptidase activity;;
TRINITY_DN24449_c4_g1	0.69	0.36	1.17	5.53	7.17	7.17	0.38	0.3	1.1	2.89	2.21	2.76	0.34	0.42	1.33	8.61	2.51	2.51	4.12	0.62	5.7	3.18	2.64	0.95	0.74	6.62333	0.593333	2.62	0.696667	4.54333	3.48	2.25667	-1.967	0.00884442	-2.48346	1	-1.90588	0.190355	-0.407616	0.81386	no|down	yes|down	no|up	no|up	1	1296	GO:0004252;;GO:0004252;	molecular_function;;molecular_function;;	MF:serine-type endopeptidase activity;;MF:serine-type endopeptidase activity;;
TRINITY_DN24450_c0_g1	74.97	26.02	89.49	84.27	51.28	51.28	141.46	34.52	4.16	198.98	98.56	133.49	1.84	9.19	74.67	2.46	2.02	2.02	1.96	0.03	2.22	27.84	23.76	0.58	63.4933	62.2767	60.0467	143.677	28.5667	2.16667	1.40333	17.3933	-2.60898	0.0341096	3.29471	1	0	1	-6.44989	0.465946	no|up	yes|up	yes|up	yes|up	3	1303	GO:0006950;;GO:0006950;;GO:0005516;;GO:0005516;	biological_process;;biological_process;;molecular_function;;molecular_function;;	BP:response to stress;;BP:response to stress;;MF:calmodulin binding;;MF:calmodulin binding;;
TRINITY_DN24456_c0_g1	18.4	17.6	46.35	90.07	72.97	72.97	23.85	23.97	36.2	48.14	50.75	32.38	72.17	53.51	34.64	96.96	74.9	74.9	58.86	331.17	48.08	45.3	36.61	48.67	27.45	78.67	28.0067	43.7567	53.44	82.2533	146.037	43.5267	5.08374	1.28909e-17	2.28281	0.042957	4.75722	7.02944e-09	2.36288	0.215656	no|down	yes|down	no|down	no|down	1	2180	GO:0042744;;GO:0006979;;GO:0042744;;GO:0009664;;GO:0006979;;GO:0005576;;GO:0016021;;GO:0005576;;GO:0016021;;GO:0009505;;GO:0009506;;GO:0020037;;GO:0046872;;GO:0004601;;GO:0020037;;GO:0046872;;GO:0004601;	biological_process;;biological_process;;biological_process;;biological_process;;biological_process;;cellular_component;;cellular_component;;cellular_component;;cellular_component;;cellular_component;;cellular_component;;molecular_function;;molecular_function;;molecular_function;;molecular_function;;molecular_function;;molecular_function;;	BP:hydrogen peroxide catabolic process;;BP:response to oxidative stress;;BP:hydrogen peroxide catabolic process;;BP:plant-type cell wall organization;;BP:response to oxidative stress;;CC:extracellular region;;CC:integral component of membrane;;CC:extracellular region;;CC:integral component of membrane;;CC:plant-type cell wall;;CC:plasmodesma;;MF:heme binding;;MF:metal ion binding;;MF:peroxidase a…
TRINITY_DN24456_c0_g2	0.48	0.24	4.95	13.64	7.55	7.55	0.88	0.21	0.4	4.05	1.26	1.86	0.9	0.32	4.42	7.13	10.22	10.22	16.59	0.09	16.26	2.81	2.83	4.83	1.89	9.58	0.496667	2.39	1.88	9.19	10.98	3.49	5.12378	9.31201e-08	0.431883	0.93481	3.54099	0.0237884	3.44789	0.000408045	no|down	yes|down	no|down	no|down	1	2368	GO:0055114;;GO:0016021;	biological_process;;cellular_component;;	BP:oxidation-reduction process;;CC:integral component of membrane;;
TRINITY_DN24467_c0_g1	3.83	2.8	3.72	1.15	3.44	3.44	9.26	1.62	1.36	2.22	1.25	2.49	0	0.15	4.12	0.93	0.25	0.25	0.65	0.24	0.8	3.8	2.45	0	3.45	2.67667	4.08	1.98667	1.42333	0.476667	0.563333	2.08333	-3.95989	0.00273922	-1.75258	0.407103	-2.60918	0.0263853	-1.055	0.669268	no|up	yes|up	yes|up	no|up	2	1719	------	------	------
TRINITY_DN24469_c2_g2	0.58	0	1.86	3.24	1.95	1.95	0.12	0	0.55	0.99	0.38	0.84	1.54	0	1.31	3.87	2.7	2.7	7.91	0.27	5.29	2.38	3.1	0.71	0.813333	2.38	0.223333	0.736667	0.95	3.09	4.49	2.06333	-2.40613	0.0142619	-1.21439	0.265716	-1.20049	0.186033	-1.25072	0.196762	no|down	yes|down	no|down	no|down	1	613	GO:0045893;;GO:0006351;;GO:0045893;;GO:0006351;;GO:0005634;;GO:0005634;;GO:0003700;;GO:0043565;;GO:0008270;;GO:0003700;;GO:0043565;;GO:0008270;	biological_process;;biological_process;;biological_process;;biological_process;;cellular_component;;cellular_component;;molecular_function;;molecular_function;;molecular_function;;molecular_function;;molecular_function;;molecular_function;;	BP:positive regulation of transcription, DNA-templated;;BP:transcription, DNA-templated;;BP:positive regulation of transcription, DNA-templated;;BP:transcription, DNA-templated;;CC:nucleus;;CC:nucleus;;MF:transcription factor activity, sequence-specific DNA binding;;MF:sequence-specific DNA binding;;MF:zinc ion binding;;MF:transcription factor activity, sequence-specific DNA binding;;MF:sequence-…
TRINITY_DN24473_c2_g3	3.46	0.84	1.07	0.13	0.29	0.29	1.97	0.27	3.7	0.11	0.17	0.04	2.93	0.84	7.32	1.89	2.26	2.26	9.03	7.05	20.07	0.1	0.05	0.3	1.79	0.236667	1.98	0.106667	3.69667	2.13667	12.05	0.15	-1.58661	0.0475713	-1.09425	0.51665	-1.95134	0.29273	-2.99586	0.029212	no|down	yes|down	yes|down	no|down	2	1558	GO:0003677;;GO:0003677;;GO:0003677;	molecular_function;;molecular_function;;molecular_function;;	MF:DNA binding;;MF:DNA binding;;MF:DNA binding;;
TRINITY_DN24481_c0_g1	13.92	19.12	67.92	26.46	8.56	8.56	33.09	33.72	83.97	3.45	4.08	6.93	459.14	191.73	91.59	23.4	235.37	235.37	118.95	242.62	102.47	29.4	18.22	165.48	33.6533	14.5267	50.26	4.82	247.487	164.713	154.68	71.0333	2.59943	0.248624	1.54353	1	2.82156	0.0336816	1.13193	1	yes|down	yes|down	yes|down	no|down	3	370	------	------	------
TRINITY_DN24485_c2_g3	2.83	1.01	7.23	26.5	23.91	23.91	1.33	0.46	7.2	5.54	4.89	3.93	2.31	0.69	8.37	27.96	57.41	57.41	49.6	4.24	32.89	3.67	7.32	14.73	3.69	24.7733	2.99667	4.78667	3.79	47.5933	28.91	8.57333	-1.45205	0.034513	-2.06683	0.0312339	-0.871602	0.397695	-0.894623	0.515681	no|down	yes|down	no|down	no|down	1	1641	GO:0042546;;GO:0071555;;GO:0010411;;GO:0042546;;GO:0071555;;GO:0010411;;GO:0042546;;GO:0071555;;GO:0010411;;GO:0042546;;GO:0071555;;GO:0010411;;GO:0048046;;GO:0005618;;GO:0016021;;GO:0048046;;GO:0005618;;GO:0048046;;GO:0005618;;GO:0016021;;GO:0048046;;GO:0005618;;GO:0016021;;GO:0004553;;GO:0016762;;GO:0004553;;GO:0016762;;GO:0004553;;GO:0016762;;GO:0004553;;GO:0016762;	biological_process;;biological_process;;biological_process;;biological_process;;biological_process;;biological_process;;biological_process;;biological_process;;biological_process;;biological_process;;biological_process;;biological_process;;cellular_component;;cellular_component;;cellular_component;;cellular_component;;cellular_component;;cellular_component;;cellular_component;;cellular_component;…	BP:cell wall biogenesis;;BP:cell wall organization;;BP:xyloglucan metabolic process;;BP:cell wall biogenesis;;BP:cell wall organization;;BP:xyloglucan metabolic process;;BP:cell wall biogenesis;;BP:cell wall organization;;BP:xyloglucan metabolic process;;BP:cell wall biogenesis;;BP:cell wall organization;;BP:xyloglucan metabolic process;;CC:apoplast;;CC:cell wall;;CC:integral component of membran…
TRINITY_DN24489_c0_g1	2.85	1.23	3.18	1.64	0.95	0.95	10.75	5.85	0.47	2.86	2.97	1.62	0.54	0.88	2.52	0.98	0.39	0.39	0.83	0	0.73	4.28	4.24	0.23	2.42	1.18	5.69	2.48333	1.31333	0.586667	0.52	2.91667	1.215	0.176572	0.504836	0.7526	1.58368	0.0422359	-0.282101	0.912568	no|up	yes|up	no|up	no|down	1	679	------	------	------
TRINITY_DN24490_c0_g1	0.26	0	0.29	0	0	0	0	0	0.1	0	0	0	0.25	0	1.17	0	0	0	5.12	0.14	2.13	0	0	0	0.183333	0	0.033333	0	0.473333	0	2.46333	0	6.86152	1.1585e-06	4.71945	0.0188696	8.7773	6.04302e-08	5.34926	0.00600272	no|down	yes|down	no|no change	no|no change	1	721	------	------	------
TRINITY_DN24493_c0_g1	1.27	1.5	1.42	1.49	0.47	0.47	4.13	3.34	0.57	0.69	1.12	0.82	3.36	5.21	1.81	0.68	0.22	0.22	0.51	0.4	0.56	0.81	0.92	0.4	1.39667	0.81	2.68	0.876667	3.46	0.373333	0.49	0.71	2.02924	0.0561396	2.0981	0.0646254	2.24501	0.0107704	0.959144	0.660304	no|down	yes|up	no|up	no|up	1	1017	GO:0016740;;GO:0016740;	molecular_function;;molecular_function;;	MF:transferase activity;;MF:transferase activity;;
TRINITY_DN24497_c1_g1	0.89	0.6	2.07	8.81	6.3	6.3	0.5	0.62	0.89	3.21	1.68	1.47	1.48	1.59	1.16	6.36	14.51	14.51	3.2	1.32	3.41	2.26	2.2	4.98	1.18667	7.13667	0.67	2.12	1.41	11.7933	2.64333	3.14667	1.06227	0.0260735	-0.491615	0.678748	-0.021451	0.978261	-1.93437	0.0674273	no|down	yes|down	no|down	no|down	1	1384	------	------	------
TRINITY_DN24504_c2_g2	1.73	0.18	2.22	3.15	0.91	0.91	0.23	0.11	0.24	0.37	0.17	0	2	0.22	7.04	1.91	9.08	9.08	75.06	0.28	41.64	1.01	0.79	0.81	1.37667	1.65667	0.193333	0.18	3.08667	6.69	38.9933	0.87	1.58217	0.339009	-0.371718	0.874796	-2.98897	0.0131363	3.49974	0.0115852	no|down	yes|down	no|down	no|down	1	1160	GO:0005576;;GO:0005576;	cellular_component;;cellular_component;;	CC:extracellular region;;CC:extracellular region;;
TRINITY_DN24504_c2_g4	0.84	0.28	1.88	1.78	1.74	1.74	0.42	0.53	1.07	1.53	0.63	2.02	5.21	2.89	1.47	2.89	5.7	5.7	1.78	7.21	1.24	0.88	0.81	3.79	1	1.75333	0.673333	1.39333	3.19	4.76333	3.41	1.82667	1.48064	0.256677	0.697656	0.658471	-1.83995	0.00250624	4.1361	0.00438297	no|down	yes|down	yes|down	no|down	2	1594	GO:0007017;;GO:0007017;;GO:0007017;;GO:0007017;;GO:0005737;;GO:0030286;;GO:0005874;;GO:0005737;;GO:0030286;;GO:0005874;;GO:0005737;;GO:0030286;;GO:0005874;;GO:0005737;;GO:0030286;;GO:0005874;;GO:0003774;;GO:0003774;;GO:0003774;;GO:0003774;	biological_process;;biological_process;;biological_process;;biological_process;;cellular_component;;cellular_component;;cellular_component;;cellular_component;;cellular_component;;cellular_component;;cellular_component;;cellular_component;;cellular_component;;cellular_component;;cellular_component;;cellular_component;;molecular_function;;molecular_function;;molecular_function;;molecular_function;;	BP:microtubule-based process;;BP:microtubule-based process;;BP:microtubule-based process;;BP:microtubule-based process;;CC:cytoplasm;;CC:dynein complex;;CC:microtubule;;CC:cytoplasm;;CC:dynein complex;;CC:microtubule;;CC:cytoplasm;;CC:dynein complex;;CC:microtubule;;CC:cytoplasm;;CC:dynein complex;;CC:microtubule;;MF:motor activity;;MF:motor activity;;MF:motor activity;;MF:motor activity;;
TRINITY_DN24508_c0_g2	1.29	3.23	1.78	0	0	0	0	0.05	0	0.22	0	0	0.44	0.59	0.33	0	0	0	15.91	0.39	15.74	0	0	0	2.1	0	0.016667	0.073333	0.453333	0	10.68	0	-2.1369	0.00727433	-0.966374	0.613157	-1.09904	0.601407	-1.91339	0.253686	yes|up	yes|down	no|no change	no|up	2	1066	------	------	------
TRINITY_DN24514_c1_g1	0.55	0.58	1.09	0.71	0.47	0.47	1.51	1.55	0	0.9	0.42	0.57	0.38	0.55	0.82	0.17	0.03	0.03	0.03	0	0.08	0.16	0.3	0	0.74	0.55	1.02	0.63	0.583333	0.076667	0.036667	0.153333	1.45848	0.57728	1.26716	0.415635	2.16144	0.201682	1.9928	0.0452075	no|up	yes|up	no|up	no|up	1	1414	------	------	------
TRINITY_DN24518_c0_g1	21.77	17.91	33.59	19.29	35.26	35.26	94.59	24.47	2.05	40.22	28.87	24.68	36.3	24.37	36.13	4.02	4.72	4.72	1.91	1.08	0.36	15.36	16.53	1.13	24.4233	29.9367	40.37	31.2567	32.2667	4.48667	1.11667	11.0067	2.25439	0.00137282	1.60894	0.251943	2.10843	0.0769065	1.95024	0.0686948	no|down	yes|up	yes|up	no|up	2	1197	GO:0016021;;GO:0016021;	cellular_component;;cellular_component;;	CC:integral component of membrane;;CC:integral component of membrane;;
TRINITY_DN24518_c0_g2	3.46	0.22	7.96	28.38	22.01	22.01	0.73	0.26	0.88	11.68	5.7	4.28	0.14	0	6.91	12.19	3.36	3.36	45.51	0.78	39.11	6	4.8	1.5	3.88	24.1333	0.623333	7.22	2.35	6.30333	28.4667	4.1	3.41552	0.0114343	1.60376	0.142386	2.3586	0.0597669	1.97802	0.141336	no|up	yes|down	yes|up	no|up	2	1368	GO:0016021;;GO:0016021;;GO:0005524;;GO:0004672;;GO:0005524;;GO:0004672;	cellular_component;;cellular_component;;molecular_function;;molecular_function;;molecular_function;;molecular_function;;	CC:integral component of membrane;;CC:integral component of membrane;;MF:ATP binding;;MF:protein kinase activity;;MF:ATP binding;;MF:protein kinase activity;;
TRINITY_DN24520_c0_g1	60.75	48.46	25.66	18.81	25.35	25.35	29.83	24.78	66.4	22.34	23.24	21.17	0.83	6.22	22.17	19.14	1.11	1.11	9.34	7.8	14.3	9.2	11.86	1.29	44.9567	23.17	40.3367	22.25	9.74	7.12	10.48	7.45	-0.892879	0.544207	-1.5252	0.489906	-2.36794	0.00198534	-1.73796	1	no|up	yes|up	no|up	no|up	1	1641	GO:0005978;;GO:0019252;;GO:0005978;;GO:0019252;;GO:0005978;;GO:0005978;;GO:0009507;;GO:0009507;;GO:0005524;;GO:0008878;;GO:0005524;;GO:0008878;;GO:0008878;;GO:0008878;	biological_process;;biological_process;;biological_process;;biological_process;;biological_process;;biological_process;;cellular_component;;cellular_component;;molecular_function;;molecular_function;;molecular_function;;molecular_function;;molecular_function;;molecular_function;;	BP:glycogen biosynthetic process;;BP:starch biosynthetic process;;BP:glycogen biosynthetic process;;BP:starch biosynthetic process;;BP:glycogen biosynthetic process;;BP:glycogen biosynthetic process;;CC:chloroplast;;CC:chloroplast;;MF:ATP binding;;MF:glucose-1-phosphate adenylyltransferase activity;;MF:ATP binding;;MF:glucose-1-phosphate adenylyltransferase activity;;MF:glucose-1-phosphate adenyl…
TRINITY_DN24522_c0_g1	52.92	44.52	55.62	69.45	79.21	79.21	93.37	66.14	14.68	77.84	73.36	84.8	57.78	46.95	86.8	35.44	34.51	34.51	11.9	4.59	12.05	121.11	100.04	21.21	51.02	75.9567	58.0633	78.6667	63.8433	34.82	9.51333	80.7867	-2.67012	4.18832e-09	-3.19919	5.78538e-06	-1.6568	0.0414677	-2.50683	0.000319193	no|down	yes|up	no|up	no|up	1	1963	------	------	------
TRINITY_DN24522_c1_g1	2.05	1.85	2.41	0.31	0.62	0.62	3.47	2.02	1.02	0.59	0.2	0.73	0.43	1.47	3.12	0.38	0.04	0.04	0.08	0.08	0.85	2.37	1.25	0.04	2.10333	0.516667	2.17	0.506667	1.67333	0.153333	0.336667	1.22	-2.24863	2.0472e-05	-2.96757	4.00025e-08	-2.43082	0.00115862	-2.60971	1.00777e-06	no|up	yes|up	no|up	no|down	1	2022	------	------	------
TRINITY_DN24523_c0_g1	954.12	660.4	1202.86	2307.49	503.4	503.4	399.45	15.45	636.58	1408.65	985.3	806.67	7.92	5.39	9.99	381.18	128.38	128.38	41.7	39.07	33.37	581.53	600.26	716.46	939.127	1104.76	350.493	1066.87	7.76667	212.647	38.0467	632.75	1.15097	0.0317869	-0.0952658	0.950755	0.122884	0.890054	-1.5011	0.2996	yes|up	yes|up	yes|up	no|up	3	1398	------	------	------
TRINITY_DN24530_c1_g1	1.51	0.31	3.63	3.7	2.42	2.42	0.35	1.1	0.77	1.09	0.92	0.9	1.28	1.45	4.06	4.59	3.04	3.04	17.3	0.34	15.45	4.64	1.66	0.37	1.81667	2.84667	0.74	0.97	2.26333	3.55667	11.03	2.22333	-0.61926	0.167286	1.42415	0.00689871	1.12324	0.318547	2.18124	0.201096	no|down	yes|down	no|down	no|down	1	1696	------	------	------
TRINITY_DN24533_c0_g1	1.1	0.64	2.53	3.72	4.45	4.45	0.87	1.63	3.17	1.45	0.74	0.56	3.19	0.88	3.42	3.06	3.97	3.97	18.93	3.47	10.18	3.67	2.49	4.66	1.42333	4.20667	1.89	0.916667	2.49667	3.66667	10.86	3.60667	4.69685	0.000195363	3.79558	4.95021e-05	6.2668	0.0153258	0.0207425	0.997603	no|down	yes|down	no|down	no|down	1	3536	GO:0006355;;GO:0006351;;GO:0006355;;GO:0006351;;GO:0005634;;GO:0005634;;GO:0003677;;GO:0003677;	biological_process;;biological_process;;biological_process;;biological_process;;cellular_component;;cellular_component;;molecular_function;;molecular_function;;	BP:regulation of transcription, DNA-templated;;BP:transcription, DNA-templated;;BP:regulation of transcription, DNA-templated;;BP:transcription, DNA-templated;;CC:nucleus;;CC:nucleus;;MF:DNA binding;;MF:DNA binding;;
TRINITY_DN24534_c0_g1	5.63	0.07	13.41	56.94	41.1	41.1	0.34	0.23	2.24	14.95	7.02	6.85	2.17	0	12.39	21.4	38.14	38.14	122.49	1.05	84.28	7.88	8.13	17.75	6.37	46.38	0.936667	9.60667	4.85333	32.56	69.2733	11.2533	-3.19788	0.000797234	-0.465639	0.831426	-0.747281	0.599001	-1.84964	0.136236	no|up	yes|down	no|down	no|down	1	1180	GO:0016021;;GO:0016021;;GO:0005524;;GO:0004672;;GO:0005524;;GO:0004672;	cellular_component;;cellular_component;;molecular_function;;molecular_function;;molecular_function;;molecular_function;;	CC:integral component of membrane;;CC:integral component of membrane;;MF:ATP binding;;MF:protein kinase activity;;MF:ATP binding;;MF:protein kinase activity;;
TRINITY_DN24542_c1_g4	1.54	0.66	0.45	0.58	0.8	0.8	1.95	1.46	0.48	1.13	0.66	0.62	0.9	3.21	0	0.15	33.15	33.15	6.97	34.12	1.28	0.26	0.67	9.75	0.883333	0.726667	1.29667	0.803333	1.37	22.15	14.1233	3.56	-3.01769	0.00959006	0.769969	0.790516	1.03874	0.458978	-1.67004	0.635621	no|down	yes|down	yes|down	no|down	2	477	------	------	------
TRINITY_DN24542_c1_g5	0.06	0.37	1.18	1.89	0.79	0.79	0.44	0.51	0.32	0.65	0.16	0.11	0.35	0	7.92	1.62	9.92	9.92	6.34	0.21	12.2	0.71	0.55	5.65	0.536667	1.15667	0.423333	0.306667	2.75667	7.15333	6.25	2.30333	-2.68042	0.0158267	-1.20989	0.477822	-0.567806	0.712172	0.618093	0.88383	no|down	yes|down	yes|down	yes|down	3	1058	GO:0046983;;GO:0046983;;GO:0046983;	molecular_function;;molecular_function;;molecular_function;;	MF:protein dimerization activity;;MF:protein dimerization activity;;MF:protein dimerization activity;;
TRINITY_DN24550_c0_g1	3.32	1.34	1.61	2.1	0.51	0.51	0.17	0.68	1.42	1.11	0.16	2.69	6.8	6.69	1.7	1.8	5.3	5.3	4.85	11.26	12.08	26.09	1.93	2.16	2.09	1.04	0.756667	1.32	5.06333	4.13333	9.39667	10.06	3.8245	5.39079e-05	1.92237	0.254636	0.892694	0.803668	2.54867	0.157736	no|down	yes|down	no|down	no|down	1	569	------	------	------
TRINITY_DN24552_c0_g4	5.8	4.35	5.79	1.44	2.02	2.02	1.73	0.3	1.65	0.48	0.3	0	0.89	0.2	11.59	3.1	20.3	20.3	23.29	0.6	33.88	1.8	1.07	2.3	5.31333	1.82667	1.22667	0.26	4.22667	14.5667	19.2567	1.72333	-1.48548	0.042106	-0.785162	0.553956	-0.851971	0.296295	0.329711	0.860761	no|up	yes|down	yes|down	no|down	2	734	GO:0015074;;GO:0004491;;GO:0003676;;GO:0008270;	biological_process;;molecular_function;;molecular_function;;molecular_function;;	BP:DNA integration;;MF:methylmalonate-semialdehyde dehydrogenas;;MF:nucleic acid binding;;MF:zinc ion binding;;
TRINITY_DN24557_c0_g2	5.44	3.33	11	19.64	6.95	6.95	6.6	6.24	3.47	6.39	2.61	1.63	27.69	16.06	23.35	6.67	13.24	13.24	141.48	7.18	89.76	4.69	2.86	6.9	6.59	11.18	5.43667	3.54333	22.3667	11.05	79.4733	4.81667	-6.62192	0.0352709	-1.78417	1	0.269117	0.913936	-2.32815	1	yes|down	yes|down	no|down	no|down	2	686	------	------	------
TRINITY_DN24559_c0_g2	0.49	0.5	0.33	0.22	0.41	0.41	0.17	0.05	0.23	0.3	0.32	0.35	0.32	0.11	0.99	1.18	0.07	0.07	1.64	0.66	1.54	0.3	0.51	0.19	0.44	0.346667	0.15	0.323333	0.473333	0.44	1.28	0.333333	-1.00641	0.330525	-0.640028	0.754087	-2.38328	0.0451895	-1.23633	0.444728	no|down	yes|down	no|down	no|up	1	1688	------	------	------
TRINITY_DN24560_c6_g1	1.54	0	2.44	2.55	4.04	4.04	0	0	0	0.19	0.26	0.04	0.17	0	0.54	11.86	12.95	12.95	54.84	0.04	21.66	0.7	0.19	0.18	1.32667	3.54333	0	0.163333	0.236667	12.5867	25.5133	0.356667	5.38509	5.26202e-06	3.174	0.0461084	4.1092	1	0.326307	1	no|up	yes|down	yes|down	no|down	2	1198	------	------	------
TRINITY_DN24560_c6_g2	7.69	7.74	21.28	35.5	27.92	27.92	18.44	7.73	12.09	21.97	9.66	22.45	47.23	26.69	18.74	25.47	121.97	121.97	52.64	34.6	52.42	27.89	20.69	83.43	12.2367	30.4467	12.7533	18.0267	30.8867	89.8033	46.5533	44.0033	5.85447	0.0207811	2.3929	1	0	1	0.500755	1	no|down	yes|down	yes|down	no|down	2	282	------	------	------
TRINITY_DN24564_c0_g1	270.14	247.58	216.17	413.84	139.48	139.48	733.59	661.61	32.82	601.77	395.41	262.85	47.47	214.67	286.82	36.6	16.08	16.08	12.91	12.88	43.49	277.6	319.81	1.79	244.63	230.933	476.007	420.01	182.987	22.92	23.0933	199.733	-4.50444	1	-4.07182	1	-3.78813	0.0127145	-2.77989	0.351918	no|down	yes|up	yes|up	no|up	2	287	------	------	------
TRINITY_DN24573_c4_g3	49.43	47.75	43.44	196.63	109.58	109.58	295.49	419.1	2.33	458.93	230.82	108.97	2.17	82.97	79.69	4.31	1.24	1.24	0.21	0.74	5.45	269.18	227.27	0.11	46.8733	138.597	238.973	266.24	54.9433	2.26333	2.13333	165.52	-1.14635	0.139813	-2.11768	0.0264709	-1.1688	0.293146	-1.37279	0.490757	no|down	yes|up	yes|up	no|up	2	1781	GO:0006457;;GO:0006950;;GO:0016021;;GO:0005524;;GO:0051082;	biological_process;;biological_process;;cellular_component;;molecular_function;;molecular_function;;	BP:protein folding;;BP:response to stress;;CC:integral component of membrane;;MF:ATP binding;;MF:unfolded protein binding;;
TRINITY_DN24604_c1_g2	0.15	0	0.27	5.76	3.47	3.47	0.03	0	0.55	7.91	8.43	15.87	0.03	0.16	0.11	11.1	26.72	26.72	4.02	1.95	2.09	8.43	4.46	5.58	0.14	4.23333	0.193333	10.7367	0.1	21.5133	2.68667	6.15667	-0.686184	0.562738	-1.74288	0.323037	2.98555	0.0149056	0.913475	1	no|down	yes|down	yes|down	no|up	2	1668	GO:0003677;;GO:0003677;	molecular_function;;molecular_function;;	MF:DNA binding;;MF:DNA binding;;
TRINITY_DN24604_c1_g3	5.87	5.39	10.1	9.74	7.21	7.21	7.6	7.43	4.44	10.14	8.16	8.28	2.03	13.13	3.66	5.66	5.95	5.95	2.4	1.27	1.86	23.26	23.55	5	7.12	8.05333	6.49	8.86	6.27333	5.85333	1.84333	17.27	0.318481	1	-0.758205	1	6.09112	0.0020605	2.85667	1	no|down	yes|up	no|up	no|down	1	1289	------	------	------
TRINITY_DN24606_c1_g1	8.98	4.74	9.18	5.8	12.75	12.75	4.09	0.63	0.44	10.09	9.87	13.71	0	0.24	4.93	1.06	0.47	0.47	0.1	0	0.3	6.64	4.78	0	7.63333	10.4333	1.72	11.2233	1.72333	0.666667	0.133333	3.80667	4.81298	0.0028209	3.69803	1	7.26378	6.02544e-05	3.53355	0.212278	no|up	yes|up	yes|up	no|up	2	982	GO:0006950;;GO:0005516;	biological_process;;molecular_function;;	BP:response to stress;;MF:calmodulin binding;;
TRINITY_DN24606_c2_g2	15.08	0	12.47	0.33	0.15	0.15	0.16	0.69	0	0	0	0	0	0	11.02	0.85	1.13	1.13	30.94	0	18.77	0	0.15	0.33	9.18333	0.21	0.283333	0	3.67333	1.03667	16.57	0.16	-3.36809	0.0202168	0.599165	1	-1.63474	1	-4.60129	0.0982699	no|up	yes|down	no|down	no|down	1	548	------	------	------
TRINITY_DN24623_c0_g1	17.48	15.33	15.16	3.82	6.13	6.13	16.69	26.81	14.83	7.61	8.34	3.29	0.96	10.16	4.89	3.09	0.37	0.37	2.21	0	3.53	6.2	3.47	0	15.99	5.36	19.4433	6.41333	5.33667	1.27667	1.91333	3.22333	-4.90229	0.0328338	-4.81443	1	-0.932229	1	-2.53845	1	no|up	yes|up	no|up	no|up	1	602	GO:0006096;;GO:0006096;;GO:0004332;;GO:0004332;	biological_process;;biological_process;;molecular_function;;molecular_function;;	BP:glycolytic process;;BP:glycolytic process;;MF:fructose-bisphosphate aldolase activity;;MF:fructose-bisphosphate aldolase activity;;
TRINITY_DN24629_c1_g1	22.27	17.75	13.66	7.81	11.54	11.54	25.26	77.04	18.68	14.57	15.48	8.44	9.48	26	9.57	8.2	4.14	4.14	4.5	1.23	3.83	12.84	10.77	3.81	17.8933	10.2967	40.3267	12.83	15.0167	5.49333	3.18667	9.14	-4.24371	3.07648e-08	-1.97134	0.33772	-2.92897	3.50457e-07	0.185017	0.961603	no|down	yes|up	no|up	no|up	1	876	GO:0006096;;GO:0006096;;GO:0004332;;GO:0004332;	biological_process;;biological_process;;molecular_function;;molecular_function;;	BP:glycolytic process;;BP:glycolytic process;;MF:fructose-bisphosphate aldolase activity;;MF:fructose-bisphosphate aldolase activity;;
TRINITY_DN24637_c0_g1	128.45	24.14	71	1.27	0	0	96.37	138.88	115.79	5.39	0.54	0	26.51	16.15	36.74	4.87	1.01	1.01	42.11	9.5	21.23	2.97	2.15	0.3	74.53	0.423333	117.013	1.97667	26.4667	2.29667	24.28	1.80667	2.65492	0.00100231	1.37278	0.262719	2.46394	0.0325055	1.88125	0.0734078	no|up	yes|up	no|down	no|up	1	331	GO:0044211;;GO:0006096;;GO:0044206;;GO:0006096;;GO:0006096;;GO:0005524;;GO:0004332;;GO:0016757;;GO:0004849;;GO:0004332;;GO:0004332;	biological_process;;biological_process;;biological_process;;biological_process;;biological_process;;molecular_function;;molecular_function;;molecular_function;;molecular_function;;molecular_function;;molecular_function;;	BP:CTP salvage;;BP:glycolytic process;;BP:UMP salvage;;BP:glycolytic process;;BP:glycolytic process;;MF:ATP binding;;MF:fructose-bisphosphate aldolase activity;;MF:transferase activity, transferring glycosyl groups;;MF:uridine kinase activity;;MF:fructose-bisphosphate aldolase activity;;MF:fructose-bisphosphate aldolase activity;;
TRINITY_DN24638_c1_g2	0.48	0.11	1.64	1	0.3	0.3	0.41	0.04	0.04	0.63	0.49	1.12	0.2	0.86	0.89	0.4	2.68	2.68	5.48	0.56	3.88	2.01	1.13	0.53	0.743333	0.533333	0.163333	0.746667	0.65	1.92	3.30667	1.22333	-0.90957	0.498133	-1.01462	0.440555	-1.18051	0.368517	-3.30334	0.00690331	no|down	yes|down	no|down	no|down	1	1465	GO:0005634;	cellular_component;;	CC:nucleus;;
TRINITY_DN24638_c1_g4	90.57	140.66	82.48	217.15	194.49	194.49	422.61	40.75	12.25	207.36	140.25	187.25	124.09	128.62	253.57	27.57	127.79	127.79	11.2	0.4	15.2	153.13	127.28	18.27	104.57	202.043	158.537	178.287	168.76	94.3833	8.93333	99.56	0.722294	0.448354	-0.671306	0.628646	-2.62965	0.000112018	0.751507	0.584403	no|down	yes|up	no|up	no|up	1	990	GO:0006355;;GO:0006351;;GO:0006355;;GO:0006351;;GO:0006355;;GO:0006351;;GO:0005634;;GO:0005634;;GO:0005634;;GO:0003677;;GO:0003677;;GO:0003677;	biological_process;;biological_process;;biological_process;;biological_process;;biological_process;;biological_process;;cellular_component;;cellular_component;;cellular_component;;molecular_function;;molecular_function;;molecular_function;;	BP:regulation of transcription, DNA-templated;;BP:transcription, DNA-templated;;BP:regulation of transcription, DNA-templated;;BP:transcription, DNA-templated;;BP:regulation of transcription, DNA-templated;;BP:transcription, DNA-templated;;CC:nucleus;;CC:nucleus;;CC:nucleus;;MF:DNA binding;;MF:DNA binding;;MF:DNA binding;;
TRINITY_DN24643_c0_g2	2.02	0.4	2.13	0	0.59	0.59	2.46	0.88	1.88	0.17	0	0	1.98	0.74	2.87	0	0	0	13.69	1.74	11.18	0	0	0.05	1.51667	0.393333	1.74	0.056667	1.86333	0	8.87	0.016667	4.64837	1.91869e-11	0.78439	0.865923	-1.14219	0.364625	6.93322	8.06298e-07	no|down	yes|down	no|up	no|up	1	1501	------	------	------
TRINITY_DN24645_c1_g2	0.99	0.64	0.07	0.72	0.68	0.68	0.2	0.27	0.37	0.53	0.06	0.13	0.12	0.61	0.22	1.07	0.2	0.2	12.43	0.2	2.86	0.94	2.92	1.04	0.566667	0.693333	0.28	0.24	0.316667	0.49	5.16333	1.63333	-2.18916	1	0.406985	1	1.09756	1	-5.89834	0.00700105	no|up	yes|down	no|up	no|down	1	914	------	------	------
TRINITY_DN24655_c0_g1	0.06	0	0.07	5.03	5.43	5.43	0	0	0.03	1.04	0.58	0.63	0.1	0	0.34	2.36	3.27	3.27	6.75	0.14	5.34	0.35	0.19	1.03	0.043333	5.29667	0.01	0.75	0.146667	2.96667	4.07667	0.523333	-2.53668	0.020226	-1.78881	0.000202378	-1.09013	0.401881	-1.14663	0.421252	no|down	yes|down	no|up	no|up	1	1725	------	------	------
TRINITY_DN24665_c0_g1	2.01	0.36	1.82	16.09	7.55	7.55	1.96	0.31	1.71	6.1	4.64	4.55	0.66	0.43	4.31	5.24	18.22	18.22	31.06	0.17	18.72	8.91	7.13	9.95	1.39667	10.3967	1.32667	5.09667	1.8	13.8933	16.65	8.66333	-2.4069	0.042989	-1.37786	0.400838	-1.46307	0.347139	-1.90424	1	no|down	yes|down	no|down	no|down	1	1539	------	------	------
TRINITY_DN24672_c0_g1	0.21	0.55	0.41	5.27	2.94	2.94	0.29	0.46	1.82	1.83	2.38	1.04	4.88	2.35	0.95	5.07	14.16	14.16	3.04	5.94	5.4	4.47	5.31	7.75	0.39	3.71667	0.856667	1.75	2.72667	11.13	4.79333	5.84333	-2.9808	0.00394842	-1.91015	0.237875	-1.50599	0.292124	-1.62709	0.395869	yes|down	yes|down	yes|down	yes|down	4	1022	------	------	------
TRINITY_DN24674_c0_g4	0.32	0.38	0.65	0.41	0.75	0.75	0.24	0.21	0.35	0.26	0.27	0.28	1.02	0.34	1.17	0.67	0.08	0.08	2.39	1.15	1.57	0.57	0.5	0.17	0.45	0.636667	0.266667	0.27	0.843333	0.276667	1.70333	0.413333	2.06549	0.0067713	-0.118687	0.948349	0.659934	0.466919	0.258628	0.935053	no|down	yes|down	no|up	no|down	1	1904	GO:0016021;;GO:0016021;;GO:0016021;;GO:0016021;	cellular_component;;cellular_component;;cellular_component;;cellular_component;;	CC:integral component of membrane;;CC:integral component of membrane;;CC:integral component of membrane;;CC:integral component of membrane;;
TRINITY_DN24680_c1_g7	49.07	62.82	55.34	296.59	70.55	70.55	296.58	692.28	2.1	410.93	229.68	106.18	34.89	324.05	92.27	4.89	9.17	9.17	2.85	2.52	9.03	324.67	264.67	2.55	55.7433	145.897	330.32	248.93	150.403	7.74333	4.8	197.297	-2.64413	0.000562602	-4.67494	7.76048e-05	0.230189	0.875804	0.464776	0.955683	no|down	yes|up	yes|up	no|up	2	673	GO:0006457;;GO:0006950;;GO:0006457;;GO:0006950;;GO:0005524;;GO:0051082;;GO:0005524;;GO:0051082;	biological_process;;biological_process;;biological_process;;biological_process;;molecular_function;;molecular_function;;molecular_function;;molecular_function;;	BP:protein folding;;BP:response to stress;;BP:protein folding;;BP:response to stress;;MF:ATP binding;;MF:unfolded protein binding;;MF:ATP binding;;MF:unfolded protein binding;;
TRINITY_DN24690_c2_g1	0.58	0.72	0.52	12.33	23.3	23.3	0.56	0.36	0.35	3.79	4.04	6.06	1.55	1.81	1.73	19.18	13.92	13.92	6.61	1.53	5.1	4.33	3.54	6.79	0.606667	19.6433	0.423333	4.63	1.69667	15.6733	4.41333	4.88667	-4.11908	0.000794713	-1.85258	1	-3.51429	0.0025424	-0.662386	0.888342	yes|down	yes|down	no|down	no|down	2	2232	------	------	------
TRINITY_DN24697_c3_g2	2.16	4.38	1.21	2.68	3.41	3.41	4.01	2.88	0.72	3.66	2.52	3.12	1.93	1.42	1.1	1.71	4.48	4.48	0.5	0.66	0.41	2.2	3.46	1.57	2.58333	3.16667	2.53667	3.1	1.48333	3.55667	0.523333	2.41	-1.72007	0.0151921	1.27179	0.15663	0.681636	0.616948	2.46241	0.111711	no|up	yes|up	no|down	no|up	1	1561	GO:0016021;;GO:0016021;;GO:0016021;	cellular_component;;cellular_component;;cellular_component;;	CC:integral component of membrane;;CC:integral component of membrane;;CC:integral component of membrane;;
TRINITY_DN24698_c1_g1	1.45	1.25	1.4	0.55	2.3	2.3	0.23	0.04	2.64	0.33	0.94	1.03	0	0	0.02	0.37	0	0	0.09	0.08	0.05	0.19	0.1	0	1.36667	1.71667	0.97	0.766667	0.006667	0.123333	0.073333	0.096667	-2.49588	0.0011855	-1.60681	0.0518051	0.015822	0.991137	-0.934117	0.591072	yes|up	yes|up	yes|up	yes|up	4	2503	GO:0015074;;GO:0015074;;GO:0015074;;GO:0015074;;GO:0015074;;GO:0016021;;GO:0003676;;GO:0003676;;GO:0008270;;GO:0003676;;GO:0008270;;GO:0003676;;GO:0003676;	biological_process;;biological_process;;biological_process;;biological_process;;biological_process;;cellular_component;;molecular_function;;molecular_function;;molecular_function;;molecular_function;;molecular_function;;molecular_function;;molecular_function;;	BP:DNA integration;;BP:DNA integration;;BP:DNA integration;;BP:DNA integration;;BP:DNA integration;;CC:integral component of membrane;;MF:nucleic acid binding;;MF:nucleic acid binding;;MF:zinc ion binding;;MF:nucleic acid binding;;MF:zinc ion binding;;MF:nucleic acid binding;;MF:nucleic acid binding;;
TRINITY_DN24704_c1_g1	0	0	0	0	0	0	0	0	0	0	0	0	0	0	0	0	0	0	0.08	2.93	0.27	0	0	0.44	0	0	0	0	0	0	1.09333	0.146667	-1.51775	0.0579826	-1.39706	0.0305924	-1.32906	0.175894	0.990299	0.551495	no|no change	yes|down	no|no change	no|down	1	538	------	------	------
TRINITY_DN24707_c0_g1	0.38	0.4	0.85	0.41	1.38	1.38	0.41	0.72	0.9	0.31	0.48	0.29	0.57	2.13	2.61	0.46	0.12	0.12	2.49	2.29	4.15	0.22	0.15	0.12	0.543333	1.05667	0.676667	0.36	1.77	0.233333	2.97667	0.163333	1.50256	0.121071	-1.18411	0.569966	-0.580453	0.66434	3.48151	0.00564997	no|down	yes|down	no|up	no|up	1	4697	GO:0042868;;GO:0031047;;GO:0045892;;GO:0060968;;GO:0031123;;GO:0005524;;GO:0004672;;GO:0003729;	biological_process;;biological_process;;biological_process;;biological_process;;biological_process;;molecular_function;;molecular_function;;molecular_function;;	BP:antisense RNA metabolic process;;BP:gene silencing by RNA;;BP:negative regulation of transcription, DNA-templated;;BP:regulation of gene silencing;;BP:RNA 3'-end processing;;MF:ATP binding;;MF:protein kinase activity;;MF:mRNA binding;;
TRINITY_DN24714_c0_g1	7.48	23.49	6.63	45.01	28.07	28.07	46.39	66.59	0.55	66.11	25.9	19.31	0.59	21.55	8.47	1.51	0.09	0.09	1.22	0	0.75	63.79	36.92	0.95	12.5333	33.7167	37.8433	37.1067	10.2033	0.563333	0.656667	33.8867	-2.46995	1	-1.39008	1	-2.5207	0.0370956	-1.09883	0.787226	no|down	yes|up	yes|up	no|up	2	1289	GO:0005524;;GO:0005524;	molecular_function;;molecular_function;;	MF:ATP binding;;MF:ATP binding;;
TRINITY_DN24714_c2_g1	195.52	216.33	139.29	180.49	140.9	140.9	507.94	431.7	20.66	293.33	166.03	121.27	27.24	173.69	370.36	61.47	11.44	11.44	17.69	5.8	101.16	261.98	306.13	4.96	183.713	154.097	320.1	193.543	190.43	28.1167	41.55	191.023	-3.30443	0.0150184	-3.85833	0.00150422	1.60717	0.279669	-1.23041	0.91713	no|down	yes|up	yes|up	no|up	2	449	GO:0005524;;GO:0005524;;GO:0005524;;GO:0005524;;GO:0005524;	molecular_function;;molecular_function;;molecular_function;;molecular_function;;molecular_function;;	MF:ATP binding;;MF:ATP binding;;MF:ATP binding;;MF:ATP binding;;MF:ATP binding;;
TRINITY_DN24715_c2_g1	10.66	20.04	10.05	84	32	32	67.47	108.38	4.13	109.73	59.32	20.94	1.12	47.44	7.87	2.19	1.28	1.28	1.75	1.29	2.53	112.95	62.92	0.46	13.5833	49.3333	59.9933	63.33	18.81	1.58333	1.85667	58.7767	-1.03542	0.0978264	-0.530157	0.574979	-1.70426	0.00716999	-0.867022	0.576444	no|down	yes|up	yes|up	no|up	2	591	GO:0005524;;GO:0005524;	molecular_function;;molecular_function;;	MF:ATP binding;;MF:ATP binding;;
TRINITY_DN24715_c2_g3	0.23	0.42	0.43	1.53	1.16	1.16	0.58	0.6	1.11	0.44	0.66	0.7	1.06	1.48	1.59	1	1.33	1.33	4.7	1.67	2.27	1.16	1.14	0.92	0.36	1.28333	0.763333	0.6	1.37667	1.22	2.88	1.07333	-1.13113	0.0398246	-1.27211	0.0994246	-1.07285	0.463012	1.56326	0.38986	yes|down	yes|down	no|down	no|down	2	1703	GO:0005634;;GO:0005634;;GO:0005634;;GO:0005634;;GO:0003677;;GO:0046872;;GO:0003677;;GO:0046872;;GO:0003677;;GO:0046872;;GO:0003677;;GO:0046872;	cellular_component;;cellular_component;;cellular_component;;cellular_component;;molecular_function;;molecular_function;;molecular_function;;molecular_function;;molecular_function;;molecular_function;;molecular_function;;molecular_function;;	CC:nucleus;;CC:nucleus;;CC:nucleus;;CC:nucleus;;MF:DNA binding;;MF:metal ion binding;;MF:DNA binding;;MF:metal ion binding;;MF:DNA binding;;MF:metal ion binding;;MF:DNA binding;;MF:metal ion binding;;
TRINITY_DN24716_c0_g1	1.6	4.12	3.94	2.95	4.44	4.44	2.82	3.61	6.09	2.42	1.93	3.48	3.01	3.79	6.91	5.38	7.23	7.23	16.32	11	21.36	4.55	3.54	5.12	3.22	3.94333	4.17333	2.61	4.57	6.61333	16.2267	4.40333	0.945124	0.549967	0.380813	0.905174	5.26408	0.0249585	-1.10133	0.716805	no|down	yes|down	no|down	no|down	1	1035	GO:0008171;;GO:0046983;;GO:0008171;;GO:0046983;	molecular_function;;molecular_function;;molecular_function;;molecular_function;;	MF:O-methyltransferase activity;;MF:protein dimerization activity;;MF:O-methyltransferase activity;;MF:protein dimerization activity;;
TRINITY_DN24718_c3_g1	3.1	1	4.83	51.28	24.1	24.1	1.02	0	0.38	19.63	9.67	6.38	0.2	0.42	4.57	23.95	15.24	15.24	88.04	1.1	43.08	11.59	10.05	6.3	2.97667	33.16	0.466667	11.8933	1.73	18.1433	44.0733	9.31333	0.99391	0.325749	1.45555	0.0354763	0.178796	0.869086	-0.951448	0.636578	no|up	yes|down	no|up	no|up	1	644	GO:0006631;;GO:0009570;;GO:0016872;;GO:0005504;;GO:0016872;;GO:0016872;;GO:0016872;	biological_process;;cellular_component;;molecular_function;;molecular_function;;molecular_function;;molecular_function;;molecular_function;;	BP:fatty acid metabolic process;;CC:chloroplast stroma;;MF:intramolecular lyase activity;;MF:fatty acid binding;;MF:intramolecular lyase activity;;MF:intramolecular lyase activity;;MF:intramolecular lyase activity;;
TRINITY_DN24723_c0_g2	274.75	158.55	284.26	129	92.93	92.93	293.42	126.53	351.82	103.52	121.77	171.26	178.97	326.19	1010.01	489.1	182.26	182.26	1252.07	598.05	1299.98	737.66	818.72	206.37	239.187	104.953	257.257	132.183	505.057	284.54	1050.03	587.583	-2.70263	0.000365148	-2.93782	0.00504857	-2.66435	0.000286209	-3.22644	0.0049689	no|down	yes|down	yes|down	yes|down	3	582	------	------	------
TRINITY_DN24725_c0_g1	1.3	0	0.2	0.52	1.26	1.26	0	0.19	0	0.59	0	0.76	4.34	2.48	13.99	7.49	6.98	6.98	16.74	4	10.94	3.65	5.49	7.51	0.5	1.01333	0.063333	0.45	6.93667	7.15	10.56	5.55	-1.44219	0.000623257	-1.32317	0.333583	-1.31306	0.130267	-1.00532	0.565498	yes|down	yes|down	yes|down	yes|down	4	485	------	------	------
TRINITY_DN24737_c1_g1	10.25	0.18	15.85	32.22	10.13	10.13	1.13	1.31	1.05	21.63	13.33	7.12	3.91	0.09	9.98	16.71	33.97	33.97	58.48	0.5	57.26	11.81	15.12	30.3	8.76	17.4933	1.16333	14.0267	4.66	28.2167	38.7467	19.0767	0.44264	0.786317	-0.775421	0.723902	-0.485058	0.784479	3.29641	0.0335784	no|up	yes|down	no|down	no|down	1	720	------	------	------
TRINITY_DN24737_c2_g3	1.48	1.41	3.19	14.16	12.23	12.23	1.47	1.78	2.87	7.77	7.51	6.99	13.61	5.83	4.82	24.4	22.46	22.46	10.01	15.61	11.72	10.22	9.07	19.62	2.02667	12.8733	2.04	7.42333	8.08667	23.1067	12.4467	12.97	-1.37015	0.0220872	-0.851339	0.385989	-0.429571	0.673726	0.0366695	0.99082	yes|down	yes|down	yes|down	no|down	3	1316	GO:0016021;;GO:0016021;	cellular_component;;cellular_component;;	CC:integral component of membrane;;CC:integral component of membrane;;
TRINITY_DN24738_c0_g1	0	0.23	0.37	1.95	2.24	2.24	0.19	0.19	0.2	0.55	0.6	0.46	0.17	0.41	0.27	2.35	5.75	5.75	2.35	0.57	1.79	1.17	0.52	0.94	0.2	2.14333	0.193333	0.536667	0.283333	4.61667	1.57	0.876667	-2.02343	0.00294663	-1.4628	0.0859359	-0.997567	0.202731	0.962262	0.547612	no|down	yes|down	no|down	no|down	1	1205	------	------	------
TRINITY_DN24741_c0_g1	16.5	3.73	43	38.73	29.54	29.54	22.74	10.34	25.09	17.67	12.07	17.63	24.96	3.52	62.31	23	67.17	67.17	211.75	6.87	176.87	44.09	32.59	49.07	21.0767	32.6033	19.39	15.79	30.2633	52.4467	131.83	41.9167	2.65747	1.04721e-06	2.50589	0.000117794	0.221886	0.796113	1.43553	0.516212	no|down	yes|down	no|down	yes|down	2	861	GO:0042545;;GO:0045490;;GO:0042545;;GO:0045490;;GO:0005618;;GO:0005576;;GO:0016021;;GO:0005618;;GO:0005576;;GO:0016021;;GO:0045330;;GO:0004857;;GO:0030599;;GO:0045330;;GO:0004857;;GO:0030599;	biological_process;;biological_process;;biological_process;;biological_process;;cellular_component;;cellular_component;;cellular_component;;cellular_component;;cellular_component;;cellular_component;;molecular_function;;molecular_function;;molecular_function;;molecular_function;;molecular_function;;molecular_function;;	BP:cell wall modification;;BP:pectin catabolic process;;BP:cell wall modification;;BP:pectin catabolic process;;CC:cell wall;;CC:extracellular region;;CC:integral component of membrane;;CC:cell wall;;CC:extracellular region;;CC:integral component of membrane;;MF:aspartyl esterase activity;;MF:enzyme inhibitor activity;;MF:pectinesterase activity;;MF:aspartyl esterase activity;;MF:enzyme inhibitor…
TRINITY_DN24742_c3_g2	171.18	97.48	208.78	46.28	56.19	56.19	393.56	198.24	416.62	37.54	36.96	93.67	122.52	17.17	312.85	433.04	32.94	32.94	24.81	41.18	20.01	93.58	78.71	190.58	159.147	52.8867	336.14	56.0567	150.847	166.307	28.6667	120.957	-2.78036	0.00170439	-2.41039	0.285464	-2.99556	0.24336	-1.88756	1	no|down	yes|up	no|down	no|down	1	335	GO:0042545;;GO:0045490;;GO:0042545;;GO:0045490;;GO:0005618;;GO:0005618;;GO:0045330;;GO:0004857;;GO:0030599;;GO:0045330;;GO:0004857;;GO:0030599;	biological_process;;biological_process;;biological_process;;biological_process;;cellular_component;;cellular_component;;molecular_function;;molecular_function;;molecular_function;;molecular_function;;molecular_function;;molecular_function;;	BP:cell wall modification;;BP:pectin catabolic process;;BP:cell wall modification;;BP:pectin catabolic process;;CC:cell wall;;CC:cell wall;;MF:aspartyl esterase activity;;MF:enzyme inhibitor activity;;MF:pectinesterase activity;;MF:aspartyl esterase activity;;MF:enzyme inhibitor activity;;MF:pectinesterase activity;;
TRINITY_DN24762_c3_g4	0.34	1.53	2.64	0.07	2.41	2.41	3.07	5.18	0.73	0.41	2.79	2.05	10.42	7.84	31.22	0.16	4.57	4.57	23.93	8.75	32.53	1.82	2.34	2.86	1.50333	1.63	2.99333	1.75	16.4933	3.1	21.7367	2.34	3.6769	0.0387823	2.53203	0.0551632	3.11657	0.0323389	1.66637	0.314738	yes|down	yes|down	no|down	no|down	2	4737	GO:0015074;;GO:0015074;;GO:0015074;;GO:0015074;;GO:0003676;;GO:0008270;;GO:0003676;;GO:0008270;;GO:0003676;;GO:0003964;;GO:0008270;;GO:0003676;;GO:0008270;	biological_process;;biological_process;;biological_process;;biological_process;;molecular_function;;molecular_function;;molecular_function;;molecular_function;;molecular_function;;molecular_function;;molecular_function;;molecular_function;;molecular_function;;	BP:DNA integration;;BP:DNA integration;;BP:DNA integration;;BP:DNA integration;;MF:nucleic acid binding;;MF:zinc ion binding;;MF:nucleic acid binding;;MF:zinc ion binding;;MF:nucleic acid binding;;MF:RNA-directed DNA polymerase activity;;MF:zinc ion binding;;MF:nucleic acid binding;;MF:zinc ion binding;;
TRINITY_DN24764_c0_g1	3.54	2.42	7.42	4.66	1.7	1.7	3.46	0.79	3.44	1.85	0.79	1.21	17.18	5.79	10.3	3.05	18.54	18.54	21.39	10.86	12.03	9.08	6.21	9.24	4.46	2.68667	2.56333	1.28333	11.09	13.3767	14.76	8.17667	-2.20255	0.0196818	-3.99591	0.00278692	-2.57153	0.00460704	-1.99365	0.0230516	no|down	yes|down	yes|down	yes|down	3	473	------	------	------
TRINITY_DN24765_c2_g4	7.73	8.4	11.67	4.75	4.93	4.93	27.86	16.31	2.9	4.89	6.28	7.14	12.37	15.02	17.59	3.36	5.29	5.29	3.57	3.09	2.85	16.01	13.45	5.09	9.26667	4.87	15.69	6.10333	14.9933	4.64667	3.17	11.5167	0.153568	0.819014	-0.533061	0.66864	2.63091	4.5298e-07	-1.78373	0.0566239	no|down	yes|up	no|down	no|down	1	937	GO:0016021;;GO:0005524;;GO:0030246;;GO:0004672;	cellular_component;;molecular_function;;molecular_function;;molecular_function;;	CC:integral component of membrane;;MF:ATP binding;;MF:carbohydrate binding;;MF:protein kinase activity;;
TRINITY_DN24767_c0_g1	1679.68	1070.3	1043.2	748.43	570.8	570.8	739.83	1576.93	1567.27	636.93	763.06	671.93	894.26	1465.19	490.27	488.88	575.21	575.21	555.41	169.08	409.47	597.62	513.46	175.94	1264.39	630.01	1294.68	690.64	949.907	546.433	377.987	429.007	0.316578	0.637288	0.680084	0.513628	2.21369	0.0192659	0.463887	0.805204	no|up	yes|up	no|down	no|up	1	1243	GO:0009765;;GO:0018298;;GO:0009535;;GO:0016021;;GO:0009522;;GO:0009523;;GO:0016168;	biological_process;;biological_process;;cellular_component;;cellular_component;;cellular_component;;cellular_component;;molecular_function;;	BP:photosynthesis, light harvesting;;BP:protein-chromophore linkage;;CC:chloroplast thylakoid membrane;;CC:integral component of membrane;;CC:photosystem I;;CC:photosystem II;;MF:chlorophyll binding;;
TRINITY_DN24778_c2_g1	14.67	19.36	47.35	8.49	16.3	16.3	20.02	35.53	35.27	8.35	6	4.58	112.41	113.19	129.55	32.62	57.97	57.97	62.39	330.13	86.87	12.79	13.52	28.05	27.1267	13.6967	30.2733	6.31	118.383	49.52	159.797	18.12	-1.83856	0.0295124	-2.91364	0.0568777	-0.0743952	0.974667	-3.08002	0.0149473	yes|down	yes|down	yes|down	no|down	3	347	------	------	------
TRINITY_DN24781_c0_g1	9.18	11.07	4.29	14.05	1.93	1.93	29.87	14.49	9.1	18.92	6.74	3.61	9.34	10.41	5.8	4.4	4.22	4.22	1.34	1.88	1.14	5.91	7.94	14	8.18	5.97	17.82	9.75667	8.51667	4.28	1.45333	9.28333	-5.83393	0.000422635	-1.57643	1	-1.20993	1	-4.17676	0.00814988	no|down	yes|up	no|down	no|down	1	1100	GO:0080167;	biological_process;;	BP:response to karrikin;;
TRINITY_DN24781_c1_g2	1.19	0.91	0.51	0	0.12	0.12	0.95	1.13	2.71	0	0.15	0.14	0	0	0.38	0.72	0	0	0.3	0.16	0.35	0.05	0.1	0	0.87	0.08	1.59667	0.096667	0.126667	0.24	0.27	0.05	-1.84486	0.314819	-0.1432	1	0.784217	0.729759	-3.90684	0.0197831	no|up	yes|up	no|down	no|up	1	1122	------	------	------
TRINITY_DN24785_c0_g1	0.28	0.65	0.5	0.14	0	0	0.07	0.19	0.21	0	0.09	0	0.73	1.94	1.05	0.27	0.15	0.15	1.79	0.68	1.04	0	0.14	0.22	0.476667	0.046667	0.156667	0.03	1.24	0.19	1.17	0.12	-1.06616	0.587203	-3.00097	1	-0.0200802	0.991672	-3.8403	0.0221979	no|down	yes|down	no|down	no|down	1	1163	------	------	------
TRINITY_DN24786_c0_g1	7.69	1.12	14.63	31.67	20.66	20.66	3.84	1.72	2.28	18.8	19.04	18.29	4.11	1.57	15.05	19.63	12.11	12.11	35.99	2.75	32.64	21.92	12.73	10.2	7.81333	24.33	2.61333	18.71	6.91	14.6167	23.7933	14.95	-2.08118	0.0391072	-0.631041	0.526486	-1.62902	0.0809466	-1.42195	0.153775	no|up	yes|down	no|up	no|up	1	2060	------	------	------
TRINITY_DN24789_c4_g2	26.03	4.54	30.54	57.66	59.17	59.17	7.19	8.64	7.32	19.87	9.7	15	1.69	3.39	17.45	19.57	6.78	6.78	120.23	4.82	82.27	6.01	2.75	1.85	20.37	58.6667	7.71667	14.8567	7.51	11.0433	69.1067	3.53667	-4.95365	0.00285394	-3.33012	0.070957	-1.29413	0.367915	-3.89155	0.00563768	no|up	yes|down	yes|up	yes|up	3	616	GO:0009664;;GO:0009664;;GO:0005618;;GO:0005576;;GO:0016020;;GO:0005618;;GO:0005576;;GO:0016020;	biological_process;;biological_process;;cellular_component;;cellular_component;;cellular_component;;cellular_component;;cellular_component;;cellular_component;;	BP:plant-type cell wall organization;;BP:plant-type cell wall organization;;CC:cell wall;;CC:extracellular region;;CC:membrane;;CC:cell wall;;CC:extracellular region;;CC:membrane;;
TRINITY_DN24793_c2_g2	26.44	76.45	11.28	10.52	14.6	14.6	68.24	14.1	16.06	18.8	20.81	13.32	1.87	4.96	3.27	0.81	0	0	1.57	1.79	0.83	0.87	3.15	0	38.0567	13.24	32.8	17.6433	3.36667	0.27	1.39667	1.34	-1.1445	0.0438025	-1.42145	0.179743	-2.43177	0.0472136	-1.33444	0.407566	yes|up	yes|up	yes|up	yes|up	4	427	------	------	------
TRINITY_DN24796_c1_g1	0.34	0.6	0.57	0.16	0.5	0.5	0.55	0.63	1.6	0.26	0.27	0.52	0.53	0.6	0.12	0.22	0.14	0.14	0.18	0.08	0.13	0.2	0.07	0	0.503333	0.386667	0.926667	0.35	0.416667	0.166667	0.13	0.09	2.46702	0.0431277	1.37174	0.436742	1.14882	0.550813	1.04097	0.686743	no|down	yes|up	no|up	no|up	1	1448	------	------	------
TRINITY_DN24796_c2_g2	0.57	0.95	0.75	0	0.32	0.32	1.45	1.56	0.28	0.57	0	0.2	0	0.24	0.35	0.04	0	0	0	0	0	0	0.62	0	0.756667	0.213333	1.09667	0.256667	0.196667	0.013333	0	0.206667	-0.38383	0.849148	-4.8829	1	-0.645177	0.649548	-2.88995	0.0130007	no|up	yes|up	no|up	no|up	1	1099	------	------	------
TRINITY_DN24799_c0_g1	0.7	0.18	1.09	0.29	0.66	0.66	0	0.14	0.25	0.97	0.45	0.48	0	0.13	1.1	1.19	0.2	0.2	5.68	0.1	2.64	0	0.32	0.03	0.656667	0.536667	0.13	0.633333	0.41	0.53	2.80667	0.116667	-1.81882	0.216741	-0.922385	0.520801	-0.999604	0.557714	-3.1939	0.0337125	no|up	yes|down	no|down	no|up	1	1598	GO:0004252;;GO:0004252;;GO:0004252;	molecular_function;;molecular_function;;molecular_function;;	MF:serine-type endopeptidase activity;;MF:serine-type endopeptidase activity;;MF:serine-type endopeptidase activity;;
TRINITY_DN24800_c0_g2	4.39	14.94	5.16	7.09	1.62	1.62	5.96	29.23	2.82	7.24	5.58	6.85	2.17	11.17	2.47	3.1	15.04	15.04	1.62	0.77	1.9	5.67	6.06	2.56	8.16333	3.44333	12.67	6.55667	5.27	11.06	1.43	4.76333	6.07894	4.51107e-28	4.2395	2.64389e-18	8.28227	5.06879e-24	1.90213	0.336209	no|up	yes|up	no|down	no|up	1	1599	------	------	------
TRINITY_DN24800_c0_g4	1.95	0.92	1.24	0.64	3.17	3.17	1.37	1.37	0.84	1.43	1.07	2.86	0.07	0	0.73	3.42	0	0	0.11	0.07	0.05	1.64	1.16	0	1.37	2.32667	1.19333	1.78667	0.266667	1.14	0.076667	0.933333	4.98842	7.39538e-07	3.14385	6.92592e-06	7.4592	9.16582e-44	1.63862	0.430777	no|up	yes|up	no|up	no|up	1	1202	------	------	------
TRINITY_DN24808_c0_g2	0.7	0.4	1.67	0.72	1.07	1.07	0.66	0.4	1.9	1.34	1.34	1.1	0.05	0.07	0.8	1.49	0.85	0.85	6.61	1.45	4.86	0.62	1.12	1.04	0.923333	0.953333	0.986667	1.26	0.306667	1.06333	4.30667	0.926667	0	1	0.0456098	1	-3.23385	0.00249152	-1.36818	0.553391	no|up	yes|down	no|down	no|up	1	1899	------	------	------
TRINITY_DN24808_c0_g4	0	0	0	1.29	0.63	0.63	0	0	0	0.33	0.61	0.58	0.09	0	0	1.58	4.61	4.61	1.03	0.18	0.89	0.25	0.33	4.22	0	0.85	0	0.506667	0.03	3.6	0.7	1.6	-2.38711	0.00464466	-1.25229	0.306961	0.145701	0.886782	-0.424639	0.831941	no|down	yes|down	yes|down	no|down	2	1185	GO:0006351;;GO:0006351;;GO:0005634;;GO:0005634;;GO:0003677;;GO:0003700;;GO:0003677;;GO:0003700;	biological_process;;biological_process;;cellular_component;;cellular_component;;molecular_function;;molecular_function;;molecular_function;;molecular_function;;	BP:transcription, DNA-templated;;BP:transcription, DNA-templated;;CC:nucleus;;CC:nucleus;;MF:DNA binding;;MF:transcription factor activity, sequence-specific DNA binding;;MF:DNA binding;;MF:transcription factor activity, sequence-specific DNA binding;;
TRINITY_DN24808_c0_g7	86.67	113.84	71.63	136	137.93	137.93	339.75	81.57	17.91	195.92	127.95	122.45	136.65	134.57	157.35	36.77	55.39	55.39	12.72	5.65	15.74	143.07	149.36	37.01	90.7133	137.287	146.41	148.773	142.857	49.1833	11.37	109.813	-1.37109	1	-1.89411	1	-5.53075	0.0174717	-2.32939	1	no|down	yes|up	no|up	no|up	1	1895	GO:0016021;	cellular_component;;	CC:integral component of membrane;;
TRINITY_DN24821_c0_g1	7.5	5.37	12.41	16.49	12.47	12.47	5.25	8.83	10.47	7.32	9.42	10.04	30.05	16.39	16.1	11.79	21.21	21.21	32.44	26.17	18.43	6.97	10.04	11.42	8.42667	13.81	8.18333	8.92667	20.8467	18.07	25.68	9.47667	-2.01693	0.0111707	-1.47583	0.161186	-1.5376	0.0722946	-0.33447	0.889108	no|down	yes|down	no|down	no|down	1	2234	------	------	------
TRINITY_DN24835_c4_g2	188.39	109.44	157.81	202.9	282.24	282.24	195.48	67.1	28.15	204.27	205.02	209.25	2.32	8.13	110.47	38.29	5.19	5.19	25.85	2.94	31.62	121.26	83.72	1.39	151.88	255.793	96.91	206.18	40.3067	16.2233	20.1367	68.79	0.281889	1	0.0590917	0.987272	2.64138	0.101406	2.23727	0.0102688	no|up	yes|up	yes|up	no|up	2	1215	GO:0009225;;GO:0008460;	biological_process;;molecular_function;;	BP:nucleotide-sugar metabolic process;;MF:dTDP-glucose 4,6-dehydratase activity;;
TRINITY_DN24841_c0_g1	0	0.22	0.12	0.72	0.11	0.11	0.11	0.11	0.25	0	0	0.11	0.2	0.1	1.21	0.4	0	0	10.82	1.38	4.04	0	0	0	0.113333	0.313333	0.156667	0.036667	0.503333	0.133333	5.41333	0	-1.9103	0.00856106	-1.0183	0.299163	-0.971316	0.214434	-1.0381	0.235236	no|down	yes|down	no|up	no|up	1	722	------	------	------
TRINITY_DN24861_c0_g3	0	0.13	0	0	0	0	0.52	0	0	0	0	0	0	0	1.87	0	0	0	1.33	0.67	6.41	0	0	0.3	0.043333	0	0.173333	0	0.623333	0	2.80333	0.1	-0.607868	0.645101	-5.34439	0.000212792	-2.78745	0.193193	-1.92211	0.529136	no|down	yes|down	no|no change	no|down	1	892	------	------	------
TRINITY_DN24862_c2_g1	102.93	148.43	61.89	2.41	2.03	2.03	78.7	137.81	43.76	8.39	3.52	2.79	67.78	86.96	34.95	1.24	4.75	4.75	24.39	9.06	5.44	1.76	3.49	3.97	104.417	2.15667	86.7567	4.9	63.23	3.58	12.9633	3.07333	-4.89965	3.87388e-05	-2.29842	0.341066	-3.83416	0.000666527	-2.19216	0.0937489	no|up	yes|up	no|down	no|up	1	937	GO:0008152;;GO:0008152;;GO:0016758;;GO:0016758;	biological_process;;biological_process;;molecular_function;;molecular_function;;	BP:metabolic process;;BP:metabolic process;;MF:transferase activity, transferring hexosyl groups;;MF:transferase activity, transferring hexosyl groups;;
TRINITY_DN24880_c5_g2	52.05	1.41	13.99	2.79	0.78	0.78	2.92	0.33	2.29	0.92	0.63	0.47	24.09	2.1	20.7	2.43	16.58	16.58	89.21	1.06	26.71	2.7	2.91	5.32	22.4833	1.45	1.84667	0.673333	15.63	11.8633	38.9933	3.64333	-2.64103	0.044183	-0.925386	0.773615	-0.656678	0.679601	-0.876662	0.757554	no|up	yes|down	yes|down	yes|down	3	1043	------	------	------
TRINITY_DN24887_c0_g1	505.42	619.03	682.5	407.93	586.14	586.14	814.99	303.33	26.31	406.82	389.31	503.84	490.88	501.42	557.54	146.74	113.07	113.07	16.95	2.69	16.14	383.62	315.75	36.25	602.317	526.737	381.543	433.323	516.613	124.293	11.9267	245.207	0.252988	1	-0.393613	0.839607	0.575103	0.713262	4.12613	2.81751e-06	no|down	yes|up	yes|up	no|up	2	972	GO:0055085;;GO:0055085;;GO:0006839;;GO:0055085;;GO:0016021;;GO:0016021;;GO:0016021;;GO:0031966;;GO:0016021;	biological_process;;biological_process;;biological_process;;biological_process;;cellular_component;;cellular_component;;cellular_component;;cellular_component;;cellular_component;;	BP:transmembrane transport;;BP:transmembrane transport;;BP:mitochondrial transport;;BP:transmembrane transport;;CC:integral component of membrane;;CC:integral component of membrane;;CC:integral component of membrane;;CC:mitochondrial membrane;;CC:integral component of membrane;;
TRINITY_DN24890_c0_g1	31.78	45.53	19.07	79.4	29.14	29.14	120.59	216.89	5.9	93.11	42.53	28.57	18.54	138.14	68.95	8.07	12.01	12.01	14.59	8.75	17.51	59.83	81.43	3.82	32.1267	45.8933	114.46	54.7367	75.21	10.6967	13.6167	48.36	-2.00511	0.00590316	-1.6676	1	-2.06299	0.0555739	-0.579099	0.811627	no|down	yes|up	no|up	no|up	1	1446	------	------	------
TRINITY_DN24893_c0_g1	293.58	310.24	267.09	196.65	280.37	280.37	421.45	276.88	27.07	211.52	156.34	161.86	160.92	174.9	274.28	132.06	60.79	60.79	22.42	4.1	76.58	162.67	150.72	30.8	290.303	252.463	241.8	176.573	203.367	84.5467	34.3667	114.73	2.64829	0.0294389	-0.226651	1	-0.746048	0.647755	-1.15179	1	no|up	yes|up	yes|up	no|up	2	554	------	------	------
TRINITY_DN24895_c0_g1	0.14	0.07	0.54	1.09	1.12	1.12	0.19	0.05	0	0.53	0.2	0.35	0.14	0	2.65	1.35	2.09	2.09	9.32	0.14	7.84	0.54	0.31	0.57	0.25	1.11	0.08	0.36	0.93	1.84333	5.76667	0.473333	2.77954	0.0321566	1.33794	0.403929	2.14305	0.146356	2.07803	0.0344442	no|down	yes|down	no|down	no|down	1	1660	GO:0016021;;GO:0016021;;GO:0016021;;GO:0016021;;GO:0016757;	cellular_component;;cellular_component;;cellular_component;;cellular_component;;molecular_function;;	CC:integral component of membrane;;CC:integral component of membrane;;CC:integral component of membrane;;CC:integral component of membrane;;MF:transferase activity, transferring glycosyl groups;;
TRINITY_DN24898_c0_g1	0.02	0.03	1.38	0.36	0.12	0.12	0.09	0.59	0.29	0.32	0.02	0.28	0.37	0	27.72	0.03	13.75	13.75	17.35	0.15	45.05	0.21	0.11	3.37	0.476667	0.2	0.323333	0.206667	9.36333	9.17667	20.85	1.23	1.30607	0.0106549	1.66816	0.0010943	0.875089	0.313436	0.877846	0.384918	no|down	yes|down	yes|down	no|down	2	2755	GO:0005525;;GO:0003924;;GO:0005525;;GO:0003924;	molecular_function;;molecular_function;;molecular_function;;molecular_function;;	MF:GTP binding;;MF:GTPase activity;;MF:GTP binding;;MF:GTPase activity;;
TRINITY_DN24900_c2_g7	0.82	0.59	1.86	0.22	1.57	1.57	0.53	0.27	0.33	0.18	0.26	0.33	0	0.02	0.21	0.17	0	0	0	0.02	0	0.11	0.31	0	1.09	1.12	0.376667	0.256667	0.076667	0.056667	0.006667	0.14	-4.12467	0.01142	-4.14707	0.171119	-4.30201	0.000859731	-2.45077	0.174308	yes|up	yes|up	yes|up	no|up	3	2388	------	------	------
TRINITY_DN24903_c1_g8	23.47	5.12	19.32	3.28	1.52	1.52	4.65	2.62	3.5	1.52	0.88	1.08	23.21	9.77	22.54	3.26	6.58	6.58	71.54	7.9	25.44	2.88	2.54	1.38	15.97	2.10667	3.59	1.16	18.5067	5.47333	34.96	2.26667	1.20727	0.511578	-0.996951	0.691694	3.18288	0.00482666	2.65156	0.225799	no|down	yes|down	no|down	no|down	1	707	------	------	------
TRINITY_DN24906_c0_g2	0.32	0.54	0.26	0.49	0.4	0.4	0	0	0	0.32	0.18	0	0	0.08	0.36	0.25	0.18	0.18	2.47	0.05	1.83	0.21	0.13	0	0.373333	0.43	0	0.166667	0.146667	0.203333	1.45	0.113333	-2.23193	0.0189629	-2.40699	1.93395e-06	-0.706512	0.681105	-0.905773	0.643809	no|up	yes|down	no|up	no|up	1	1294	------	------	------
TRINITY_DN24908_c0_g4	0	0	0	0	0	0	0	0	0	0	0	0	0.94	0	0.62	0.17	0.43	0.43	2.66	0.97	1.61	0	0	0.27	0	0	0	0	0.52	0.343333	1.74667	0.09	-2.63597	0.0365573	-0.206652	0.914992	-0.017224	0.988921	1.15439	0.331473	no|down	yes|down	yes|down	no|down	2	1012	------	------	------
TRINITY_DN24910_c1_g1	0.23	0.33	0.31	0.77	0.63	0.63	0.3	0.5	0.59	0.55	0.97	0.69	0.69	0.46	0.87	1.15	1.49	1.49	4.19	0.87	1.58	1.42	0.94	1.02	0.29	0.676667	0.463333	0.736667	0.673333	1.37667	2.21333	1.12667	-3.60759	0.0224061	-2.6715	0.000128864	-1.44562	1	-2.92986	0.229263	no|down	yes|down	no|down	no|down	1	2058	------	------	------
TRINITY_DN24910_c1_g2	0.22	0.14	0.25	2.1	2.35	2.35	0.58	0.21	0.88	1.61	0.79	1.33	0.28	0.29	2.3	3.65	2.13	2.13	4.65	0.55	4.51	1.13	1.31	1.87	0.203333	2.26667	0.556667	1.24333	0.956667	2.63667	3.23667	1.43667	5.02083	1	1.00241	1	4.99131	0.00266295	7.36808	0.368538	no|down	yes|down	no|down	no|down	1	1609	------	------	------
TRINITY_DN24913_c1_g1	0.13	0.32	0.41	0.15	0.13	0.13	0.69	0.45	0.3	0	0.1	0	0.45	0.5	0.32	0.05	0.11	0.11	0.03	0	0.03	0.02	0	0	0.286667	0.136667	0.48	0.033333	0.423333	0.09	0.02	0.006667	-0.563709	0.536316	-0.114901	0.964574	-0.297811	0.880361	-3.72332	0.0203315	no|down	yes|up	no|up	no|up	1	2326	------	------	------
TRINITY_DN24921_c3_g4	19.6	0	14.77	0	0	0	0.23	0	0	0	0	0	0.07	0	18.05	0	0	0	139.98	0.06	41.76	0	0.16	0	11.4567	0	0.076667	0	6.04	0	60.6	0.053333	-2.32229	0.0188104	-0.842853	0.459517	-1.96114	0.202731	-1.43986	0.22287	no|up	yes|down	no|no change	no|down	1	817	------	------	------
TRINITY_DN24925_c0_g3	4.42	5.49	4.38	7.19	9.49	9.49	5.2	9.58	8.68	5.96	10.87	5.28	8.77	15.8	2.55	4.07	5.06	5.06	0.34	0.44	0.54	6.5	4.62	5.32	4.76333	8.72333	7.82	7.37	9.04	4.73	0.44	5.48	1.09389	0.251556	0.207384	0.934146	-0.192468	0.893261	-2.62232	0.0155429	no|down	yes|up	no|up	no|up	1	716	------	------	------
TRINITY_DN24932_c1_g1	2.84	1.08	4.15	17.53	11.32	11.32	2.29	1.28	4.24	11.77	9.36	8.57	1.56	0.42	5.21	7.35	10.72	10.72	23.58	3.99	11.91	7.61	10.67	7.05	2.69	13.39	2.60333	9.9	2.39667	9.59667	13.16	8.44333	0.295001	0.847297	-0.376298	0.90451	0.662744	0.80818	-4.29346	0.00101682	no|up	yes|down	no|down	no|up	1	1105	GO:0016021;;GO:0016021;;GO:0016021;;GO:0016021;;GO:0016757;;GO:0016757;;GO:0016757;;GO:0016757;	cellular_component;;cellular_component;;cellular_component;;cellular_component;;molecular_function;;molecular_function;;molecular_function;;molecular_function;;	CC:integral component of membrane;;CC:integral component of membrane;;CC:integral component of membrane;;CC:integral component of membrane;;MF:transferase activity, transferring glycosyl groups;;MF:transferase activity, transferring glycosyl groups;;MF:transferase activity, transferring glycosyl groups;;MF:transferase activity, transferring glycosyl groups;;
TRINITY_DN24934_c0_g1	3.95	1.01	8.03	40.63	25	25	2.91	0.42	5.11	24.62	22.36	21.69	3.81	0.84	9.47	28.43	16.76	16.76	42.57	3.04	33.4	13.14	10.97	18.31	4.33	30.21	2.81333	22.89	4.70667	20.65	26.3367	14.14	-3.08326	0.00463563	-2.46943	0.077891	-2.24801	0.0158955	-1.38045	0.174995	no|down	yes|down	no|down	no|up	1	3174	------	------	------
TRINITY_DN24938_c0_g1	9.45	0.57	10.51	152.23	122.8	122.8	1.2	1.8	0.79	35.1	9.36	14.89	0.7	2.82	13.34	78.47	51.77	51.77	212.84	0.52	163.56	57.09	49.88	20.85	6.84333	132.61	1.26333	19.7833	5.62	60.67	125.64	42.6067	-4.74751	1.53461e-05	-2.25606	0.0334209	-4.82606	0.00570029	-1.54622	0.687816	no|up	yes|down	yes|up	no|down	2	5190	GO:0016021;;GO:0016021;;GO:0016021;;GO:0016021;;GO:0016021;	cellular_component;;cellular_component;;cellular_component;;cellular_component;;cellular_component;;	CC:integral component of membrane;;CC:integral component of membrane;;CC:integral component of membrane;;CC:integral component of membrane;;CC:integral component of membrane;;
TRINITY_DN24938_c0_g4	1.25	0.12	2.47	12.77	11.35	11.35	0.3	0.55	0.89	0.72	0.11	0.58	0.83	0.24	1.58	4.08	2.7	2.7	12.5	0.73	10.51	0.53	0.46	0.23	1.28	11.8233	0.58	0.47	0.883333	3.16	7.91333	0.406667	-2.32176	0.00117466	-2.06432	0.00380828	-3.7158	0.00178817	-1.06398	0.715898	no|up	yes|down	yes|up	no|up	2	2286	------	------	------
TRINITY_DN24952_c0_g2	0.13	0	0.29	1.01	0.44	0.44	0.04	0	0.08	0.66	0.29	0.07	0.16	0.03	0.26	1.05	0.9	0.9	2.16	0	2.32	0.75	0.38	0.73	0.14	0.63	0.04	0.34	0.15	0.95	1.49333	0.62	1.64747	0.372208	0.459074	0.839299	2.16054	0.102899	2.35306	0.0420068	no|down	yes|down	no|down	no|down	1	1513	------	------	------
TRINITY_DN24957_c0_g1	34.73	24.28	41.65	31.47	14.5	14.5	22.79	21.61	22.97	18.32	16.43	14.34	54.27	23.97	95.75	15.5	29.31	29.31	173.78	31.46	216.47	28.28	16.63	38.67	33.5533	20.1567	22.4567	16.3633	57.9967	24.7067	140.57	27.86	1.08585	0.0494874	-1.09426	0.472467	0.493144	0.648549	-1.17577	0.244327	no|down	yes|down	no|down	no|down	1	1518	GO:0006950;	biological_process;;	BP:response to stress;;
TRINITY_DN24967_c5_g3	50.28	84.64	53.31	21.54	30.56	30.56	91.74	58.34	11.61	32.97	23.2	26.63	92.73	100.67	64.08	12.32	12.96	12.96	7	3.57	14.58	55.25	44.51	7.92	62.7433	27.5533	53.8967	27.6	85.8267	12.7467	8.38333	35.8933	-1.69856	0.268525	-0.223158	1	1.46257	0.579542	-4.00891	0.0310405	no|down	yes|up	no|up	no|down	1	810	GO:0016021;	cellular_component;;	CC:integral component of membrane;;
TRINITY_DN24977_c1_g1	58.98	86.96	44.93	26.69	55.52	55.52	92.62	67.67	11.07	33.75	27.77	33.85	18.59	57.92	51.52	19.57	2.62	2.62	5.41	0.81	10.92	46.2	41.64	2.58	63.6233	45.91	57.12	31.79	42.6767	8.27	5.71333	30.14	1.13958	0.283829	1.60917	0.106454	0.195864	0.778297	3.39493	0.00426899	no|up	yes|up	yes|up	no|up	2	840	GO:0016021;;GO:0016021;	cellular_component;;cellular_component;;	CC:integral component of membrane;;CC:integral component of membrane;;
TRINITY_DN24977_c2_g1	0.12	0.12	0.2	7.71	5.27	5.27	0	0.06	0.21	1.72	0.3	0.18	0.28	0	0.26	0.98	3.9	3.9	3.68	0.15	2.47	0.07	0	0.58	0.146667	6.08333	0.09	0.733333	0.18	2.92667	2.1	0.216667	-1.47309	0.0445844	-0.960868	0.353613	-1.64094	0.0559384	-0.777948	0.620147	no|down	yes|down	no|up	no|up	1	945	GO:0016021;;GO:0016021;;GO:0005524;;GO:0004674;;GO:0005524;;GO:0004674;	cellular_component;;cellular_component;;molecular_function;;molecular_function;;molecular_function;;molecular_function;;	CC:integral component of membrane;;CC:integral component of membrane;;MF:ATP binding;;MF:protein serine/threonine kinase activity;;MF:ATP binding;;MF:protein serine/threonine kinase activity;;
TRINITY_DN24979_c0_g2	0.33	0.85	0.76	6.61	5.34	5.34	0.24	0.23	0.54	3.49	3.06	7.56	3.07	1.34	2.23	7.95	32.33	32.33	4.75	8.02	8.32	11.64	11.33	47.23	0.646667	5.76333	0.336667	4.70333	2.21333	24.2033	7.03	23.4	2.90743	0.43488	1.85777	0.215182	4.15547	0.000720786	0.943365	0.81563	no|down	yes|down	yes|down	yes|down	3	627	------	------	------
TRINITY_DN24980_c1_g2	2.75	1.49	1.89	1.42	1.76	1.76	12.41	0.53	0.24	3.28	1.23	1.52	0.09	0.11	6.76	0.48	0.04	0.04	0.12	0	0.76	0.55	1.13	0	2.04333	1.64667	4.39333	2.01	2.32	0.186667	0.293333	0.56	-2.25811	0.00177136	-1.93076	0.0142631	-1.43781	0.214391	0.668092	1	no|down	yes|up	yes|up	no|up	2	1174	------	------	------
TRINITY_DN24994_c0_g1	1.52	3.82	2.57	1.52	3.14	3.14	12.3	5.36	2.2	2.17	3.56	3.45	6.61	19.85	4.56	3.38	3.81	3.81	1.99	1.44	2.86	5.04	10.2	11.03	2.63667	2.6	6.62	3.06	10.34	3.66667	2.09667	8.75667	0.902441	0.245878	-1.37756	0.0445761	-0.985328	0.52555	-3.02429	0.0139896	no|down	yes|up	no|down	no|down	1	3777	GO:0007275;;GO:0006351;;GO:0007275;;GO:0006351;;GO:0007275;;GO:0006351;;GO:0005634;;GO:0005634;;GO:0005634;;GO:0003677;;GO:0003700;;GO:0003677;;GO:0003700;;GO:0003677;;GO:0003700;	biological_process;;biological_process;;biological_process;;biological_process;;biological_process;;biological_process;;cellular_component;;cellular_component;;cellular_component;;molecular_function;;molecular_function;;molecular_function;;molecular_function;;molecular_function;;molecular_function;;	BP:multicellular organism development;;BP:transcription, DNA-templated;;BP:multicellular organism development;;BP:transcription, DNA-templated;;BP:multicellular organism development;;BP:transcription, DNA-templated;;CC:nucleus;;CC:nucleus;;CC:nucleus;;MF:DNA binding;;MF:transcription factor activity, sequence-specific DNA binding;;MF:DNA binding;;MF:transcription factor activity, sequence-specifi…
TRINITY_DN24996_c0_g1	31.61	18.68	39.32	10.97	16.82	16.82	26.62	17.78	41.19	8.34	8.89	9.91	17.68	24.6	97.4	71.62	22.14	22.14	187.64	81.27	146.4	63.72	68.37	18.19	29.87	14.87	28.53	9.04667	46.56	38.6333	138.437	50.0933	6.37486	0.0436811	0	1	0	1	0	1	no|down	yes|down	yes|down	yes|down	3	2330	GO:0006281;;GO:0005622;;GO:0003677;;GO:0004519;	biological_process;;cellular_component;;molecular_function;;molecular_function;;	BP:DNA repair;;CC:intracellular;;MF:DNA binding;;MF:endonuclease activity;;
TRINITY_DN24996_c1_g1	0.23	0.17	0.14	2.35	1.19	1.19	0.05	0.04	0.05	1.62	0.82	0.87	0.15	0.34	0.03	2.03	0.92	0.92	2.22	0.38	0.56	0.74	1.63	0.64	0.18	1.57667	0.046667	1.10333	0.173333	1.29	1.05333	1.00333	8.04679	0.000437752	0	1	0	1	0	1	no|down	yes|down	no|down	no|down	1	1419	GO:0003677;;GO:0003677;;GO:0003677;	molecular_function;;molecular_function;;molecular_function;;	MF:DNA binding;;MF:DNA binding;;MF:DNA binding;;
TRINITY_DN25008_c4_g2	68.88	84.82	69.32	143.03	186.17	186.17	654.45	142.23	39.58	221.94	124.72	139.42	57.14	100.96	334.96	92.95	54.2	54.2	20.38	6.91	21.13	224.7	181.69	52.51	74.34	171.79	278.753	162.027	164.353	67.1167	16.14	152.967	-1.96974	0.0264942	-2.05249	0.0838567	-1.16894	0.304396	0.104182	0.970022	no|down	yes|up	no|up	no|up	1	845	GO:0006351;;GO:0006351;;GO:0005634;;GO:0005634;;GO:0003677;;GO:0003700;;GO:0003677;;GO:0003700;	biological_process;;biological_process;;cellular_component;;cellular_component;;molecular_function;;molecular_function;;molecular_function;;molecular_function;;	BP:transcription, DNA-templated;;BP:transcription, DNA-templated;;CC:nucleus;;CC:nucleus;;MF:DNA binding;;MF:transcription factor activity, sequence-specific DNA binding;;MF:DNA binding;;MF:transcription factor activity, sequence-specific DNA binding;;
TRINITY_DN25010_c3_g1	6.16	1.35	10.38	7.9	8.46	8.46	1.2	0.07	3.12	0.29	0.51	0.51	0.98	0	0.11	3.04	3.87	3.87	45.46	0.36	20.63	0.16	0.86	0.67	5.96333	8.27333	1.46333	0.436667	0.363333	3.59333	22.15	0.563333	0.738765	0.22642	0.623932	0.427631	1.39315	0.0267841	0.333556	0.85063	yes|up	yes|down	no|up	no|down	2	1363	------	------	------
TRINITY_DN25020_c2_g1	5.91	4.68	13.53	12.64	9.71	9.71	37.8	2.59	0.51	21.18	12.88	10.68	6.67	4.07	8.62	1.67	7.7	7.7	0	0.06	0.21	13.45	14.83	2.89	8.04	10.6867	13.6333	14.9133	6.45333	5.69	0.09	10.39	-2.81719	0.011271	0.140896	0.943848	-0.648115	0.687085	-3.26955	1	no|up	yes|up	no|up	no|up	1	828	------	------	------
TRINITY_DN25020_c2_g5	129.88	113	84.67	44.14	32.13	32.13	144.21	489.76	132.81	54.85	41.03	42.44	114.92	142.59	44.47	26.4	17.34	17.34	24.43	3.33	19.23	46.32	23.15	13.19	109.183	36.1333	255.593	46.1067	100.66	20.36	15.6633	27.5533	-3.09917	0.00463563	0.0351621	0.98896	-1.15383	0.502291	-3.60899	1	no|down	yes|up	no|up	no|up	1	378	GO:0006096;;GO:0006096;;GO:0006096;;GO:0004332;;GO:0004332;;GO:0004332;	biological_process;;biological_process;;biological_process;;molecular_function;;molecular_function;;molecular_function;;	BP:glycolytic process;;BP:glycolytic process;;BP:glycolytic process;;MF:fructose-bisphosphate aldolase activity;;MF:fructose-bisphosphate aldolase activity;;MF:fructose-bisphosphate aldolase activity;;
TRINITY_DN25020_c3_g1	2.37	1.31	4.84	8.55	6.61	6.61	2.37	1.23	2.23	4.72	4.06	3.26	0.7	1.17	13.02	6.5	10.37	10.37	23.36	1.17	19.07	4.07	3.86	3.03	2.84	7.25667	1.94333	4.01333	4.96333	9.08	14.5333	3.65333	-3.40829	0.00172997	-0.00854115	0.997387	-0.508288	0.74727	-1.186	0.480264	no|down	yes|down	no|down	no|up	1	801	GO:0016021;	cellular_component;;	CC:integral component of membrane;;
TRINITY_DN25022_c5_g1	1.29	0.32	1.28	2.05	0.39	0.39	0.7	0.17	5.22	0.46	0.23	0.79	2.45	0.3	0.52	8.45	3.61	3.61	0.1	0.03	0.23	1.8	2.61	12.59	0.963333	0.943333	2.03	0.493333	1.09	5.22333	0.12	5.66667	-1.60671	0.0380275	-0.996811	0.546155	-1.05254	0.28874	-0.206135	0.947496	no|down	yes|up	yes|down	yes|down	3	1309	------	------	------
TRINITY_DN25026_c4_g1	70.02	109.8	18.71	13.78	12.7	12.7	111.18	18.69	148.69	16.87	12.24	10.38	45.15	50.41	86.36	143.57	12.93	12.93	12.08	5	22.27	41.39	93.1	102.65	66.1767	13.06	92.8533	13.1633	60.64	56.4767	13.1167	79.0467	-1.99626	0.0193634	-1.56505	0.13667	-1.1798	0.161145	-0.763909	0.491267	no|down	yes|up	yes|down	yes|down	3	2845	GO:0020037;;GO:0051536;;GO:0016491;;GO:0020037;;GO:0051536;;GO:0016491;	molecular_function;;molecular_function;;molecular_function;;molecular_function;;molecular_function;;molecular_function;;	MF:heme binding;;MF:iron-sulfur cluster binding;;MF:oxidoreductase activity;;MF:heme binding;;MF:iron-sulfur cluster binding;;MF:oxidoreductase activity;;
TRINITY_DN25036_c3_g1	0	0.03	0.12	0.13	0.15	0.15	0.03	0	0	0.06	0.03	0	0.03	0.05	0.02	0.15	0.15	0.15	0.73	0.02	0.73	0.06	0.14	0	0.05	0.143333	0.01	0.03	0.033333	0.15	0.493333	0.066667	-3.02336	0.0637691	-2.84535	0.418071	-4.86887	0.0224395	-2.34385	0.223322	no|up	yes|down	no|down	no|down	1	1758	GO:0055114;;GO:0008033;;GO:0004519;;GO:0004527;;GO:0003676;;GO:0051539;;GO:0003824;;GO:0010181;;GO:0003676;;GO:0008270;	biological_process;;biological_process;;molecular_function;;molecular_function;;molecular_function;;molecular_function;;molecular_function;;molecular_function;;molecular_function;;molecular_function;;	BP:oxidation-reduction process;;BP:tRNA processing;;MF:endonuclease activity;;MF:exonuclease activity;;MF:nucleic acid binding;;MF:4 iron, 4 sulfur cluster binding;;MF:catalytic activity;;MF:FMN binding;;MF:nucleic acid binding;;MF:zinc ion binding;;
TRINITY_DN25038_c4_g12	5.68	5.65	9.5	0.34	0.65	0.65	5.9	4.01	11.44	0.21	0.1	0	0.43	1.16	5.74	0.23	0	0	2	1.05	1.98	0	0	0	6.94333	0.546667	7.11667	0.103333	2.44333	0.076667	1.67667	0	-0.985054	0.280406	-1.9809	1	-1.28074	0.15112	-2.16618	0.0131067	no|up	yes|up	no|up	no|up	1	1086	GO:0016021;;GO:0016021;;GO:0046873;;GO:0046873;	cellular_component;;cellular_component;;molecular_function;;molecular_function;;	CC:integral component of membrane;;CC:integral component of membrane;;MF:metal ion transmembrane transporter activity;;MF:metal ion transmembrane transporter activity;;
TRINITY_DN25038_c4_g13	1.47	1.73	2.11	3.82	3.35	3.35	1.3	1.95	0.93	2.54	2.22	1.29	2.61	1.42	3.61	2.79	4.02	4.02	6.25	3.03	9.25	2.87	3.14	3.16	1.77	3.50667	1.39333	2.01667	2.54667	3.61	6.17667	3.05667	-2.36449	0.0327203	-1.96696	0.180824	-0.780809	0.742927	1.61848	1	no|down	yes|down	no|down	no|down	1	1132	GO:0016301;;GO:0000287;;GO:0030955;;GO:0004743;;GO:0016301;;GO:0000287;;GO:0030955;;GO:0004743;	molecular_function;;molecular_function;;molecular_function;;molecular_function;;molecular_function;;molecular_function;;molecular_function;;molecular_function;;	MF:kinase activity;;MF:magnesium ion binding;;MF:potassium ion binding;;MF:pyruvate kinase activity;;MF:kinase activity;;MF:magnesium ion binding;;MF:potassium ion binding;;MF:pyruvate kinase activity;;
TRINITY_DN25038_c4_g3	0.64	0	0	0.1	0.28	0.28	0.27	0.28	0.32	0.81	0.26	0.13	0.84	2.71	0.88	0	20.43	20.43	7.24	18.53	0.19	0	0.14	0.71	0.213333	0.22	0.29	0.4	1.47667	13.62	8.65333	0.283333	-5.89209	0.00506722	-0.401237	0.905925	-1.62766	1	-0.183482	1	no|down	yes|down	yes|down	no|up	2	584	------	------	------
TRINITY_DN25038_c4_g5	30.02	12.14	31.53	34.86	37.23	37.23	68.23	45.58	34.3	62.56	57.27	48.24	4.14	13.27	50.49	41.26	5.18	5.18	19.72	9.08	23.42	35.47	51.51	6.04	24.5633	36.44	49.37	56.0233	22.6333	17.2067	17.4067	31.0067	-1.68662	0.072525	-3.56614	0.0120974	-1.52686	0.216723	-1.702	0.130664	no|up	yes|up	no|up	no|up	1	2622	------	------	------
TRINITY_DN25038_c6_g1	207.05	3.76	179.7	284.01	216.57	216.57	4.24	4.39	16.18	18.25	1.94	2.57	18.95	3.01	450.62	313.21	33.8	33.8	1796.88	3.07	1270.86	4.17	4.07	6.06	130.17	239.05	8.27	7.58667	157.527	126.937	1023.6	4.76667	-2.1893	0.0340811	-1.98942	0.247748	-2.17617	0.0828124	-0.814455	0.728782	no|down	yes|down	no|up	no|up	1	1689	GO:0000902;;GO:0007023;;GO:0000902;;GO:0000226;;GO:0007023;;GO:0000902;;GO:0007023;;GO:0005737;;GO:0015631;;GO:0015631;;GO:0015631;	biological_process;;biological_process;;biological_process;;biological_process;;biological_process;;biological_process;;biological_process;;cellular_component;;molecular_function;;molecular_function;;molecular_function;;	BP:cell morphogenesis;;BP:post-chaperonin tubulin folding pathway;;BP:cell morphogenesis;;BP:microtubule cytoskeleton organization;;BP:post-chaperonin tubulin folding pathway;;BP:cell morphogenesis;;BP:post-chaperonin tubulin folding pathway;;CC:cytoplasm;;MF:tubulin binding;;MF:tubulin binding;;MF:tubulin binding;;
TRINITY_DN25042_c1_g10	18.75	23.18	16.42	7.78	11.65	11.65	18.91	19.57	11.47	8.55	10.08	8.46	6.22	9.03	14.02	6.85	2.9	2.9	3.36	5.98	4.23	8.4	8.77	3.14	19.45	10.36	16.65	9.03	9.75667	4.21667	4.52333	6.77	-1.81783	0.0384187	-1.20511	0.583079	-1.49959	0.228121	0.107481	0.976952	no|up	yes|up	no|up	no|up	1	3515	GO:0016021;	cellular_component;;	CC:integral component of membrane;;
TRINITY_DN25045_c0_g1	0	0.4	0.17	32.1	26.73	26.73	0.29	0.05	0.3	25.22	29.35	21.91	0	0	0	0.51	2.57	2.57	3.27	2.29	1.05	2.18	2.69	2.26	0.19	28.52	0.213333	25.4933	0	1.88333	2.20333	2.37667	-1.88774	0.078757	-0.0348634	0.986073	-1.45776	0.377652	-5.02724	9.24801e-06	no|up	yes|down	yes|up	yes|up	3	2730	GO:0005634;;GO:0005634;;GO:0005634;;GO:0003700;;GO:0043565;;GO:0003700;;GO:0043565;;GO:0003700;;GO:0043565;	cellular_component;;cellular_component;;cellular_component;;molecular_function;;molecular_function;;molecular_function;;molecular_function;;molecular_function;;molecular_function;;	CC:nucleus;;CC:nucleus;;CC:nucleus;;MF:transcription factor activity, sequence-specific DNA binding;;MF:sequence-specific DNA binding;;MF:transcription factor activity, sequence-specific DNA binding;;MF:sequence-specific DNA binding;;MF:transcription factor activity, sequence-specific DNA binding;;MF:sequence-specific DNA binding;;
TRINITY_DN25048_c2_g3	1.3	0.29	1.77	1.75	1.52	1.52	0.35	0.3	0.5	0.66	0.94	0.58	0.46	1.02	0.92	0.94	0.88	0.88	7.02	0.23	3.8	0.93	0.96	0.43	1.12	1.59667	0.383333	0.726667	0.8	0.9	3.68333	0.773333	-3.11421	0.0137637	-4.06998	0.0569074	-2.82351	0.0659173	-1.55055	0.489924	no|up	yes|down	no|up	no|down	1	1121	------	------	------
TRINITY_DN25050_c2_g3	41.68	14.41	67.71	162.51	117.42	117.42	18.81	18.69	23.79	48.11	25.3	28.17	18.51	7.98	55.9	67.2	46.95	46.95	177.55	8.67	148.09	41.08	27.26	38.68	41.2667	132.45	20.43	33.86	27.4633	53.7	111.437	35.6733	-3.72114	0.0028099	-1.81077	0.457016	-2.62082	0.0301891	0.520294	0.877254	no|up	yes|down	no|up	no|down	1	1673	GO:0016301;;GO:0016773;;GO:0016773;;GO:0016301;;GO:0016773;	molecular_function;;molecular_function;;molecular_function;;molecular_function;;molecular_function;;	MF:kinase activity;;MF:phosphotransferase activity, alcohol group as acceptor;;MF:phosphotransferase activity, alcohol group as acceptor;;MF:kinase activity;;MF:phosphotransferase activity, alcohol group as acceptor;;
TRINITY_DN25055_c0_g1	0.41	0.41	0.72	1.5	1.44	1.44	0.33	0.35	0.86	0.49	0.18	0.24	0.69	0.56	0.92	1.3	0.82	0.82	4.46	0.78	3.04	0.81	0.7	0.82	0.513333	1.46	0.513333	0.303333	0.723333	0.98	2.76	0.776667	-0.0158696	0.990267	-0.194333	0.919709	-0.337485	0.843424	-2.77092	0.0294938	no|down	yes|down	no|up	no|down	1	2044	------	------	------
TRINITY_DN25060_c0_g2	1.25	0.3	1.59	6.5	3.31	3.31	1.04	0.46	0.1	2.87	0.88	1.04	3.79	1.18	1.47	4.01	15	15	10.75	2.57	8.96	1.81	0.53	8.28	1.04667	4.37333	0.533333	1.59667	2.14667	11.3367	7.42667	3.54	-3.86031	0.198696	-2.32175	1	-1.07933	0.672494	-5.88722	0.00586129	no|down	yes|down	no|down	no|down	1	822	GO:0006950;;GO:0006950;;GO:0016787;	biological_process;;biological_process;;molecular_function;;	BP:response to stress;;BP:response to stress;;MF:hydrolase activity;;
TRINITY_DN25068_c1_g2	18.48	3.13	42.46	18.41	10.7	10.7	10.03	10.43	11.87	5.76	2.41	1.72	16.9	8.44	31.56	11.88	25.71	25.71	96.27	10.33	59.52	3.9	5.18	19.4	21.3567	13.27	10.7767	3.29667	18.9667	21.1	55.3733	9.49333	-1.01552	0.0850408	0.491576	0.689258	-2.17161	0.0487839	-0.586992	0.774055	no|down	yes|down	no|down	no|down	1	1371	------	------	------
TRINITY_DN25068_c1_g3	3.42	0.05	4.3	39.77	21.38	21.38	0.58	0.03	0.17	12.59	3.43	2.35	0.43	0.1	2.14	13.85	5.52	5.52	53.93	0.02	39.53	12.89	6.2	4.43	2.59	27.51	0.26	6.12333	0.89	8.29667	31.16	7.84	-2.56862	0.168921	-1.94729	0.40714	-3.57365	0.0173139	-0.207708	0.959977	no|up	yes|down	no|up	no|down	1	1839	------	------	------
TRINITY_DN25080_c2_g1	0.12	0	0.43	0.49	0.3	0.3	0.08	0	0.03	0.36	0.07	0.12	0.1	0	0.46	0.17	1.28	1.28	1.57	0	2.92	0.21	0.05	0.15	0.183333	0.363333	0.036667	0.183333	0.186667	0.91	1.49667	0.136667	-1.07339	0.0360489	-1.61868	0.125142	-1.84192	0.135588	-0.734798	0.812479	no|down	yes|down	no|down	no|up	1	2035	------	------	------
TRINITY_DN25081_c0_g1	5.23	6.18	10.78	17.7	9.48	9.48	5.18	3.42	2.07	8.76	6.89	4.14	15.99	15.36	11.27	9.53	14.75	14.75	29.48	19.26	18.45	8.13	12.14	10.2	7.39667	12.22	3.55667	6.59667	14.2067	13.01	22.3967	10.1567	-1.3779	0.000513555	-1.34386	0.339904	-0.515009	0.605875	-0.689565	0.529336	no|down	yes|down	no|down	no|down	1	550	GO:0008152;;GO:0008152;;GO:0016787;;GO:0016787;	biological_process;;biological_process;;molecular_function;;molecular_function;;	BP:metabolic process;;BP:metabolic process;;MF:hydrolase activity;;MF:hydrolase activity;;
TRINITY_DN25082_c0_g2	0.14	0.14	0.08	0.1	0	0	0.07	0.66	1.13	0.07	0.14	0	3.92	3.36	12.51	0.32	2.19	2.19	2.71	3.62	8.02	0.16	0.88	2.33	0.12	0.033333	0.62	0.07	6.59667	1.56667	4.78333	1.12333	2.43235	0.0271206	0.237252	0.943581	0.820468	0.677709	-2.45835	0.183088	yes|down	yes|down	yes|down	no|down	3	853	------	------	------
TRINITY_DN25087_c3_g1	0.08	0.08	0.22	0.06	0.08	0.08	0.04	0	0	0	0	0	0.62	0	0.14	0.16	0.13	0.13	2.6	0.13	0.17	0	0.34	0.07	0.126667	0.073333	0.013333	0	0.253333	0.14	0.966667	0.136667	2.99272	0.246005	-0.518812	1	5.86127	0.0216626	0.782851	1	no|down	yes|down	no|down	no|down	1	1419	------	------	------
TRINITY_DN25092_c1_g1	0.09	0.07	0.17	0.77	0.73	0.73	0.05	0.08	0.03	0.1	0.05	0.26	0	0.3	0.04	1.22	2.6	2.6	1.69	0.04	0.92	0.05	0.03	0.12	0.11	0.743333	0.053333	0.136667	0.113333	2.14	0.883333	0.066667	-3.37079	0.0852495	-2.46769	1	-4.42633	0.0227359	-2.75299	0.249597	no|down	yes|down	yes|down	no|up	2	2124	------	------	------
TRINITY_DN25094_c0_g1	10.31	10.06	23.54	28.37	12.65	12.65	8.2	10.74	16.1	16.7	19.87	15	24.95	14.86	20.16	18.36	30.04	30.04	38.27	27.07	45.14	22.9	23.17	14.82	14.6367	17.89	11.68	17.19	19.99	26.1467	36.8267	20.2967	0.194987	0.928863	0.282621	0.932419	3.88051	0.0423367	-0.363371	0.93888	no|down	yes|down	no|down	no|down	1	673	GO:0019722;;GO:0005622;;GO:0009506;;GO:0004871;	biological_process;;cellular_component;;cellular_component;;molecular_function;;	BP:calcium-mediated signaling;;CC:intracellular;;CC:plasmodesma;;MF:signal transducer activity;;
TRINITY_DN25095_c3_g8	0.11	0.31	0.35	0.5	0.49	0.49	0.58	0.26	2.63	0.15	0.23	0.65	0.69	0.33	0.19	1.46	1.39	1.39	0.12	0	0.07	1.09	0.75	0.77	0.256667	0.493333	1.15667	0.343333	0.403333	1.41333	0.063333	0.87	-2.95933	0.0249833	-1.2874	0.578397	-2.48626	0.0501747	-0.763369	0.804773	no|down	yes|up	yes|down	no|down	2	1634	------	------	------
TRINITY_DN25097_c4_g1	1.9	1.52	7.08	1.77	0.27	0.27	0.3	1.8	4.61	0.71	0.3	0	17.54	18.47	7.03	3.45	9.44	9.44	16.41	28.31	11.01	2.89	1.24	12.85	3.5	0.77	2.23667	0.336667	14.3467	7.44333	18.5767	5.66	1.42806	0.0234441	1.01096	0.280133	2.64497	0.0398446	0.812299	0.776769	yes|down	yes|down	yes|down	yes|down	4	400	------	------	------
TRINITY_DN25101_c0_g1	10.12	5.8	10.29	12.43	13.59	13.59	2.33	5.42	6.98	7	7.16	7.08	9.54	10.1	14.15	9.07	7.2	7.2	25.58	33.29	14.61	1.93	2.8	3.81	8.73667	13.2033	4.91	7.08	11.2633	7.82333	24.4933	2.84667	-1.91183	0.0171692	-3.00157	0.0391247	-1.21934	0.265239	-0.559085	0.825257	no|down	yes|down	no|up	no|up	1	2240	GO:0003824;;GO:0050662;;GO:0003824;;GO:0050662;	molecular_function;;molecular_function;;molecular_function;;molecular_function;;	MF:catalytic activity;;MF:coenzyme binding;;MF:catalytic activity;;MF:coenzyme binding;;
TRINITY_DN25107_c0_g4	1.89	0.65	8.16	7.61	4.44	4.44	2.03	1.35	1.49	4.42	2.78	2.01	1.64	0.99	5.79	5.07	7.65	7.65	38.24	3.55	21.06	5.68	5.43	6.32	3.56667	5.49667	1.62333	3.07	2.80667	6.79	20.95	5.81	-2.37253	0.00785941	-1.36713	0.404906	-1.30815	0.146436	-0.90463	0.389684	no|up	yes|down	no|down	no|down	1	904	------	------	------
TRINITY_DN25118_c3_g2	2.27	1.33	2.87	0.72	0.26	0.26	14.5	6.43	20.02	1.01	0.56	23.16	6.68	2.13	9.72	1.69	3.4	3.4	3.95	3.45	4.92	5.37	2.07	14.78	2.15667	0.413333	13.65	8.24333	6.17667	2.83	4.10667	7.40667	-1.83287	0.0159645	-0.541355	0.76583	0.0973641	0.942601	-0.524754	0.815225	no|down	yes|up	yes|down	no|down	2	1750	GO:0071554;;GO:0016021;;GO:0005794;;GO:0016021;;GO:0016413;	biological_process;;cellular_component;;cellular_component;;cellular_component;;molecular_function;;	BP:cell wall organization or biogenesis;;CC:integral component of membrane;;CC:Golgi apparatus;;CC:integral component of membrane;;MF:O-acetyltransferase activity;;
TRINITY_DN25119_c0_g1	3.27	3.67	1.14	0.7	0.23	0.23	0.92	3.35	2.33	1.55	0	1.61	0.11	1.41	1.29	0.8	0.1	0.1	0.44	0.23	0.77	2.27	3.31	0.02	2.69333	0.386667	2.2	1.05333	0.936667	0.333333	0.48	1.86667	1.47608	0.03844	0.653082	0.725164	-0.246445	0.830249	1.58677	0.253686	no|up	yes|up	no|up	no|down	1	1945	------	------	------
TRINITY_DN25126_c0_g1	0.38	0.63	0.8	0.49	0.72	0.72	0.43	0.51	0.18	0.25	0.39	0.71	0.36	0.99	0.87	0.64	0.86	0.86	2.44	1.34	1.67	0.45	0.08	0.74	0.603333	0.643333	0.373333	0.45	0.74	0.786667	1.81667	0.423333	2.49203	0.0322312	1.74461	0.0759097	2.52608	0.11714	1.51937	0.509598	no|down	yes|down	no|down	no|up	1	1609	GO:0016702;;GO:0016702;;GO:0016702;	molecular_function;;molecular_function;;molecular_function;;	MF:oxidoreductase activity, acting on single donors with incorporation of molecular oxygen, incorporation of two atoms of oxygen;;MF:oxidoreductase activity, acting on single donors with incorporation of molecular oxygen, incorporation of two atoms of oxygen;;MF:oxidoreductase activity, acting on single donors with incorporation of molecular oxygen, incorporation of two atoms of oxygen;;
TRINITY_DN25126_c0_g2	12.61	15.59	23.72	68.35	54.52	54.52	50.68	9.71	1.27	84.01	37.01	40.91	16.61	8.69	19.38	6.25	33.45	33.45	1.89	0.32	0.56	64.35	58.65	3	17.3067	59.13	20.5533	53.9767	14.8933	24.3833	0.923333	42	3.33088	0.0851009	1.55308	0.42371	2.09207	0.10642	2.55247	0.0393137	no|down	yes|up	no|up	no|up	1	501	------	------	------
TRINITY_DN25132_c0_g2	26.1	11.67	38.79	98.35	43.62	43.62	18.08	8.71	22.2	47.78	37.57	27.92	25.14	10.65	30.11	47.32	106.41	106.41	84.41	21.99	91.64	63.12	53.9	81.82	25.52	61.8633	16.33	37.7567	21.9667	86.7133	66.0133	66.28	3.27624	5.08202e-07	3.64344	0.000125716	-1.34436	0.56475	-4.68888	0.00238944	no|down	yes|down	no|down	no|down	1	1247	GO:0005975;;GO:0005975;;GO:0005975;;GO:0009505;;GO:0052692;;GO:0052692;;GO:0052692;	biological_process;;biological_process;;biological_process;;cellular_component;;molecular_function;;molecular_function;;molecular_function;;	BP:carbohydrate metabolic process;;BP:carbohydrate metabolic process;;BP:carbohydrate metabolic process;;CC:plant-type cell wall;;MF:raffinose alpha-galactosidase activity;;MF:raffinose alpha-galactosidase activity;;MF:raffinose alpha-galactosidase activity;;
TRINITY_DN25138_c0_g2	5.85	1.83	7.56	4.62	2.4	2.4	1.27	2.04	0.42	1.23	1.09	0.98	0.95	1.06	2.02	2.86	1.8	1.8	16.4	1.09	9.23	1.34	0.47	1.4	5.08	3.14	1.24333	1.1	1.34333	2.15333	8.90667	1.07	-1.77068	0.00668441	-1.12558	0.400194	-1.68898	0.0325055	-2.65949	0.0016663	no|up	yes|down	no|up	no|up	1	1320	------	------	------
TRINITY_DN25141_c0_g1	161.93	110.57	177.43	318	279	279	243.4	121.01	8.81	756.22	922.42	807.74	20.38	51.46	197.93	31.17	47.8	47.8	8.19	3.45	9.02	35.47	70.79	8.94	149.977	292	124.407	828.793	89.9233	42.2567	6.88667	38.4	3.48864	0.00263149	2.89125	8.01998e-07	4.88837	0.000114678	0.95432	0.759274	no|up	yes|up	yes|up	yes|up	3	1045	GO:0016021;	cellular_component;;	CC:integral component of membrane;;
TRINITY_DN25146_c0_g1	29.33	19.59	19.86	4.15	5.19	5.19	29.59	33.01	24.48	7.45	6.81	4.49	5.09	25.12	11.23	12.39	1.04	1.04	14.78	6.15	6.34	7.24	10.29	3.9	22.9267	4.84333	29.0267	6.25	13.8133	4.82333	9.09	7.14333	-2.35739	0.00890672	-2.61677	0.0735921	-2.02526	0.0551646	-3.08635	0.00599855	no|up	yes|up	no|up	no|down	1	1311	------	------	------
TRINITY_DN25148_c2_g1	1.79	4.23	0.51	0.45	0.82	0.82	4.16	5.59	0.51	0.63	1.12	0.58	0.45	3.71	1.26	0.2	0.07	0.07	0.32	0.31	0.4	0.79	0.61	0.02	2.17667	0.696667	3.42	0.776667	1.80667	0.113333	0.343333	0.473333	-2.10186	0.0102979	-0.14322	0.943185	-1.77348	0.164221	-2.50684	0.0105353	no|up	yes|up	yes|up	no|up	2	2105	------	------	------
TRINITY_DN25150_c0_g1	102.82	148.19	73.28	185.88	123.04	123.04	320.1	393.55	8.26	269.12	139.42	77.83	25.56	178.39	179.95	35.05	12.5	12.5	9.42	3.19	46.43	270.69	207.41	6.12	108.097	143.987	240.637	162.123	127.967	20.0167	19.68	161.407	-2.86911	0.00358639	-1.52444	0.193535	-2.57103	0.000763072	-1.86096	0.0576554	no|down	yes|up	yes|up	no|up	2	407	GO:0005524;;GO:0005524;	molecular_function;;molecular_function;;	MF:ATP binding;;MF:ATP binding;;
TRINITY_DN25152_c1_g3	5.14	1.74	5.7	6.25	6.21	6.21	9.76	5.45	1.23	13	8	8.76	0.05	0.46	5.26	1.12	1.11	1.11	0.92	0.42	0.97	3.17	3.41	0.29	4.19333	6.22333	5.48	9.92	1.92333	1.11333	0.77	2.29	-5.75814	1.37928e-07	-0.198655	1	-1.69773	0.500367	-4.34453	0.0246719	no|up	yes|up	yes|up	yes|up	3	1036	------	------	------
TRINITY_DN25157_c0_g2	0.85	0.31	0.17	0.31	0.61	0.61	0.56	0.2	0.53	0.2	0.19	0.15	0.49	0.14	0.75	0.38	0.27	0.27	8.88	0.14	20.81	0.37	0.28	0.17	0.443333	0.51	0.43	0.18	0.46	0.306667	9.94333	0.273333	-1.73239	0.0111495	-0.927376	0.432241	-0.261586	0.768444	-0.745412	0.515106	no|down	yes|down	no|up	no|down	1	2374	------	------	------
TRINITY_DN25161_c0_g1	2.54	0.5	8.46	10.2	3.71	3.71	1.02	0.26	2.53	5.6	5.27	8.83	2.53	0.44	4.07	7.68	22.1	22.1	16.16	1.7	16.06	4.24	3.03	16.72	3.83333	5.87333	1.27	6.56667	2.34667	17.2933	11.3067	7.99667	4.21492	0.0126644	0.511431	0.890063	3.23408	0.0651968	1.57061	0.689056	no|up	yes|down	no|down	no|down	1	1469	GO:0016021;;GO:0016021;	cellular_component;;cellular_component;;	CC:integral component of membrane;;CC:integral component of membrane;;
TRINITY_DN25193_c0_g2	0.06	0	0.53	1.59	1.27	1.27	0.11	0.16	0.29	0.75	0.36	0.49	0.05	0.4	1.57	0.6	2.55	2.55	1.66	0.53	3.01	0.35	0.58	0.3	0.196667	1.37667	0.186667	0.533333	0.673333	1.9	1.73333	0.41	-1.73106	0.0652951	-0.834754	0.647548	-1.26649	0.389286	-2.19589	0.00754702	no|down	yes|down	no|down	no|up	1	1087	GO:0006351;;GO:0006351;;GO:0005634;;GO:0005634;;GO:0003677;;GO:0003700;;GO:0003677;;GO:0003700;	biological_process;;biological_process;;cellular_component;;cellular_component;;molecular_function;;molecular_function;;molecular_function;;molecular_function;;	BP:transcription, DNA-templated;;BP:transcription, DNA-templated;;CC:nucleus;;CC:nucleus;;MF:DNA binding;;MF:transcription factor activity, sequence-specific DNA binding;;MF:DNA binding;;MF:transcription factor activity, sequence-specific DNA binding;;
TRINITY_DN25193_c0_g3	1.79	1.5	1.28	0.44	1.15	1.15	2.33	0.85	1.38	0.96	1.18	1.86	0	0	0.39	1.35	0.09	0.09	0.22	0.1	0.66	1.18	1.53	0	1.52333	0.913333	1.52	1.33333	0.13	0.51	0.326667	0.903333	-4.79104	0.00285394	-2.42054	1	-2.49901	0.0398965	-2.3439	0.296375	no|up	yes|up	no|up	no|up	1	2014	------	------	------
TRINITY_DN25194_c0_g1	28.85	8.16	8.21	88.6	41.32	41.32	1.61	2.4	1.35	49.4	17	9.65	8.88	3.99	17.32	43.54	29.17	29.17	98.48	1.49	59.49	34.96	31.57	51.32	15.0733	57.08	1.78667	25.35	10.0633	33.96	53.1533	39.2833	-2.38107	0.0180003	-1.83896	0.186826	-2.81802	0.0129446	-1.96165	0.0340944	no|up	yes|down	no|up	no|down	1	2657	------	------	------
TRINITY_DN25196_c4_g1	4.62	2.27	3.43	3.07	5.03	5.03	3.2	0.21	0.93	3.97	1.54	4.87	0	0	2.38	0.35	0	0	0.04	0	0.24	1.15	0.72	0.03	3.44	4.37667	1.44667	3.46	0.793333	0.116667	0.093333	0.633333	-1.34054	0.0109876	-0.504103	0.705614	-0.097389	0.932649	0.247022	0.942867	no|up	yes|up	yes|up	yes|up	3	1288	------	------	------
TRINITY_DN25206_c2_g1	0.22	0.23	0.24	0	0	0	0	0	0.15	0	0	0	2.5	0.34	0.23	0.11	0.07	0.07	0.68	0.68	0.95	0.1	0	0.07	0.23	0	0.05	0	1.02333	0.083333	0.77	0.056667	-4.44846	0.0469494	-1.44505	1	-5.59167	0.0380577	-4.77627	1	no|down	yes|down	no|down	no|down	1	1189	------	------	------
TRINITY_DN25206_c2_g3	3.63	0.11	2.17	20.18	4.91	4.91	0.11	0	0.49	7.32	0.73	0.96	0	0	11.69	6.54	17.83	17.83	101	0	84.09	4	5.56	10.42	1.97	10	0.2	3.00333	3.89667	14.0667	61.6967	6.66	-1.82415	1	-1.92645	1	1.74275	1	-5.83404	0.023805	no|down	yes|down	no|down	no|down	1	654	GO:0004857;;GO:0004857;;GO:0004857;;GO:0004857;;GO:0004857;	molecular_function;;molecular_function;;molecular_function;;molecular_function;;molecular_function;;	MF:enzyme inhibitor activity;;MF:enzyme inhibitor activity;;MF:enzyme inhibitor activity;;MF:enzyme inhibitor activity;;MF:enzyme inhibitor activity;;
TRINITY_DN25209_c2_g2	8.74	5.23	10.18	9.52	11.13	11.13	13.41	6.7	1.67	12.11	8.79	11.36	0.69	0.95	21.53	0.69	0.49	0.49	1.95	0.59	1	0.4	0.32	0.42	8.05	10.5933	7.26	10.7533	7.72333	0.556667	1.18	0.38	2.14001	0.0615623	2.35205	0.0304633	1.9957	0.144488	0.603916	0.809686	no|up	yes|up	yes|up	yes|up	3	1078	------	------	------
TRINITY_DN25217_c3_g1	3.07	1.85	5.26	4.63	3.9	3.9	3.2	3.48	1.94	3.32	1.59	2.36	10.54	7.14	12.85	12.12	11.96	11.96	4.72	16.32	15.89	4.5	4.13	19.72	3.39333	4.14333	2.87333	2.42333	10.1767	12.0133	12.31	9.45	2.8396	0.197159	-0.850936	1	4.99617	0.0143935	3.0479	1	yes|down	yes|down	yes|down	no|down	3	1257	------	------	------
TRINITY_DN25220_c0_g1	0	0.61	0	0	0	0	0	2.25	0	0	0	0	0	4.24	16.73	0	0	0	11.26	7.9	59.05	0	0	0.75	0.203333	0	0.75	0	6.99	0	26.07	0.25	-0.989831	0.559293	-1.10173	0.751403	3.88721	0.0363866	6.07015	1	no|down	yes|down	no|no change	no|down	1	318	------	------	------
TRINITY_DN25223_c1_g2	0.18	0.02	0.29	5.12	4.35	4.35	0.02	0	0.11	2.27	1.11	1.63	0.31	0	0.26	8.43	11.19	11.19	0.57	0.26	1.02	5.8	8.4	7.46	0.163333	4.60667	0.043333	1.67	0.19	10.27	0.616667	7.22	-1.71223	0.0330365	0.0938124	0.968534	-0.428442	0.805344	-1.07383	1	no|down	yes|down	yes|down	yes|down	3	2460	------	------	------
TRINITY_DN25223_c1_g4	1.84	1.07	1.14	0.34	0.96	0.96	0.79	0.55	0.61	0.08	0.15	0.08	0.56	2.24	1.18	2.13	0.41	0.41	8.26	2.03	3.54	1.03	1.11	0.36	1.35	0.753333	0.65	0.103333	1.32667	0.983333	4.61	0.833333	-2.79586	0.0276468	-0.401545	0.859352	-0.771738	0.627094	-0.65806	1	no|down	yes|down	no|down	no|down	1	811	------	------	------
TRINITY_DN25225_c1_g1	2.54	1.78	4.55	1.79	3.97	3.97	4.65	1.99	0.53	3.78	2.6	4.12	0	0.09	4.56	0.33	0.11	0.11	0.24	0	0.37	0.32	0.48	0.04	2.95667	3.24333	2.39	3.5	1.55	0.183333	0.203333	0.28	1.18105	0.0143475	0.905319	0.230598	1.18323	0.160788	0.448015	0.735894	no|up	yes|up	yes|up	yes|up	3	1157	------	------	------
TRINITY_DN25226_c1_g1	1.7	0	2.07	0.5	0.36	0.36	0	0	0.05	0	0	0	0.91	0	1.29	0.33	0.37	0.37	5.94	0	0.97	0	0	0.12	1.25667	0.406667	0.016667	0	0.733333	0.356667	2.30333	0.04	-3.01336	0.018994	-3.74223	0.0391473	-2.15801	0.163274	-1.35803	0.232468	no|down	yes|down	no|down	no|down	1	1136	------	------	------
TRINITY_DN25226_c1_g2	21.88	25.86	19.76	8.63	19.61	19.61	16.66	10.15	23.97	12.07	17.66	18.12	0.11	1.22	14.8	18.63	0.35	0.35	4.12	3.68	7.82	14.12	16.79	0.89	22.5	15.95	16.9267	15.95	5.37667	6.44333	5.20667	10.6	-2.97396	0.0210423	-1.64512	0.374335	-2.4104	0.0376271	-1.70172	0.242533	no|up	yes|up	no|up	no|up	1	1385	GO:0016021;;GO:0016021;;GO:0005216;;GO:0005216;	cellular_component;;cellular_component;;molecular_function;;molecular_function;;	CC:integral component of membrane;;CC:integral component of membrane;;MF:ion channel activity;;MF:ion channel activity;;
TRINITY_DN25235_c4_g2	1.7	8.24	1.43	8.63	8.29	8.29	0.22	0.77	1.87	1.83	1.65	1.11	0.73	1	0.68	4.37	3.03	3.03	10.19	1.77	6.06	1.64	0.78	0.74	3.79	8.40333	0.953333	1.53	0.803333	3.47667	6.00667	1.05333	-1.40785	0.0498869	-1.63112	0.250226	-0.894721	0.399417	-0.790371	0.722335	no|up	yes|down	no|up	no|up	1	1307	GO:0005509;;GO:0005544;;GO:0005509;;GO:0005544;;GO:0005509;;GO:0005544;;GO:0005509;;GO:0005544;	molecular_function;;molecular_function;;molecular_function;;molecular_function;;molecular_function;;molecular_function;;molecular_function;;molecular_function;;	MF:calcium ion binding;;MF:calcium-dependent phospholipid binding;;MF:calcium ion binding;;MF:calcium-dependent phospholipid binding;;MF:calcium ion binding;;MF:calcium-dependent phospholipid binding;;MF:calcium ion binding;;MF:calcium-dependent phospholipid binding;;
TRINITY_DN25245_c0_g1	0.29	0.58	0.64	1.83	0.8	0.8	0.3	0.4	0.54	4.06	2.78	1.57	1.84	5.3	2.43	3.56	2.15	2.15	2.97	1.5	6.36	12.6	17.02	2.16	0.503333	1.14333	0.413333	2.80333	3.19	2.62	3.61	10.5933	-0.991699	0.378721	0.403001	0.776296	-0.599124	0.631215	-1.81116	0.00884697	yes|down	yes|down	no|down	no|down	2	2437	GO:0046872;;GO:0016702;;GO:0046872;;GO:0016702;;GO:0046872;;GO:0016702;	molecular_function;;molecular_function;;molecular_function;;molecular_function;;molecular_function;;molecular_function;;	MF:metal ion binding;;MF:oxidoreductase activity, acting on single donors with incorporation of molecular oxygen, incorporation of two atoms of oxygen;;MF:metal ion binding;;MF:oxidoreductase activity, acting on single donors with incorporation of molecular oxygen, incorporation of two atoms of oxygen;;MF:metal ion binding;;MF:oxidoreductase activity, acting on single donors with incorporation of…
TRINITY_DN25246_c1_g2	66.89	71.12	53.28	54.21	52.13	52.13	93.63	95.3	9.37	71.91	64.58	61.95	90.44	106.49	81.25	14.43	25.68	25.68	6.01	4.65	12.52	71.1	60.79	9	63.7633	52.8233	66.1	66.1467	92.7267	21.93	7.72667	46.9633	-1.10384	0.523987	-3.82799	1	-1.8688	0.023977	-1.64886	0.192237	no|down	yes|up	no|up	no|up	1	1791	GO:0005634;;GO:0005634;;GO:0003700;;GO:0043565;;GO:0003700;;GO:0043565;	cellular_component;;cellular_component;;molecular_function;;molecular_function;;molecular_function;;molecular_function;;	CC:nucleus;;CC:nucleus;;MF:transcription factor activity, sequence-specific DNA binding;;MF:sequence-specific DNA binding;;MF:transcription factor activity, sequence-specific DNA binding;;MF:sequence-specific DNA binding;;
TRINITY_DN25246_c3_g1	4.92	2.13	5.25	2.85	3.29	3.29	1.9	2.2	3.13	2.72	3.32	2.64	2.87	2.31	4.69	4.43	5.57	5.57	18.76	4.91	9.61	3.18	2.96	3.52	4.1	3.14333	2.41	2.89333	3.29	5.19	11.0933	3.22	2.33464	0.0161249	0.875243	0.609821	1.70942	0.242422	0.16224	0.970946	no|up	yes|down	no|down	no|down	1	2486	GO:0006629;	biological_process;;	BP:lipid metabolic process;;
TRINITY_DN25246_c3_g2	3.11	1.16	1.79	20.4	14.55	14.55	0.67	0.99	1.74	6.03	0.91	1.65	2.48	0.59	5.42	6.36	7.26	7.26	12.37	1.33	16.66	1.29	2.18	3.3	2.02	16.5	1.13333	2.86333	2.83	6.96	10.12	2.25667	4.79481	0.0448576	1.32488	1	0.704604	1	0.198875	0.983917	no|down	yes|down	no|up	no|down	1	1980	GO:0004185;	molecular_function;;	MF:serine-type carboxypeptidase activity;;
TRINITY_DN25253_c1_g1	0.7	0.09	0.82	44.25	47.97	47.97	0.09	0.09	0.23	6.04	0.59	0.38	0.22	0.14	0.61	8.38	2.89	2.89	21.23	0.05	11.04	0.98	1.11	2.66	0.536667	46.73	0.136667	2.33667	0.323333	4.72	10.7733	1.58333	-0.17628	0.862479	-1.45235	0.124948	-0.0208907	0.989452	-2.86018	0.0313548	no|up	yes|down	yes|up	no|up	2	1804	GO:0004185;;GO:0004185;;GO:0004185;	molecular_function;;molecular_function;;molecular_function;;	MF:serine-type carboxypeptidase activity;;MF:serine-type carboxypeptidase activity;;MF:serine-type carboxypeptidase activity;;
TRINITY_DN25254_c4_g1	0.17	0.02	0.13	0.2	0.68	0.68	0.1	0	0.04	0.04	0.04	0.67	0	0	0.1	1.16	0.22	0.22	2.73	0.08	1.11	0.07	0.32	0.13	0.106667	0.52	0.046667	0.25	0.033333	0.533333	1.30667	0.173333	-0.756267	0.654014	-0.701938	0.77967	2.74696	0.0453841	-0.779679	0.833599	no|up	yes|down	no|up	no|up	1	2382	------	------	------
TRINITY_DN25273_c1_g1	1.01	0.51	2.72	42.72	15.75	15.75	1.99	1.78	1.01	17.52	6.1	7.71	3.11	1.23	8.14	11.76	20.81	20.81	30.65	1.04	44.25	13.77	14.25	9.36	1.41333	24.74	1.59333	10.4433	4.16	17.7933	25.3133	12.46	-2.15391	0.0547397	-2.80853	0.000751954	-1.6776	0.0668181	1.44744	0.300613	no|down	yes|down	no|down	no|down	1	603	GO:0004857;;GO:0004857;;GO:0004857;	molecular_function;;molecular_function;;molecular_function;;	MF:enzyme inhibitor activity;;MF:enzyme inhibitor activity;;MF:enzyme inhibitor activity;;
TRINITY_DN25276_c0_g1	1.79	0.29	2.73	15.59	10.44	10.44	0.77	0.3	1.19	5.56	2.92	3	1.22	0.12	6.73	7.62	11.54	11.54	35.38	1.57	27.06	4.47	4.86	8.85	1.60333	12.1567	0.753333	3.82667	2.69	10.2333	21.3367	6.06	-1.58379	0.0503438	-1.73398	0.0236972	-1.67655	0.0789513	0.90184	0.525714	no|down	yes|down	no|down	no|down	1	2135	GO:0016021;;GO:0016021;;GO:0016021;	cellular_component;;cellular_component;;cellular_component;;	CC:integral component of membrane;;CC:integral component of membrane;;CC:integral component of membrane;;
TRINITY_DN25277_c2_g2	0	0	0	0	0	0	0.19	0	0	0	0	0	0	0	23.5	0	0	0	109.59	0.04	138.75	0	0	0	0	0	0.063333	0	7.83333	0	82.7933	0	2.02182	0.0177026	3.52492	0.00897196	-0.421203	0.788052	5.13068	1	no|down	yes|down	no|no change	no|no change	1	1193	GO:0006633;;GO:0006633;;GO:0016021;;GO:0016021;;GO:0016747;;GO:0016747;	biological_process;;biological_process;;cellular_component;;cellular_component;;molecular_function;;molecular_function;;	BP:fatty acid biosynthetic process;;BP:fatty acid biosynthetic process;;CC:integral component of membrane;;CC:integral component of membrane;;MF:transferase activity, transferring acyl groups other than amino-acyl groups;;MF:transferase activity, transferring acyl groups other than amino-acyl groups;;
TRINITY_DN25278_c1_g1	0.15	0.07	0.28	0.57	0.92	0.92	0.04	0	0.17	0.21	0.03	0.18	0	0	1.86	0.79	0.03	0.03	1.32	0	3.86	0.36	0.09	0	0.166667	0.803333	0.07	0.14	0.62	0.283333	1.72667	0.15	-3.3113	0.00182851	-1.50924	0.387304	-2.27062	0.102588	-2.32476	0.030581	no|down	yes|down	no|up	no|up	1	1455	------	------	------
TRINITY_DN25278_c1_g2	0.12	0	0.2	0.26	0.28	0.28	0.04	0.02	0.02	0.09	0.05	0.07	0.12	0	0.29	0.13	0.13	0.13	4.58	0	1.87	0.08	0.13	0.09	0.106667	0.273333	0.026667	0.07	0.136667	0.13	2.15	0.1	-2.60407	0.0129046	0.0499177	0.985593	-1.42537	0.297006	-3.78539	1	no|down	yes|down	no|up	no|down	1	2662	GO:0004252;;GO:0004252;	molecular_function;;molecular_function;;	MF:serine-type endopeptidase activity;;MF:serine-type endopeptidase activity;;
TRINITY_DN25281_c0_g1	107.01	104.73	105.63	84.93	54.42	54.42	149.24	165.84	37.13	91.67	90.34	69.03	109.57	197.08	36.16	37.02	110.37	110.37	26.33	10.64	21.87	82.14	108.09	81.1	105.79	64.59	117.403	83.68	114.27	85.92	19.6133	90.4433	0.588962	0.262664	1.55325	0.00140912	-0.0406496	0.963862	-1.24403	0.292455	no|down	yes|up	no|down	no|down	1	599	GO:0005622;;GO:0008270;	cellular_component;;molecular_function;;	CC:intracellular;;MF:zinc ion binding;;
TRINITY_DN25285_c0_g5	28.07	25.09	21.38	16.64	20.3	20.3	43.4	52.06	8.08	18.04	17.39	16.71	44.76	36.07	19.78	11.81	14.68	14.68	6.81	7.02	4.06	11.84	15.11	24.15	24.8467	19.08	34.5133	17.38	33.5367	13.7233	5.96333	17.0333	-0.723838	0.440222	-0.916107	0.549486	-2.55881	0.0240785	-1.03871	0.656553	no|down	yes|up	no|down	no|down	1	1478	GO:0005622;;GO:0005622;;GO:0008270;;GO:0008270;	cellular_component;;cellular_component;;molecular_function;;molecular_function;;	CC:intracellular;;CC:intracellular;;MF:zinc ion binding;;MF:zinc ion binding;;
TRINITY_DN25285_c1_g3	94.25	77	66.03	67.04	74.2	74.2	104.36	143.42	19.48	64.75	73.3	64.67	36.54	84.84	21.27	52.85	50.49	50.49	14.47	4.13	19.03	58.65	67.31	58.18	79.0933	71.8133	89.0867	67.5733	47.55	51.2767	12.5433	61.38	-3.04049	1.16762e-05	-2.89353	0.00619608	-4.51077	2.84663e-07	-4.13478	0.000236371	no|up	yes|up	no|up	no|up	1	781	GO:0005622;;GO:0005622;;GO:0005622;;GO:0008270;;GO:0008270;;GO:0008270;	cellular_component;;cellular_component;;cellular_component;;molecular_function;;molecular_function;;molecular_function;;	CC:intracellular;;CC:intracellular;;CC:intracellular;;MF:zinc ion binding;;MF:zinc ion binding;;MF:zinc ion binding;;
TRINITY_DN25287_c0_g1	0.49	1.67	0.52	0.36	0.32	0.32	0.85	3.6	1.52	0.88	0.43	0.11	0.07	0.67	0.39	0.23	0.17	0.17	0.25	0.36	0.4	0.46	0.35	0.03	0.893333	0.333333	1.99	0.473333	0.376667	0.19	0.336667	0.28	-2.35942	0.018994	-1.66702	0.338641	-1.0138	0.272501	-0.491166	0.843492	no|up	yes|up	no|up	no|up	1	1390	GO:0045893;;GO:0009737;;GO:0045893;;GO:0009737;;GO:0005634;;GO:0005634;;GO:0003700;;GO:0003700;	biological_process;;biological_process;;biological_process;;biological_process;;cellular_component;;cellular_component;;molecular_function;;molecular_function;;	BP:positive regulation of transcription, DNA-templated;;BP:response to abscisic acid;;BP:positive regulation of transcription, DNA-templated;;BP:response to abscisic acid;;CC:nucleus;;CC:nucleus;;MF:transcription factor activity, sequence-specific DNA binding;;MF:transcription factor activity, sequence-specific DNA binding;;
TRINITY_DN25290_c0_g1	15.65	11.55	17.5	10.3	14.36	14.36	7.73	0	13.35	8.02	6.3	10.08	0	0.12	0.13	0.11	0.11	0.11	0.36	0.57	0.62	1.69	0.41	0	14.9	13.0067	7.02667	8.13333	0.083333	0.11	0.516667	0.7	1.04372	0.579831	3.64517	0.0154219	-0.399766	1	0.0234998	1	yes|up	yes|up	yes|up	yes|up	4	603	------	------	------
TRINITY_DN25293_c0_g2	1.88	0.36	4.28	4.98	5.53	5.53	1.96	0.34	0.69	2.64	4.08	3.2	0.65	1.77	2.21	5.17	3.34	3.34	13.2	2.96	13.21	2.82	2.34	2.71	2.17333	5.34667	0.996667	3.30667	1.54333	3.95	9.79	2.62333	-5.87469	0.0230411	-4.01517	1	-2.43298	1	-3.66942	1	no|up	yes|down	no|up	no|up	1	1301	GO:0030001;;GO:0030001;;GO:0030001;;GO:0030001;;GO:0046872;;GO:0046872;;GO:0046872;;GO:0046872;	biological_process;;biological_process;;biological_process;;biological_process;;molecular_function;;molecular_function;;molecular_function;;molecular_function;;	BP:metal ion transport;;BP:metal ion transport;;BP:metal ion transport;;BP:metal ion transport;;MF:metal ion binding;;MF:metal ion binding;;MF:metal ion binding;;MF:metal ion binding;;
TRINITY_DN25293_c1_g2	0	0.46	0	0	0	0	0.92	0.76	9.49	0.12	0	0	0	0	0	0	0	0	0	0	0	0	0	0	0.153333	0	3.72333	0.04	0	0	0	0	-4.15007	0.0419225	-4.19876	1	-2.31954	0.216718	-1.65265	0.342947	no|up	yes|up	no|no change	no|up	1	632	GO:0048573;;GO:0009909;;GO:0048573;;GO:0009909;;GO:0048573;;GO:0009909;;GO:0008429;;GO:0008429;;GO:0008429;	biological_process;;biological_process;;biological_process;;biological_process;;biological_process;;biological_process;;molecular_function;;molecular_function;;molecular_function;;	BP:photoperiodism, flowering;;BP:regulation of flower development;;BP:photoperiodism, flowering;;BP:regulation of flower development;;BP:photoperiodism, flowering;;BP:regulation of flower development;;MF:phosphatidylethanolamine binding;;MF:phosphatidylethanolamine binding;;MF:phosphatidylethanolamine binding;;
TRINITY_DN25295_c3_g2	7.91	6.7	0.87	0.52	2.75	2.75	11.73	2.76	6.81	3.24	2.04	1.71	0.41	1.5	6.67	2.56	0	0	0.07	0	0.07	0.41	2.94	0.16	5.16	2.00667	7.1	2.33	2.86	0.853333	0.046667	1.17	-3.86097	0.0237386	-2.49377	1	-2.0667	0.234859	-2.11842	0.333277	no|up	yes|up	no|up	no|up	1	1173	------	------	------
TRINITY_DN25295_c3_g5	3.59	5.55	7.09	6.81	4.4	4.4	8.25	8.49	0.48	5.07	4.64	4.56	9.74	6.64	12.53	1.34	4.15	4.15	0.56	0.11	1.14	4.86	4.16	1.28	5.41	5.20333	5.74	4.75667	9.63667	3.21333	0.603333	3.43333	-5.88148	0.0254906	-2.45323	1	-4.05336	1	0.154119	1	no|down	yes|up	no|up	no|up	1	1460	------	------	------
TRINITY_DN25297_c1_g1	1.14	0.8	7.58	283.21	205.63	205.63	0.97	4.18	2.43	170.72	125.54	105.24	9.61	0.49	39.49	273.3	57.04	57.04	84.74	7.78	286.9	49.53	50.99	17.65	3.17333	231.49	2.52667	133.833	16.53	129.127	126.473	39.39	-2.08334	0.00752044	-1.27634	0.281389	-0.790439	0.446587	-0.557996	0.78075	no|down	yes|down	no|up	yes|up	2	988	GO:0046658;;GO:0009055;;GO:0009055;;GO:0009055;;GO:0009055;	cellular_component;;molecular_function;;molecular_function;;molecular_function;;molecular_function;;	CC:anchored component of plasma membrane;;MF:electron carrier activity;;MF:electron carrier activity;;MF:electron carrier activity;;MF:electron carrier activity;;
TRINITY_DN25304_c1_g1	0	0.13	0.69	0	0	0	0.07	0.26	0.08	0	0	0	1.6	1.05	1.95	0	0	0	6.16	0	15.31	0	0.22	0	0.273333	0	0.136667	0	1.53333	0	7.15667	0.073333	-0.465359	0.819047	-0.791144	0.835248	0.0673799	0.980626	-4.1025	0.0291169	no|down	yes|down	no|no change	no|down	1	855	GO:0009611;;GO:0009611;;GO:0004867;;GO:0008233;;GO:0004867;	biological_process;;biological_process;;molecular_function;;molecular_function;;molecular_function;;	BP:response to wounding;;BP:response to wounding;;MF:serine-type endopeptidase inhibitor activity;;MF:peptidase activity;;MF:serine-type endopeptidase inhibitor activity;;
TRINITY_DN25304_c1_g5	1.93	1.84	1.31	3.66	2.98	2.98	1.11	0.72	0.78	2.42	2.31	1.89	0	0	0	0.9	0.12	0.12	0	0	0	0.77	0.67	0	1.69333	3.20667	0.87	2.20667	0	0.38	0	0.48	-2.77407	0.00507534	-0.749602	0.714958	-2.4954	0.0717143	-1.69732	0.428826	yes|up	yes|up	yes|up	no|up	3	1356	------	------	------
TRINITY_DN25315_c1_g4	0.34	0.06	0.43	0.64	0.32	0.32	0.43	0.2	0.56	0.09	0.06	0.25	0.67	0.09	0.53	0.71	0.84	0.84	3.39	0.46	1.69	0.5	0.26	0.23	0.276667	0.426667	0.396667	0.133333	0.43	0.796667	1.84667	0.33	-4.19001	0.0585769	-4.59097	1	-3.82782	0.0255288	-1.6947	0.423049	no|down	yes|down	no|down	no|down	1	2178	------	------	------
TRINITY_DN25317_c0_g2	21.54	2.64	32.61	262.32	247.72	247.72	5	2.16	10.35	107.7	50.28	35.01	1.4	1.84	21.61	93.66	39.65	39.65	125.83	1.21	90.07	31.79	35.96	11.22	18.93	252.587	5.83667	64.33	8.28333	57.6533	72.37	26.3233	3.06209	0.0237232	0.280598	0.95979	-0.00548827	0.99797	3.58159	0.0149872	no|up	yes|down	yes|up	no|up	2	1669	------	------	------
TRINITY_DN25317_c0_g3	0	0	0	3.86	0.98	0.98	0.03	0.07	0	0.6	0.25	0.13	0.09	0	0.25	1.24	0.71	0.71	1.92	0	1.29	0.25	0.43	0.13	0	1.94	0.033333	0.326667	0.113333	0.886667	1.07	0.27	3.76898	2.0472e-05	1.35478	0.527534	0.588118	0.694347	3.97362	0.207867	no|down	yes|down	no|up	no|up	1	1565	------	------	------
TRINITY_DN25317_c0_g5	0.23	1.24	0.16	0.23	0.34	0.34	0.19	0.59	0.57	0.73	0.97	0.63	0.81	0.73	0.49	0.4	0.82	0.82	1.25	9.98	0.4	0.29	0.27	0.75	0.543333	0.303333	0.45	0.776667	0.676667	0.68	3.87667	0.436667	2.91511	0.0279435	0.441866	0.935987	0.225245	0.892909	3.46584	0.0307426	no|down	yes|down	no|down	no|up	1	2995	GO:0006412;;GO:0006412;;GO:0006412;;GO:0005739;;GO:0005840;;GO:0005739;;GO:0005840;;GO:0005739;;GO:0005840;;GO:0003735;;GO:0003735;;GO:0003735;	biological_process;;biological_process;;biological_process;;cellular_component;;cellular_component;;cellular_component;;cellular_component;;cellular_component;;cellular_component;;molecular_function;;molecular_function;;molecular_function;;	BP:translation;;BP:translation;;BP:translation;;CC:mitochondrion;;CC:ribosome;;CC:mitochondrion;;CC:ribosome;;CC:mitochondrion;;CC:ribosome;;MF:structural constituent of ribosome;;MF:structural constituent of ribosome;;MF:structural constituent of ribosome;;
TRINITY_DN25318_c0_g1	19.65	0	20.44	44.91	44.28	44.28	0.17	0	0.9	10.9	9.38	3.26	0	0	11.73	20.3	2.81	2.81	85.89	0.03	61.65	12.12	1.09	5.56	13.3633	44.49	0.356667	7.84667	3.91	8.64	49.19	6.25667	-2.86636	0.104656	-1.71225	1	-2.96406	0.0178642	-1.70013	0.269637	no|up	yes|down	yes|up	no|up	2	1312	GO:0045893;;GO:0045893;;GO:0005634;;GO:0005634;;GO:0003700;;GO:0000977;;GO:0003700;;GO:0000977;;GO:0003700;	biological_process;;biological_process;;cellular_component;;cellular_component;;molecular_function;;molecular_function;;molecular_function;;molecular_function;;molecular_function;;	BP:positive regulation of transcription, DNA-templated;;BP:positive regulation of transcription, DNA-templated;;CC:nucleus;;CC:nucleus;;MF:transcription factor activity, sequence-specific DNA binding;;MF:RNA polymerase II regulatory region sequence-specific DNA binding;;MF:transcription factor activity, sequence-specific DNA binding;;MF:RNA polymerase II regulatory region sequence-specific DNA bi…
TRINITY_DN25320_c0_g1	17.85	2.06	32.86	139.63	73.8	73.8	1.07	0.32	3.9	15.38	3.76	2.9	0.23	0	2.85	119.62	14.93	14.93	302.79	2.59	132.26	6.58	7.03	2.47	17.59	95.7433	1.76333	7.34667	1.02667	49.8267	145.88	5.36	0.0793261	0.932699	-0.171881	0.90224	-0.812134	1	-2.74982	0.0140454	no|up	yes|down	no|up	no|up	1	2907	------	------	------
TRINITY_DN25325_c3_g3	0	0.52	0.29	0.45	0.41	0.41	1.07	0.12	0.1	0.44	0.38	0.47	0.49	0.16	1.04	0.34	0.41	0.41	1.66	0.92	5.88	0.61	0.83	0.87	0.27	0.423333	0.43	0.43	0.563333	0.386667	2.82	0.77	-1.64191	0.0370221	-1.47017	0.0729244	-1.52787	0.0692627	-0.455977	0.719096	no|down	yes|down	no|down	no|down	1	1728	GO:0046148;;GO:0046148;;GO:0046148;;GO:0004097;;GO:0046872;;GO:0004097;;GO:0046872;;GO:0004097;;GO:0046872;	biological_process;;biological_process;;biological_process;;molecular_function;;molecular_function;;molecular_function;;molecular_function;;molecular_function;;molecular_function;;	BP:pigment biosynthetic process;;BP:pigment biosynthetic process;;BP:pigment biosynthetic process;;MF:catechol oxidase activity;;MF:metal ion binding;;MF:catechol oxidase activity;;MF:metal ion binding;;MF:catechol oxidase activity;;MF:metal ion binding;;
TRINITY_DN25329_c0_g1	15.05	49.16	1.74	11.02	28.97	28.97	13.99	29.62	15.51	12.45	0.82	12.95	44.04	32.53	8.26	2.82	77.61	77.61	83.22	212.59	56.53	12.52	1.82	35.35	21.9833	22.9867	19.7067	8.74	28.2767	52.68	117.447	16.5633	-1.71712	0.182159	-1.28956	0.276722	-2.30672	0.0209623	-0.638446	0.782115	no|down	yes|down	no|down	no|down	1	466	------	------	------
TRINITY_DN25329_c1_g1	15.24	16.87	8.37	9.69	18.47	18.47	17.22	18.67	11.92	18.15	15.77	17.08	4.64	16.9	8.1	18.18	1.69	1.69	3.33	5.8	2.82	42.82	47.07	3.6	13.4933	15.5433	15.9367	17	9.88	7.18667	3.98333	31.1633	-3.59976	0.0199103	-0.54984	0.887046	-0.833723	0.624888	-0.177575	0.966033	no|up	yes|up	no|up	no|down	1	2101	------	------	------
TRINITY_DN25332_c0_g1	6.89	3.39	7.79	21.75	15.58	15.58	3.33	5.59	4.02	3.02	2.25	1.92	13.12	6.84	14.88	10.5	22.77	22.77	48.78	4.58	34.62	3.06	3.51	14.05	6.02333	17.6367	4.31333	2.39667	11.6133	18.68	29.3267	6.87333	-6.15349	0.0223062	-0.687701	1	-2.58268	1	-1.23385	1	no|down	yes|down	no|down	no|down	1	650	GO:0005524;;GO:0005524;;GO:0005524;	molecular_function;;molecular_function;;molecular_function;;	MF:ATP binding;;MF:ATP binding;;MF:ATP binding;;
TRINITY_DN25343_c3_g1	0	0.14	0.11	0.74	1.53	1.53	0.03	0	0.39	0.44	0.44	0.09	0.5	0.58	0.26	3.39	0.36	0.36	0.84	1.97	1.19	0.04	0.03	0.68	0.083333	1.26667	0.14	0.323333	0.446667	1.37	1.33333	0.25	4.36155	0.0481954	3.12076	1	0.605898	1	-0.339275	1	no|down	yes|down	no|up	no|down	1	1526	GO:0006308;;GO:0006308;;GO:0006308;;GO:0006308;;GO:0004519;;GO:0003676;;GO:0004519;;GO:0003676;;GO:0004519;;GO:0003676;;GO:0004519;;GO:0003676;	biological_process;;biological_process;;biological_process;;biological_process;;molecular_function;;molecular_function;;molecular_function;;molecular_function;;molecular_function;;molecular_function;;molecular_function;;molecular_function;;	BP:DNA catabolic process;;BP:DNA catabolic process;;BP:DNA catabolic process;;BP:DNA catabolic process;;MF:endonuclease activity;;MF:nucleic acid binding;;MF:endonuclease activity;;MF:nucleic acid binding;;MF:endonuclease activity;;MF:nucleic acid binding;;MF:endonuclease activity;;MF:nucleic acid binding;;
TRINITY_DN25344_c0_g1	207.03	217.98	229.81	200.78	82.63	82.63	271.27	102.53	9.37	233.97	127.21	128.37	412.62	248.04	351.08	41.7	114.6	114.6	17.33	0.57	16.98	98.88	103.03	18.87	218.273	122.013	127.723	163.183	337.247	90.3	11.6267	73.5933	-1.67466	0.0144919	-0.885631	0.384511	-1.56543	0.068374	0.179245	0.929848	no|down	yes|up	no|down	no|up	1	918	GO:0005509;;GO:0005509;;GO:0005509;	molecular_function;;molecular_function;;molecular_function;;	MF:calcium ion binding;;MF:calcium ion binding;;MF:calcium ion binding;;
TRINITY_DN25345_c2_g2	1.46	0.31	1.68	0.83	1.07	1.07	2.24	1.32	0.65	0.13	0.19	0.04	2.54	1.06	5.06	0.97	0.67	0.67	61.08	1.04	26.59	0.34	0	0.34	1.15	0.99	1.40333	0.12	2.88667	0.77	29.57	0.226667	-0.620925	0.552543	-2.0364	0.00657738	-0.408355	0.637964	0.0198688	0.995585	no|down	yes|down	no|down	no|down	1	2431	GO:0016788;;GO:0016788;;GO:0016788;	molecular_function;;molecular_function;;molecular_function;;	MF:hydrolase activity, acting on ester bonds;;MF:hydrolase activity, acting on ester bonds;;MF:hydrolase activity, acting on ester bonds;;
TRINITY_DN25345_c2_g3	0.8	0.05	2.25	6.93	4.39	4.39	1.26	0.2	0.53	1.73	1.7	1.45	4.78	0.1	3.25	13.81	23.11	23.11	7.81	1.19	15.67	5.27	2.1	4.65	1.03333	5.23667	0.663333	1.62667	2.71	20.01	8.22333	4.00667	0.410669	0.720975	0.739921	0.475846	-0.616919	0.386878	4.75654	8.39637e-05	no|down	yes|down	yes|down	no|down	2	1267	------	------	------
TRINITY_DN25349_c3_g6	2.11	1.03	2.13	0.71	1.29	1.29	2.84	0.68	0.35	0.9	0.65	1.02	0	0.02	2.18	0.34	0	0	0.34	0.04	0.28	0.76	0.24	0.04	1.75667	1.09667	1.29	0.856667	0.733333	0.113333	0.22	0.346667	3.8577	0.207526	4.85253	0.0118153	1.18554	1	-2.22807	1	no|up	yes|up	no|up	no|up	1	2054	------	------	------
TRINITY_DN25369_c0_g2	78.91	81.93	106.68	106.2	49.1	49.1	145.27	48.89	13.49	107.97	89.3	89.8	161.62	114.27	83.1	23.43	51.59	51.59	8.75	1.94	6.36	97.76	101.52	35.79	89.1733	68.1333	69.2167	95.69	119.663	42.2033	5.68333	78.3567	-1.45643	0.0384081	-0.826969	0.478809	-0.5566	0.528284	0.749567	0.513063	no|down	yes|up	no|up	no|up	1	1634	------	------	------
TRINITY_DN25369_c1_g2	55	61.43	126.91	91.64	35.82	35.82	134.27	54.31	10.06	104.84	77.78	64.32	294.37	265.97	91.2	29.6	84.71	84.71	11.34	9.84	7.79	123.27	120.51	52.89	81.1133	54.4267	66.2133	82.3133	217.18	66.34	9.65667	98.89	-2.93093	0.000182553	-0.831201	0.664608	1.81284	0.212911	-1.24375	0.667364	no|down	yes|up	no|down	no|down	1	346	------	------	------
TRINITY_DN25370_c1_g3	4.8	5.18	5.75	8.95	4.58	4.58	20.69	2.28	0.39	10.23	6.71	6.3	10.14	5.15	14.87	0.97	5.61	5.61	0.55	0.25	1.1	4.46	5.27	0.67	5.24333	6.03667	7.78667	7.74667	10.0533	4.06333	0.633333	3.46667	-3.7125	0.0325292	-4.20006	0.0956577	-1.58551	0.165494	-0.256366	0.944077	no|down	yes|up	no|down	no|up	1	636	------	------	------
TRINITY_DN25381_c0_g1	1.69	0.77	2.1	957.47	720.13	720.13	5.59	0.76	0.94	2379.16	2736.56	3100.02	0.82	2.72	8.92	654.26	2453.67	2453.67	543.06	0.47	351.03	5561.72	984.32	709.54	1.52	799.243	2.43	2738.58	4.15333	1853.87	298.187	2418.53	-2.9337	0.0261443	1.77426	1	-1.07961	1	-6.81133	0.173111	no|down	yes|down	no|down	no|up	1	1238	GO:0030246;	molecular_function;;	MF:carbohydrate binding;;
TRINITY_DN25382_c1_g1	0	0.25	1.04	65.52	80.54	80.54	0.5	0	1.13	20.05	11.09	7.47	0	0	0.99	22.54	0	0	16.81	0.7	21.19	1.68	2.81	0.16	0.43	75.5333	0.543333	12.87	0.33	7.51333	12.9	1.55	-2.2994	0.0253271	-3.61489	0.0264271	-2.24718	0.119708	-1.61886	0.399111	no|up	yes|down	no|up	yes|up	2	432	GO:0046274;;GO:0046274;;GO:0048046;;GO:0048046;;GO:0005507;;GO:0052716;;GO:0005507;;GO:0052716;	biological_process;;biological_process;;cellular_component;;cellular_component;;molecular_function;;molecular_function;;molecular_function;;molecular_function;;	BP:lignin catabolic process;;BP:lignin catabolic process;;CC:apoplast;;CC:apoplast;;MF:copper ion binding;;MF:hydroquinon;;MF:copper ion binding;;MF:hydroquinon;;
TRINITY_DN25393_c1_g2	5.51	7.14	22.78	20.37	10.15	10.15	8.85	8.42	4.3	16.24	9.02	7.25	8.83	11.24	144.53	8.02	75.43	75.43	90.37	5.4	166.46	41.88	40.71	23.76	11.81	13.5567	7.19	10.8367	54.8667	52.96	87.41	35.45	-2.05955	0.0219422	-1.90073	0.117932	-2.2926	0.0201268	-0.963315	0.488127	no|down	yes|down	yes|down	yes|down	3	2451	------	------	------
TRINITY_DN25394_c3_g1	0.25	0.25	0.8	0.17	0	0	0	0	0.29	0	1	0.51	0	0.47	4.25	0.96	0	0	4.28	0.18	7.89	2.28	1.56	0.17	0.433333	0.056667	0.096667	0.503333	1.57333	0.32	4.11667	1.33667	-3.88252	0.00579577	-2.77596	0.187734	-3.5199	0.00445974	-1.89581	0.169839	no|down	yes|down	no|down	no|down	1	429	------	------	------
TRINITY_DN25394_c3_g2	23.63	17.59	27.15	2.94	6.2	6.2	10.87	5.69	10.29	2.5	1.87	1.5	0	0.14	0.35	1.39	0	0	1.38	1.15	0.38	0.5	1.88	0.27	22.79	5.11333	8.95	1.95667	0.163333	0.463333	0.97	0.883333	-4.73844	3.67115e-05	-2.59318	0.133259	-3.34349	0.00341528	-1.86446	0.196743	yes|up	yes|up	yes|up	no|up	3	549	------	------	------
TRINITY_DN25400_c2_g5	52.34	53.32	23.45	16.27	20.9	20.9	39.42	55.55	46.26	23.72	24.1	18.95	4.56	22.34	22.6	24.13	2.79	2.79	12.75	7.54	10.19	18.11	21.64	4.79	43.0367	19.3567	47.0767	22.2567	16.5	9.90333	10.16	14.8467	-1.82561	0.00352842	-0.851773	0.540769	-0.0107133	0.99083	-0.530016	0.706517	no|up	yes|up	no|up	no|up	1	1946	GO:0006352;;GO:0071483;;GO:0071472;;GO:0009658;;GO:0006352;;GO:0009553;;GO:0010207;;GO:0045893;;GO:0010218;;GO:0010114;;GO:0071483;;GO:0071472;;GO:0009658;;GO:0006352;;GO:0009553;;GO:0010207;;GO:0045893;;GO:0010218;;GO:0010114;;GO:0005739;;GO:0005739;;GO:0003700;;GO:0003700;;GO:0001053;;GO:0003700;;GO:0001053;	biological_process;;biological_process;;biological_process;;biological_process;;biological_process;;biological_process;;biological_process;;biological_process;;biological_process;;biological_process;;biological_process;;biological_process;;biological_process;;biological_process;;biological_process;;biological_process;;biological_process;;biological_process;;biological_process;;cellular_component;…	BP:DNA-templated transcription, initiation;;BP:cellular response to blue light;;BP:cellular response to salt stress;;BP:chloroplast organization;;BP:DNA-templated transcription, initiation;;BP:embryo sac development;;BP:photosystem II assembly;;BP:positive regulation of transcription, DNA-templated;;BP:response to far red light;;BP:response to red light;;BP:cellular response to blue light;;BP:cel…
TRINITY_DN25402_c2_g1	4.42	3.05	5.41	54.67	43.62	43.62	3.41	0.88	3.57	11.32	5.25	7.8	0.06	0.29	8.15	4.96	4.49	4.49	64.67	0.73	35.95	1.57	2.08	1.49	4.29333	47.3033	2.62	8.12333	2.83333	4.64667	33.7833	1.71333	2.14924	0.00454943	0.440617	0.865976	1.28428	0.275444	2.12669	0.0374787	no|up	yes|down	yes|up	yes|up	3	952	GO:0008152;;GO:0008152;;GO:0016758;;GO:0016758;	biological_process;;biological_process;;molecular_function;;molecular_function;;	BP:metabolic process;;BP:metabolic process;;MF:transferase activity, transferring hexosyl groups;;MF:transferase activity, transferring hexosyl groups;;
TRINITY_DN25403_c1_g1	0.49	1.43	0.08	0	0	0	0	0.54	0.26	0.08	0	0	0.69	6.52	3.17	0.06	0	0	3.23	1	6.06	0.08	0.29	0.18	0.666667	0	0.266667	0.026667	3.46	0.02	3.43	0.183333	0.537273	0.484749	1.38351	0.0256949	1.51114	0.222673	0.0784348	0.979578	no|down	yes|down	no|down	no|down	1	931	------	------	------
TRINITY_DN25409_c0_g1	764.19	1148.66	350.35	118.89	214.22	214.22	784.48	508.4	1144.71	133.63	107.29	101.17	47.09	773.13	518.79	142.12	17.72	17.72	136.9	120.36	135.97	165.58	523.69	17.06	754.4	182.443	812.53	114.03	446.337	59.1867	131.077	235.443	-0.893469	0.083258	-4.18652	9.74679e-06	-0.29053	0.858885	1.90554	0.452224	no|up	yes|up	no|up	no|down	1	974	------	------	------
TRINITY_DN25409_c1_g2	2.31	1.6	4.15	8.13	4.84	4.84	5.65	3.5	3.62	4.53	5.08	5.58	12.87	7.49	7.01	8.54	14.69	14.69	22.8	9.35	26.43	5.4	6.83	17.29	2.68667	5.93667	4.25667	5.06333	9.12333	12.64	19.5267	9.84	4.61375	0.0283226	1.05943	1	3.1049	1	0.0206832	1	yes|down	yes|down	no|down	no|down	2	1656	------	------	------
TRINITY_DN25415_c2_g1	35.71	45.5	26.4	21.91	48.52	48.52	76.1	35.27	5.13	34.48	36.77	35.08	13.22	37.71	47.83	9.12	2.73	2.73	1.18	0.79	9.05	28.75	20.78	1.06	35.87	39.65	38.8333	35.4433	32.92	4.86	3.67333	16.8633	-2.72932	0.0418781	-2.04856	0.471227	-3.17277	0.0437433	-1.98942	0.314738	no|down	yes|up	yes|up	no|up	2	1786	GO:0006351;;GO:0006351;;GO:0006351;;GO:0006351;;GO:0005634;;GO:0005634;;GO:0005634;;GO:0005634;;GO:0003677;;GO:0003700;;GO:0003677;;GO:0003700;;GO:0003677;;GO:0003700;;GO:0003677;;GO:0003700;	biological_process;;biological_process;;biological_process;;biological_process;;cellular_component;;cellular_component;;cellular_component;;cellular_component;;molecular_function;;molecular_function;;molecular_function;;molecular_function;;molecular_function;;molecular_function;;molecular_function;;molecular_function;;	BP:transcription, DNA-templated;;BP:transcription, DNA-templated;;BP:transcription, DNA-templated;;BP:transcription, DNA-templated;;CC:nucleus;;CC:nucleus;;CC:nucleus;;CC:nucleus;;MF:DNA binding;;MF:transcription factor activity, sequence-specific DNA binding;;MF:DNA binding;;MF:transcription factor activity, sequence-specific DNA binding;;MF:DNA binding;;MF:transcription factor activity, sequenc…
TRINITY_DN25427_c2_g8	22.61	12.51	34.96	45.25	30.29	30.29	19.73	23.11	24.96	17.56	14.19	21.17	61.16	35.5	39.68	35.12	66.97	66.97	69.42	51.13	68.25	26.82	20.89	79.53	23.36	35.2767	22.6	17.64	45.4467	56.3533	62.9333	42.4133	-6.58262	0.00940804	-4.90516	1	-5.87408	0.119708	-1.9725	1	no|down	yes|down	no|down	no|down	1	584	GO:0016021;;GO:0016021;;GO:0022857;;GO:0022857;	cellular_component;;cellular_component;;molecular_function;;molecular_function;;	CC:integral component of membrane;;CC:integral component of membrane;;MF:transmembrane transporter activity;;MF:transmembrane transporter activity;;
TRINITY_DN25429_c2_g3	7.16	16.73	10.51	6.95	15.36	15.36	10.58	13.5	13.51	11.83	11.56	11.18	0.34	3.29	8.54	9.28	0.48	0.48	3.87	3.18	3.79	8.64	5.01	1.05	11.4667	12.5567	12.53	11.5233	4.05667	3.41333	3.61333	4.9	-2.63835	0.0117431	-2.65652	8.84437e-05	-1.90688	0.215705	0.0746686	0.984923	no|up	yes|up	no|up	no|up	1	593	------	------	------
TRINITY_DN25433_c3_g1	84.82	96.35	92.67	16.99	43.25	43.25	202.81	148.05	20.76	16.34	9.75	17.52	36.65	235.42	140.73	23.17	8.62	8.62	11.4	5.14	28.96	57.43	44.59	3.52	91.28	34.4967	123.873	14.5367	137.6	13.47	15.1667	35.18	-2.30435	0.0711329	-1.68258	0.0297513	-1.72918	0.006768	-0.668522	0.608842	no|down	yes|up	no|up	no|down	1	885	GO:0009102;;GO:0009058;;GO:0005829;;GO:0016021;;GO:0005777;;GO:0030170;;GO:0016740;;GO:0003824;;GO:0030170;	biological_process;;biological_process;;cellular_component;;cellular_component;;cellular_component;;molecular_function;;molecular_function;;molecular_function;;molecular_function;;	BP:biotin biosynthetic process;;BP:biosynthetic process;;CC:cytosol;;CC:integral component of membrane;;CC:peroxisome;;MF:pyridoxal phosphate binding;;MF:transferase activity;;MF:catalytic activity;;MF:pyridoxal phosphate binding;;
TRINITY_DN25433_c3_g2	2.13	0.21	1.23	1.6	1.5	1.5	6.27	0.86	2.04	3.37	1.53	1.68	0	0	1.69	1.15	0.16	0.16	0.26	0	0.44	8.91	9.05	0	1.19	1.53333	3.05667	2.19333	0.563333	0.49	0.233333	5.98667	-2.7161	0.0072739	-1.29047	0.394932	-1.6279	0.167214	0.476866	0.841687	no|up	yes|up	no|up	no|down	1	662	------	------	------
TRINITY_DN25433_c3_g3	19.84	27.58	20.54	4.17	15.52	15.52	17.59	17.06	3.87	9.06	9.71	9.26	0.09	2.75	11.05	11.03	0.08	0.08	2.74	0.55	4.4	13.94	15.98	0.27	22.6533	11.7367	12.84	9.34333	4.63	3.73	2.56333	10.0633	-1.82556	0.0304814	-1.45534	0.143824	-2.25126	0.02429	0.413411	0.906205	no|up	yes|up	no|up	no|up	1	948	------	------	------
TRINITY_DN25437_c2_g1	75	2.96	63.1	535.09	290.66	290.66	11.14	1.4	30.25	239.8	213.26	152.77	19.86	4.27	63.24	204.99	596.71	596.71	904.51	13.41	350.29	48.03	43.49	520.58	47.02	372.137	14.2633	201.943	29.1233	466.137	422.737	204.033	0.543219	0.603521	0.0480931	0.988834	-1.28342	0.512287	-4.34174	0.00920823	no|up	yes|down	no|down	no|down	1	2008	------	------	------
TRINITY_DN25438_c1_g4	4.54	2.97	5.52	1.15	2.95	2.95	5.8	4.25	0.63	1.24	1.88	3.31	0	0.96	6.9	1.43	0.14	0.14	0.15	0.29	0.52	1.98	1.72	0	4.34333	2.35	3.56	2.14333	2.62	0.57	0.32	1.23333	5.05102	0.0261781	1.40405	1	0.975048	0.620843	1.9897	1	no|up	yes|up	no|up	no|up	1	717	------	------	------
TRINITY_DN25440_c0_g2	11.87	14.11	10.17	3.38	3.25	3.25	6.2	7.92	1.01	3.61	2.99	3.4	3.46	5.79	11.37	1.13	0.79	0.79	1.66	0.7	1.34	4.19	5.06	0.36	12.05	3.29333	5.04333	3.33333	6.87333	0.903333	1.23333	3.20333	1.80969	0.344629	2.87061	0.150807	4.2373	0.00775458	0.879208	0.844039	no|up	yes|up	yes|up	no|up	2	2844	GO:0006952;;GO:0007165;;GO:0005886;;GO:0043531;;GO:0043531;	biological_process;;biological_process;;cellular_component;;molecular_function;;molecular_function;;	BP:defense response;;BP:signal transduction;;CC:plasma membrane;;MF:ADP binding;;MF:ADP binding;;
TRINITY_DN25443_c1_g1	4.76	12.57	4.86	15.04	7.95	7.95	6.07	8.61	6.88	1.13	0.13	0.42	38.11	71.82	28.73	4.68	31.98	31.98	40.44	66.91	43.93	1.31	6.55	16.64	7.39667	10.3133	7.18667	0.56	46.22	22.88	50.4267	8.16667	2.15485	0.122437	0.840724	0.603069	2.43613	0.0645133	2.09287	0.0142973	yes|down	yes|down	no|down	yes|down	3	924	GO:0016021;;GO:0016021;;GO:0016021;;GO:0016846;;GO:0016846;;GO:0016740;;GO:0016846;;GO:0008483;;GO:0016846;	cellular_component;;cellular_component;;cellular_component;;molecular_function;;molecular_function;;molecular_function;;molecular_function;;molecular_function;;molecular_function;;	CC:integral component of membrane;;CC:integral component of membrane;;CC:integral component of membrane;;MF:carbon-sulfur lyase activity;;MF:carbon-sulfur lyase activity;;MF:transferase activity;;MF:carbon-sulfur lyase activity;;MF:transaminase activity;;MF:carbon-sulfur lyase activity;;
TRINITY_DN25447_c0_g7	1.21	0.03	3.42	10.12	3.66	3.66	0.1	0.09	0.07	1.84	0.46	0.17	0	0	2.52	4.52	6.34	6.34	5.33	0	4.63	1.88	4.46	2.35	1.55333	5.81333	0.086667	0.823333	0.84	5.73333	3.32	2.89667	-2.44255	0.0838335	-2.76483	0.0846685	-3.26783	0.031068	-1.54725	0.394631	no|down	yes|down	no|down	no|down	1	2006	GO:0006629;;GO:0006629;;GO:0008970;;GO:0008970;	biological_process;;biological_process;;molecular_function;;molecular_function;;	BP:lipid metabolic process;;BP:lipid metabolic process;;MF:phosphatidylcholine 1-acylhydrolase activity;;MF:phosphatidylcholine 1-acylhydrolase activity;;
TRINITY_DN25453_c6_g2	0.22	0.41	1.75	0.1	0.2	0.2	0.85	0.19	2.07	0.05	0.09	0.54	0	0	0.27	1.62	0	0	0.08	0	0.07	0.61	0.75	0	0.793333	0.166667	1.03667	0.226667	0.09	0.54	0.05	0.453333	2.0125	1	0.0788727	1	4.11682	0.0434325	0.590771	1	no|up	yes|up	no|down	no|down	1	1183	------	------	------
TRINITY_DN25455_c0_g3	4.1	5.8	3.68	0.09	2.05	2.05	5.25	6.6	5.7	1.45	2.25	1.53	0.34	0.97	3.11	1	0	0	0.93	0	1.33	1.16	1.59	0.19	4.52667	1.39667	5.85	1.74333	1.47333	0.333333	0.753333	0.98	-1.63445	0.18186	-1.9834	0.327026	-2.83704	0.0115024	-1.22756	0.916633	no|up	yes|up	no|up	no|up	1	591	------	------	------
TRINITY_DN25455_c0_g4	0.53	0	0.69	0.34	0.21	0.21	0.09	0.29	0.11	0.05	0	0	0.09	0	17.05	0.39	1.81	1.81	13.96	0.09	20.87	0	0.03	0.65	0.406667	0.253333	0.163333	0.016667	5.71333	1.33667	11.64	0.226667	-1.21841	0.111256	-1.9016	0.00179283	-0.786668	0.378313	1.18686	0.449308	no|down	yes|down	yes|down	no|down	2	1675	GO:0046983;;GO:0046983;;GO:0046983;	molecular_function;;molecular_function;;molecular_function;;	MF:protein dimerization activity;;MF:protein dimerization activity;;MF:protein dimerization activity;;
TRINITY_DN25455_c0_g5	155.38	83.55	188.2	132.77	153.35	153.35	655.39	153.67	3.48	358.15	104.68	186.98	31.7	12.29	416.32	6.02	25.84	25.84	5.38	1.29	16.68	51.16	75.02	7.76	142.377	146.49	270.847	216.603	153.437	19.2333	7.78333	44.6467	-5.17837	1	-1.89411	1	-5.38103	0.030326	-2.56408	1	no|down	yes|up	no|up	yes|up	2	3981	GO:0003676;;GO:0003676;	molecular_function;;molecular_function;;	MF:nucleic acid binding;;MF:nucleic acid binding;;
TRINITY_DN25458_c0_g1	19.81	34.22	13.82	3.34	16.4	16.4	58.71	49.47	13.43	10.63	4.52	3.34	16.61	33.07	71.19	53.45	1.63	1.63	5.2	5.65	17.31	30.58	30.08	1.36	22.6167	12.0467	40.5367	6.16333	40.29	18.9033	9.38667	20.6733	-5.45275	1.43105e-05	-2.94432	0.0153573	-3.03937	3.24742e-05	-1.48751	0.470368	no|down	yes|up	no|down	no|down	1	528	GO:0005975;;GO:0016998;;GO:0006032;;GO:0005975;;GO:0016998;;GO:0006032;;GO:0005975;;GO:0016998;;GO:0006032;;GO:0004568;;GO:0004568;;GO:0004568;	biological_process;;biological_process;;biological_process;;biological_process;;biological_process;;biological_process;;biological_process;;biological_process;;biological_process;;molecular_function;;molecular_function;;molecular_function;;	BP:carbohydrate metabolic process;;BP:cell wall macromolecule catabolic process;;BP:chitin catabolic process;;BP:carbohydrate metabolic process;;BP:cell wall macromolecule catabolic process;;BP:chitin catabolic process;;BP:carbohydrate metabolic process;;BP:cell wall macromolecule catabolic process;;BP:chitin catabolic process;;MF:chitinase activity;;MF:chitinase activity;;MF:chitinase activity;;
TRINITY_DN25460_c1_g1	0.66	0.02	1.12	5.44	9.25	9.25	0.28	0.07	0.24	2.82	1.84	1.39	0	0	0.85	7.15	2.86	2.86	50.67	0	21.19	2.26	2.59	1.23	0.6	7.98	0.196667	2.01667	0.283333	4.29	23.9533	2.02667	-2.13344	0.00174724	-1.18956	0.0409036	-0.702655	0.439993	0.0840721	0.98292	no|up	yes|down	no|up	no|up	1	892	------	------	------
TRINITY_DN25460_c1_g3	0.03	0.02	0.05	15.85	5.82	5.82	0.63	0.11	0.08	5.92	0.21	0	0.22	0.02	29.13	0.93	0.47	0.47	169.17	0	214.55	0.04	0.05	0	0.033333	9.16333	0.273333	2.04333	9.79	0.623333	127.907	0.03	-2.76603	0.000957466	-1.63329	0.0395401	-1.66458	0.16402	-1.25741	1	no|down	yes|down	yes|up	no|up	2	2904	GO:0008610;;GO:0008610;;GO:0016021;;GO:0016021;;GO:0005506;;GO:0016491;;GO:0005506;;GO:0016491;	biological_process;;biological_process;;cellular_component;;cellular_component;;molecular_function;;molecular_function;;molecular_function;;molecular_function;;	BP:lipid biosynthetic process;;BP:lipid biosynthetic process;;CC:integral component of membrane;;CC:integral component of membrane;;MF:iron ion binding;;MF:oxidoreductase activity;;MF:iron ion binding;;MF:oxidoreductase activity;;
TRINITY_DN25461_c0_g1	3.45	4.75	6.28	0.98	2.08	2.08	17.71	8.68	2.31	1	1.69	1.44	1.58	10.5	8.93	1.06	2.5	2.5	0.24	0.15	1.29	15.17	8.41	1.18	4.82667	1.71333	9.56667	1.37667	7.00333	2.02	0.56	8.25333	-0.389077	0.72061	0.0549628	0.987272	-0.886588	0.533484	2.25096	0.0391768	no|down	yes|up	no|down	yes|down	2	697	GO:0006351;;GO:0006351;;GO:0005634;;GO:0005634;;GO:0003677;;GO:0003700;;GO:0003677;;GO:0003700;	biological_process;;biological_process;;cellular_component;;cellular_component;;molecular_function;;molecular_function;;molecular_function;;molecular_function;;	BP:transcription, DNA-templated;;BP:transcription, DNA-templated;;CC:nucleus;;CC:nucleus;;MF:DNA binding;;MF:transcription factor activity, sequence-specific DNA binding;;MF:DNA binding;;MF:transcription factor activity, sequence-specific DNA binding;;
TRINITY_DN25464_c1_g1	98.2	82.17	104.4	74.34	83.37	83.37	154.85	149.86	38.9	78.87	90.87	93.78	26.29	48.21	110.89	38.84	11.56	11.56	35.12	15.81	29.8	99.72	72.91	7.4	94.9233	80.36	114.537	87.84	61.7967	20.6533	26.91	60.01	-1.84199	0.00149755	-1.72985	0.196832	-1.28236	0.0600437	0.27921	0.914056	no|up	yes|up	yes|up	no|up	2	496	GO:0042546;;GO:0042546;;GO:0042546;;GO:0016021;;GO:0016021;;GO:0016021;;GO:0008107;;GO:0008107;;GO:0008107;	biological_process;;biological_process;;biological_process;;cellular_component;;cellular_component;;cellular_component;;molecular_function;;molecular_function;;molecular_function;;	BP:cell wall biogenesis;;BP:cell wall biogenesis;;BP:cell wall biogenesis;;CC:integral component of membrane;;CC:integral component of membrane;;CC:integral component of membrane;;MF:galactoside 2-alpha-L-fucosyltransferase activity;;MF:galactoside 2-alpha-L-fucosyltransferase activity;;MF:galactoside 2-alpha-L-fucosyltransferase activity;;
TRINITY_DN25473_c1_g1	4.78	12.98	3.36	7.15	8.4	8.4	10.61	6.73	7.84	15.54	17.08	13.8	64.51	28.67	8.61	7.22	43.9	43.9	13.22	151.69	23.05	11.02	6.75	25.1	7.04	7.98333	8.39333	15.4733	33.93	31.6733	62.6533	14.29	-3.80087	0.0124448	-3.33958	1	-3.65771	0.00114329	-2.08029	0.0984695	yes|down	yes|down	yes|down	no|down	3	297	GO:0005840;;GO:0005739;	cellular_component;;cellular_component;;	CC:ribosome;;CC:mitochondrion;;
TRINITY_DN25476_c1_g5	0.73	0.43	1.81	0.03	0.18	0.18	1.12	0.55	4.26	0.01	0	0.01	0.24	0.01	1.66	0.05	0.01	0.01	0.24	0.06	0.71	0	0	0.01	0.99	0.13	1.97667	0.006667	0.636667	0.023333	0.336667	0.003333	-6.59421	0.0301832	0	1	-1.07961	1	0	1	no|up	yes|up	no|up	no|up	1	3924	------	------	------
TRINITY_DN25480_c2_g2	102.95	119.89	96.33	248.52	81.45	81.45	313.77	427.9	12.21	242.5	149.77	81.7	125.12	298.08	137.56	26.69	43.13	43.13	15.34	18.43	41.51	157.93	165.98	17.36	106.39	137.14	251.293	157.99	186.92	37.65	25.0933	113.757	-1.77552	0.16759	-1.20376	0.693214	-2.2028	0.0285476	-0.902354	0.65047	no|down	yes|up	no|up	no|up	1	1303	------	------	------
TRINITY_DN25484_c0_g1	0.11	0	0.03	3.36	3.33	3.33	0.06	0.04	0.09	1.23	2.14	0.93	0	0	0.24	0.11	0.05	0.05	5.38	0	2.66	0.13	0.08	0.1	0.046667	3.34	0.063333	1.43333	0.08	0.07	2.68	0.103333	0.905946	0.185603	0.526686	0.736266	1.22173	0.491317	-3.19928	0.0449176	no|down	yes|down	yes|up	yes|up	3	1759	------	------	------
TRINITY_DN25493_c0_g4	0.05	0.33	0	0.34	0.53	0.53	0.21	0.07	0	0.89	0.11	0	0.31	0	0.44	0.15	0.05	0.05	1.45	0.94	1.58	0.13	0.26	0	0.126667	0.466667	0.093333	0.333333	0.25	0.083333	1.32333	0.13	-1.24923	0.0233495	-1.37886	0.307238	-0.316688	0.800076	-1.00301	0.45465	no|down	yes|down	no|up	no|up	1	1003	------	------	------
TRINITY_DN25496_c0_g5	31.41	40.35	23.68	14.98	46.98	46.98	88.17	12.88	3.41	44.15	55.04	50.66	0	9.39	36.09	4.75	0.14	0.14	0.7	1.74	5.05	33.2	20.06	0.14	31.8133	36.3133	34.82	49.95	15.16	1.67667	2.49667	17.8	6.415	0.00174724	2.18308	1	8.19264	7.94051e-07	2.20955	1	no|up	yes|up	yes|up	no|up	2	475	------	------	------
TRINITY_DN25497_c0_g2	0.59	0.5	1.54	0.49	2.35	2.35	0.1	0.57	0.58	0.79	0.87	0.51	0.52	0.49	3.97	2.74	0.54	0.54	15.75	0.74	11.64	0.15	0	0.07	0.876667	1.73	0.416667	0.723333	1.66	1.27333	9.37667	0.073333	-1.71734	0.0320663	-0.971595	0.468805	-1.15954	0.27884	-0.460635	0.861942	no|down	yes|down	no|up	no|up	1	2257	------	------	------
TRINITY_DN25514_c2_g6	16.17	19.58	12.33	90.14	19.72	19.72	49.78	101.88	11.07	129.37	61.55	27.56	11.84	59.34	32.98	12.28	12.57	12.57	16.18	6.68	16.3	111.24	128.81	11.57	16.0267	43.1933	54.2433	72.8267	34.72	12.4733	13.0533	83.8733	1.19463	0.0120267	-0.775143	0.487585	0.633616	0.741387	-2.6644	0.144643	no|down	yes|up	no|up	no|down	1	1947	GO:0006457;;GO:0006457;;GO:0006457;;GO:0051082;;GO:0051082;;GO:0051082;	biological_process;;biological_process;;biological_process;;molecular_function;;molecular_function;;molecular_function;;	BP:protein folding;;BP:protein folding;;BP:protein folding;;MF:unfolded protein binding;;MF:unfolded protein binding;;MF:unfolded protein binding;;
TRINITY_DN25517_c0_g1	0.11	0	0.09	0.72	0.36	0.36	0.05	0	0	0.67	0.06	0.06	0.12	0	0.49	1.02	1.56	1.56	2.19	0.02	1.07	0.05	0.26	0.26	0.066667	0.48	0.016667	0.263333	0.203333	1.38	1.09333	0.19	-2.11	0.0276892	-1.07922	0.37937	0.0882465	0.960405	-2.92438	0.0425288	no|down	yes|down	yes|down	no|up	2	2257	GO:0016021;;GO:0016874;	cellular_component;;molecular_function;;	CC:integral component of membrane;;MF:ligase activity;;
TRINITY_DN25520_c1_g1	0.43	0.29	0.57	1.64	2.25	2.25	0.37	0.13	0.41	0.68	0.7	0.98	0.37	0.1	1.07	1.61	1.82	1.82	2.94	0.45	3.95	1.37	0.76	2.04	0.43	2.04667	0.303333	0.786667	0.513333	1.75	2.44667	1.39	-1.17045	0.275816	-1.08111	0.160031	-0.311393	0.813648	-2.26943	0.0155429	no|down	yes|down	no|down	no|down	1	2115	------	------	------
TRINITY_DN25525_c0_g5	0.88	1.22	0.74	0.32	0.28	0.28	1.56	0.96	0.79	0.34	0.21	0.24	0.6	1.47	0.47	0.22	0.08	0.08	0.2	0.13	0.16	0	0.1	0.02	0.946667	0.293333	1.10333	0.263333	0.846667	0.126667	0.163333	0.04	-6.02306	0.0382485	-1.8952	1	-2.78879	1	-1.32887	1	no|down	yes|up	no|up	no|up	1	2051	GO:0015074;;GO:0015074;;GO:0015074;;GO:0015074;;GO:0016787;;GO:0003676;;GO:0003676;;GO:0016787;;GO:0003676;;GO:0016787;;GO:0003676;	biological_process;;biological_process;;biological_process;;biological_process;;molecular_function;;molecular_function;;molecular_function;;molecular_function;;molecular_function;;molecular_function;;molecular_function;;	BP:DNA integration;;BP:DNA integration;;BP:DNA integration;;BP:DNA integration;;MF:hydrolase activity;;MF:nucleic acid binding;;MF:nucleic acid binding;;MF:hydrolase activity;;MF:nucleic acid binding;;MF:hydrolase activity;;MF:nucleic acid binding;;
TRINITY_DN25525_c0_g6	0.47	0.04	0.22	0.65	0.36	0.36	0.13	0.74	0.33	0.22	0	0	0.28	0.24	13.55	0.4	2.96	2.96	3.29	0.98	7.73	0.14	0.95	2.96	0.243333	0.456667	0.4	0.073333	4.69	2.10667	4	1.35	0.00339708	0.997977	-0.576189	0.811058	1.90094	0.229583	-3.09716	0.0489863	no|down	yes|down	yes|down	yes|down	3	1273	GO:1903507;;GO:0031347;;GO:2000022;;GO:0009611;;GO:0005634;;GO:0003714;	biological_process;;biological_process;;biological_process;;biological_process;;cellular_component;;molecular_function;;	BP:negative regulation of nucleic acid-templated transcription;;BP:regulation of defense response;;BP:regulation of jasmonic acid mediated signaling pathway;;BP:response to wounding;;CC:nucleus;;MF:transcription corepressor activity;;
TRINITY_DN25537_c1_g5	2.05	0.35	2.51	1.26	2.08	2.08	0.34	1.6	1.18	0.7	2.06	0	1.33	0	46.87	1.43	11.17	11.17	15.26	2.75	40.97	3.87	2.46	3.34	1.63667	1.80667	1.04	0.92	16.0667	7.92333	19.66	3.22333	-3.7926	0.0223386	-1.65141	1	-3.13829	0.0434325	1.37245	0.779633	no|down	yes|down	no|down	no|down	1	464	------	------	------
TRINITY_DN25539_c0_g1	11.52	0.38	7.27	1.81	1.88	1.88	0.42	0.57	1.09	1.15	0.77	0.75	2.56	1.64	8.59	4.34	3.81	3.81	51.35	0.94	22.28	2.69	2.04	1.19	6.39	1.85667	0.693333	0.89	4.26333	3.98667	24.8567	1.97333	1.61337	1	0	1	5.98656	6.7476e-09	3.16246	1	no|up	yes|down	no|down	yes|down	2	2126	GO:0006629;;GO:0006629;;GO:0016787;;GO:0016787;	biological_process;;biological_process;;molecular_function;;molecular_function;;	BP:lipid metabolic process;;BP:lipid metabolic process;;MF:hydrolase activity;;MF:hydrolase activity;;
TRINITY_DN25539_c0_g2	44.3	35.63	53.59	17.49	10.82	10.82	14.2	8.14	18.66	7.12	6.23	3.48	5.32	6.91	1.82	0.65	0.67	0.67	3.88	4.8	3.86	0.83	0.3	0.9	44.5067	13.0433	13.6667	5.61	4.68333	0.663333	4.18	0.676667	-1.06128	1	-1.87544	1	3.80287	0.0257787	-1.93016	1	yes|up	yes|up	yes|up	yes|up	4	844	------	------	------
TRINITY_DN25539_c1_g3	0.19	0.54	0.58	0.07	0.05	0.05	0	0.05	0.17	0	0.19	0.24	0.37	0.93	3.56	0.46	2.34	2.34	1.15	0.74	2.74	0.66	1.94	0.2	0.436667	0.056667	0.073333	0.143333	1.62	1.71333	1.54333	0.933333	0.585354	0.498017	0.749132	0.489601	-0.391554	0.636697	2.92096	0.00561318	no|down	yes|down	yes|down	no|down	2	1113	------	------	------
TRINITY_DN25543_c3_g3	8.26	1.37	2.8	8.15	4.72	4.72	0	1.88	3.93	2.76	4.16	4.08	1.88	3.59	3.42	2.07	2.08	2.08	25.32	6.22	21.65	1.5	0.68	1.83	4.14333	5.86333	1.93667	3.66667	2.96333	2.07667	17.73	1.33667	-1.19337	0.120099	-0.57248	0.549019	-1.47336	0.00757352	-0.448943	0.723612	no|down	yes|down	no|up	no|up	1	308	------	------	------
TRINITY_DN25553_c0_g4	0.57	0.28	0.55	0.36	0.47	0.47	0.16	0.04	0.05	0.5	0.88	0.24	0.45	2.08	0.65	0.96	0.38	0.38	2.17	1.08	1.17	0.18	0.12	0.29	0.466667	0.433333	0.083333	0.54	1.06	0.573333	1.47333	0.196667	0.651095	0.603099	-0.198909	0.922051	0.370321	0.846974	-2.52199	0.0322805	no|down	yes|down	no|down	no|up	1	1332	------	------	------
TRINITY_DN25555_c0_g1	1.77	1.43	2.55	2.3	4.01	4.01	0.99	0.99	0.78	1.32	1.83	2.05	1.14	1.36	7.11	3.95	2.52	2.52	4.25	2.52	7.62	1.49	1.59	1.39	1.91667	3.44	0.92	1.73333	3.20333	2.99667	4.79667	1.49	1.19898	0.209391	2.78682	0.00808287	-0.860957	0.538665	4.18603	0.00435305	no|down	yes|down	no|down	no|up	1	1053	------	------	------
TRINITY_DN25556_c1_g1	587.9	526.32	160.07	10.42	11.54	11.54	312.82	489.03	563.93	40.26	24.74	13.91	14.92	96.07	181.04	4.4	0.98	0.98	78.79	57.29	48.97	3.22	2.74	0.2	424.763	11.1667	455.26	26.3033	97.3433	2.12	61.6833	2.05333	-6.54943	0.0164453	-6.04346	0.491225	-4.53873	0.00392242	-2.89261	0.165116	no|up	yes|up	yes|up	yes|up	3	1772	GO:0042744;;GO:0006979;;GO:0042744;;GO:0006979;;GO:0042744;;GO:0006979;;GO:0042744;;GO:0006979;;GO:0042744;;GO:0006979;;GO:0005777;;GO:0004096;;GO:0020037;;GO:0046872;;GO:0004096;;GO:0020037;;GO:0046872;;GO:0004096;;GO:0020037;;GO:0046872;;GO:0004096;;GO:0020037;;GO:0046872;;GO:0004096;;GO:0020037;;GO:0046872;	biological_process;;biological_process;;biological_process;;biological_process;;biological_process;;biological_process;;biological_process;;biological_process;;biological_process;;biological_process;;cellular_component;;molecular_function;;molecular_function;;molecular_function;;molecular_function;;molecular_function;;molecular_function;;molecular_function;;molecular_function;;molecular_function;…	BP:hydrogen peroxide catabolic process;;BP:response to oxidative stress;;BP:hydrogen peroxide catabolic process;;BP:response to oxidative stress;;BP:hydrogen peroxide catabolic process;;BP:response to oxidative stress;;BP:hydrogen peroxide catabolic process;;BP:response to oxidative stress;;BP:hydrogen peroxide catabolic process;;BP:response to oxidative stress;;CC:peroxisome;;MF:catalase activit…
TRINITY_DN25575_c1_g2	0.15	0.14	0.89	17.55	11.42	11.42	0.63	0.45	0.19	15.63	15.43	8.12	0.23	0.27	0.39	5.6	4.76	4.76	6.37	0.65	9.1	3	1.6	1.61	0.393333	13.4633	0.423333	13.06	0.296667	5.04	5.37333	2.07	-1.5816	0.00339254	-0.751717	0.663773	-0.922678	0.357052	-1.07727	0.459994	no|up	yes|down	no|up	yes|up	2	2043	GO:0016021;;GO:0016021;;GO:0016021;;GO:0022857;;GO:0022857;;GO:0022857;	cellular_component;;cellular_component;;cellular_component;;molecular_function;;molecular_function;;molecular_function;;	CC:integral component of membrane;;CC:integral component of membrane;;CC:integral component of membrane;;MF:transmembrane transporter activity;;MF:transmembrane transporter activity;;MF:transmembrane transporter activity;;
TRINITY_DN25582_c3_g2	14.02	17.8	10.43	3.71	4.84	4.84	23.47	30.99	4.33	4.9	3.9	3.95	8.53	34.52	16.28	1.9	4.25	4.25	3.7	2.84	6.23	8.51	13.64	3.85	14.0833	4.46333	19.5967	4.25	19.7767	3.46667	4.25667	8.66667	1.90726	0.471427	0.22481	0.954406	1.11195	0.472984	2.24997	0.0326805	no|down	yes|up	no|down	no|down	1	1365	GO:0016021;;GO:0016021;;GO:0005524;;GO:0005509;;GO:0030247;;GO:0004672;;GO:0005524;;GO:0005509;;GO:0030247;;GO:0004672;	cellular_component;;cellular_component;;molecular_function;;molecular_function;;molecular_function;;molecular_function;;molecular_function;;molecular_function;;molecular_function;;molecular_function;;	CC:integral component of membrane;;CC:integral component of membrane;;MF:ATP binding;;MF:calcium ion binding;;MF:polysaccharide binding;;MF:protein kinase activity;;MF:ATP binding;;MF:calcium ion binding;;MF:polysaccharide binding;;MF:protein kinase activity;;
TRINITY_DN25589_c4_g3	201.4	176.48	94.76	94.62	104.28	104.28	126.15	148.64	187.21	101.65	114.88	95.38	74.5	61.94	109.01	125.44	34.73	34.73	71.03	40.63	66.89	61.47	71.81	73.49	157.547	101.06	154	103.97	81.8167	64.9667	59.5167	68.9233	-7.19435	0.00170439	-2.91395	1	0	1	0	1	no|up	yes|up	no|up	no|up	1	1971	GO:0016021;;GO:0016021;;GO:0016021;	cellular_component;;cellular_component;;cellular_component;;	CC:integral component of membrane;;CC:integral component of membrane;;CC:integral component of membrane;;
TRINITY_DN25589_c4_g5	0.08	0.87	0.28	0.19	0.45	0.45	2.32	1.15	0.3	0.27	0.42	0.17	0	0.16	0.22	0	0	0	0.14	0	0	0.39	0.18	0	0.41	0.363333	1.25667	0.286667	0.126667	0	0.046667	0.19	1.78337	1	0	1	-3.54029	0.231502	-4.64747	0.00389619	no|up	yes|up	no|up	no|up	1	748	------	------	------
TRINITY_DN25589_c4_g6	0.59	0.93	1.26	6.66	5.4	5.4	1.05	2.08	1.25	1.7	2.58	3.27	5.45	3.81	12.71	5.35	6.31	6.31	10.55	19.45	11.71	3.78	5.41	7.52	0.926667	5.82	1.46	2.51667	7.32333	5.99	13.9033	5.57	-8.5083	9.82203e-06	-6.83755	0.0053316	-3.03348	6.34431e-05	-2.47411	0.155196	yes|down	yes|down	no|down	no|down	2	1676	GO:0046983;;GO:0046983;;GO:0046983;	molecular_function;;molecular_function;;molecular_function;;	MF:protein dimerization activity;;MF:protein dimerization activity;;MF:protein dimerization activity;;
TRINITY_DN25589_c4_g7	121.77	90.59	53.7	39.99	38.92	38.92	82.33	90.88	108.12	58.48	65.44	64.43	11.48	28.92	84.75	50.41	12.85	12.85	34.86	15.54	53.37	30.51	41.21	17.65	88.6867	39.2767	93.7767	62.7833	41.7167	25.37	34.59	29.79	-8.68145	5.18358e-07	-6.50754	0.196109	-4.33983	0.238861	-5.9177	5.35302e-07	no|up	yes|up	no|up	no|up	1	561	GO:0016570;;GO:0006368;;GO:0016593;;GO:0003723;;GO:0003723;	biological_process;;biological_process;;cellular_component;;molecular_function;;molecular_function;;	BP:histone modification;;BP:transcription elongation from RNA polymerase II promoter;;CC:Cdc73/Paf1 complex;;MF:RNA binding;;MF:RNA binding;;
TRINITY_DN25596_c1_g1	0.33	0.21	0.52	1.52	1.06	1.06	0.22	0.04	0.16	0.62	0.23	0.36	0.37	0.05	0.41	1.07	1.47	1.47	3.37	0.23	2.32	0.19	0.51	1.12	0.353333	1.21333	0.14	0.403333	0.276667	1.33667	1.97333	0.606667	1.92406	1	3.40122	1	-2.84416	0.0226763	0.240773	1	no|up	yes|down	no|down	no|down	1	2653	------	------	------
TRINITY_DN25597_c2_g1	0.88	0.33	1.1	0.93	1.21	1.21	1.18	1.85	0.31	1.35	1.35	0.7	0.1	0.67	0.37	0.04	0.04	0.04	0.18	0.09	0.12	0.97	0.56	0.09	0.77	1.11667	1.11333	1.13333	0.38	0.04	0.13	0.54	-1.71015	0.0457308	-1.31856	0.342778	-0.741145	0.495296	-0.279632	0.929416	no|up	yes|up	yes|up	no|up	2	1036	------	------	------
TRINITY_DN25597_c2_g2	723.11	256.09	352.3	204.81	366.81	366.81	260.17	555.59	625.62	410.78	484.69	659.1	73.14	293.61	158.03	267.96	124.84	124.84	136.06	4.3	134.59	179.37	136.86	23.26	443.833	312.81	480.46	518.19	174.927	172.547	91.65	113.163	-3.33735	0.0061946	-2.12723	0.427074	-3.3509	0.0240812	-1.25361	0.547607	no|up	yes|up	no|up	yes|up	2	950	GO:0009765;;GO:0018298;;GO:0009765;;GO:0018298;;GO:0009535;;GO:0016021;;GO:0009522;;GO:0009523;;GO:0009535;;GO:0016021;;GO:0009522;;GO:0009523;;GO:0016168;;GO:0016168;	biological_process;;biological_process;;biological_process;;biological_process;;cellular_component;;cellular_component;;cellular_component;;cellular_component;;cellular_component;;cellular_component;;cellular_component;;cellular_component;;molecular_function;;molecular_function;;	BP:photosynthesis, light harvesting;;BP:protein-chromophore linkage;;BP:photosynthesis, light harvesting;;BP:protein-chromophore linkage;;CC:chloroplast thylakoid membrane;;CC:integral component of membrane;;CC:photosystem I;;CC:photosystem II;;CC:chloroplast thylakoid membrane;;CC:integral component of membrane;;CC:photosystem I;;CC:photosystem II;;MF:chlorophyll binding;;MF:chlorophyll binding;;
TRINITY_DN25598_c0_g4	57.09	61.21	69.14	106.87	51.84	51.84	40.1	1.03	49.16	24.74	17.92	17.28	2.07	0.48	1.14	1.62	3.47	3.47	3.47	1.54	2.98	3.11	3.39	4.7	62.48	70.1833	30.0967	19.98	1.23	2.85333	2.66333	3.73333	-1.3022	0.128249	-0.977705	0.569469	-2.30295	0.0259762	-1.03867	0.590816	yes|up	yes|up	yes|up	yes|up	4	1114	------	------	------
TRINITY_DN25601_c0_g1	170.04	244.27	149.38	184.05	429.47	429.47	285.2	153.43	24.7	287.52	225.59	265.6	42.17	93.87	183.61	72.85	18.05	18.05	12.06	7.15	25.39	321.43	262.07	5.53	187.897	347.663	154.443	259.57	106.55	36.3167	14.8667	196.343	1.35784	0.0311348	0.711448	0.597334	1.08372	0.313073	0.209886	0.950051	no|up	yes|up	yes|up	no|up	2	1193	GO:0055114;;GO:0055114;;GO:0016021;;GO:0016021;	biological_process;;biological_process;;cellular_component;;cellular_component;;	BP:oxidation-reduction process;;BP:oxidation-reduction process;;CC:integral component of membrane;;CC:integral component of membrane;;
TRINITY_DN25610_c0_g1	0.17	0.52	2.03	4.9	2.68	2.68	1.45	1.1	1.54	3.35	4.04	1.91	12.4	2.74	7.49	6.16	13.95	13.95	4.2	10.41	10.11	4	5.23	27.83	0.906667	3.42	1.36333	3.1	7.54333	11.3533	8.24	12.3533	-1.52167	0.016695	-1.06878	0.429396	-0.685837	0.458277	0.507572	0.79746	yes|down	yes|down	yes|down	no|down	3	574	------	------	------
TRINITY_DN25611_c3_g1	190.96	222.64	224.05	212.41	173.15	173.15	510.51	185.94	61.38	218.02	116.46	141.24	90.2	134.84	286.07	58.76	44.81	44.81	17.82	4.53	30.99	344.5	244.17	23.61	212.55	186.237	252.61	158.573	170.37	49.46	17.78	204.093	-5.42385	0.0164872	-4.263	0.121407	-4.0403	1	-3.65445	1	no|down	yes|up	yes|up	no|down	2	1879	GO:0051260;;GO:0051260;;GO:0051260;	biological_process;;biological_process;;biological_process;;	BP:protein homooligomerization;;BP:protein homooligomerization;;BP:protein homooligomerization;;
TRINITY_DN25613_c0_g1	107.35	123.32	102.48	21.35	63.11	63.11	72.19	112.12	40	17.19	30.14	27.4	4.64	18.08	41.17	38.89	1.91	1.91	14.55	10	23.09	10.74	15	1.68	111.05	49.19	74.77	24.91	21.2967	14.2367	15.88	9.14	-2.46479	0.000262521	-0.772798	0.615921	-1.09303	0.321795	0.231032	0.936301	yes|up	yes|up	no|up	no|up	2	820	------	------	------
TRINITY_DN25619_c1_g1	0.5	0.11	0.99	2.18	2.27	2.27	0.82	0.25	1.22	1.4	1.05	1.1	0.89	0.13	1.45	2.46	2.6	2.6	8.96	0.67	5.02	1.19	1.2	1.35	0.533333	2.24	0.763333	1.18333	0.823333	2.55333	4.88333	1.24667	1.56764	0.0367258	1.04466	0.362943	-0.210481	0.799311	1.16347	0.205226	no|down	yes|down	no|down	no|down	1	2319	------	------	------
TRINITY_DN25619_c2_g3	3.29	0.71	4.27	3.07	3.84	3.84	9.01	3.37	0.6	7.51	3.58	2.95	0	0.02	4.42	0.13	0	0	0.7	0	0.62	2.52	0.47	0	2.75667	3.58333	4.32667	4.68	1.48	0.043333	0.44	0.996667	1.00005	0.490674	2.60757	1	0.965977	0.630864	-4.99522	0.000421199	no|up	yes|up	yes|up	no|up	2	2017	GO:0071555;;GO:0030244;;GO:0016021;;GO:0016760;	biological_process;;biological_process;;cellular_component;;molecular_function;;	BP:cell wall organization;;BP:cellulose biosynthetic process;;CC:integral component of membrane;;MF:cellulose synthas;;
TRINITY_DN25619_c2_g7	5.73	12.28	4.13	2.86	4.2	4.2	8.2	14.7	2.92	4.29	4.04	3.39	5.06	8.56	10.67	1.07	0.95	0.95	1.7	1.68	2.75	13.12	10.83	1.83	7.38	3.75333	8.60667	3.90667	8.09667	0.99	2.04333	8.59333	2.49438	7.33985e-05	1.69655	0.372064	1.45321	1	3.14828	0.0225418	no|down	yes|up	yes|up	no|down	2	2014	GO:0016021;;GO:0016021;;GO:0016021;;GO:0005524;;GO:0030246;;GO:0004672;;GO:0005524;;GO:0030246;;GO:0004672;;GO:0005524;;GO:0030246;;GO:0004672;	cellular_component;;cellular_component;;cellular_component;;molecular_function;;molecular_function;;molecular_function;;molecular_function;;molecular_function;;molecular_function;;molecular_function;;molecular_function;;molecular_function;;	CC:integral component of membrane;;CC:integral component of membrane;;CC:integral component of membrane;;MF:ATP binding;;MF:carbohydrate binding;;MF:protein kinase activity;;MF:ATP binding;;MF:carbohydrate binding;;MF:protein kinase activity;;MF:ATP binding;;MF:carbohydrate binding;;MF:protein kinase activity;;
TRINITY_DN25627_c2_g2	0	0.25	2.25	11.51	5.49	5.49	0	1.37	0	3.62	2.33	1.72	2.28	0.25	2.66	5.2	16.05	16.05	21.67	0.52	11.72	4.94	0.51	4.6	0.833333	7.49667	0.456667	2.55667	1.73	12.4333	11.3033	3.35	0.349489	0.8483	-0.197787	0.936609	3.22245	0.02429	1.71004	0.574286	no|down	yes|down	no|down	no|down	1	541	------	------	------
TRINITY_DN25628_c3_g4	1.44	0.71	3.18	2.19	3.45	3.45	0.93	0.64	1.23	0.39	0.27	0.28	2.65	0.45	7.49	1.83	2.66	2.66	22.08	0.6	33	0.53	0.1	0.3	1.77667	3.03	0.933333	0.313333	3.53	2.38333	18.56	0.31	5.61976	0.0374685	2.93347	1	0.843942	1	-1.13951	1	no|down	yes|down	no|down	no|down	1	1149	GO:0032502;;GO:0006355;;GO:0006351;;GO:0032502;;GO:0006355;;GO:0006351;;GO:0005634;;GO:0005634;;GO:0005524;;GO:0005524;	biological_process;;biological_process;;biological_process;;biological_process;;biological_process;;biological_process;;cellular_component;;cellular_component;;molecular_function;;molecular_function;;	BP:developmental process;;BP:regulation of transcription, DNA-templated;;BP:transcription, DNA-templated;;BP:developmental process;;BP:regulation of transcription, DNA-templated;;BP:transcription, DNA-templated;;CC:nucleus;;CC:nucleus;;MF:ATP binding;;MF:ATP binding;;
TRINITY_DN25634_c3_g2	1.75	0.74	2.25	3.05	1.77	1.77	0.81	0.59	1.64	2.4	1.86	2.85	1.04	0.59	1.32	2.03	1.85	1.85	5.64	2.16	2.61	2.16	2.05	1.76	1.58	2.19667	1.01333	2.37	0.983333	1.91	3.47	1.99	-0.328361	0.616481	-0.580852	0.637016	1.76124	0.00578974	0.95391	0.422492	no|up	yes|down	no|down	no|up	1	2216	GO:0016021;;GO:0016021;;GO:0016021;	cellular_component;;cellular_component;;cellular_component;;	CC:integral component of membrane;;CC:integral component of membrane;;CC:integral component of membrane;;
TRINITY_DN25640_c2_g1	10.84	10.22	7.74	1.33	2.46	2.46	15.62	17.95	3.39	3.87	1.53	2.32	8.76	7.85	24.68	0.94	0.55	0.55	2.51	0.72	4.94	3.83	4.17	1.54	9.6	2.08333	12.32	2.57333	13.7633	0.68	2.72333	3.18	0.19848	1	-1.71693	1	-2.95532	0.0260829	-0.0797265	0.987038	no|down	yes|up	no|up	no|down	1	1953	GO:0016021;;GO:0016021;;GO:0016021;	cellular_component;;cellular_component;;cellular_component;;	CC:integral component of membrane;;CC:integral component of membrane;;CC:integral component of membrane;;
TRINITY_DN25640_c3_g1	4.77	2.96	15.36	16.73	8.23	8.23	3.87	3.92	3.99	7.51	6.67	7.99	7.37	2.72	9.4	1.52	5.08	5.08	20.95	9.34	19.6	1.33	0.87	1.64	7.69667	11.0633	3.92667	7.39	6.49667	3.89333	16.63	1.28	-0.61412	0.346069	-0.706864	0.583695	-2.47013	0.0442673	-2.07929	0.0822996	no|down	yes|down	no|up	yes|up	2	1575	------	------	------
TRINITY_DN25644_c0_g2	0.6	0.05	0.75	0.3	0.27	0.27	0.68	0.05	0.4	0.23	0.19	0	0.14	0.1	1.22	0.44	0.37	0.37	7.72	0.24	5.05	0	0.05	0.04	0.466667	0.28	0.376667	0.14	0.486667	0.393333	4.33667	0.03	-2.08227	0.0313048	-2.11193	0.0237023	-1.71372	0.0115024	-1.33292	0.199942	no|down	yes|down	no|down	no|up	1	1087	------	------	------
TRINITY_DN25654_c1_g4	10.06	2.76	1.25	0	0	0	6.82	0.66	40.97	0	0	0	21.75	0.25	5.79	0.09	0	0	1.69	0	1.44	0	0.27	0.19	4.69	0	16.15	0	9.26333	0.03	1.04333	0.153333	-2.7067	0.0274224	-2.14503	0.415502	-1.42455	1	-3.24012	1	no|down	yes|up	no|down	no|down	1	585	------	------	------
TRINITY_DN25655_c2_g1	111.88	313.04	55.64	14.79	41.8	41.8	197.93	419.5	51.13	70.36	60.76	37.3	179.1	360.78	45	8.18	1.21	1.21	3.3	25.98	8.31	10.7	16.64	15.97	160.187	32.7967	222.853	56.14	194.96	3.53333	12.53	14.4367	1.05454	0.511838	3.42594	0.0109484	-1.39483	0.421057	4.2386	0.618457	no|down	yes|up	yes|up	yes|up	3	1421	GO:0006351;;GO:0006351;;GO:0006351;;GO:0005634;;GO:0005634;;GO:0005634;;GO:0003700;;GO:0043565;;GO:0003700;;GO:0043565;;GO:0003700;;GO:0043565;	biological_process;;biological_process;;biological_process;;cellular_component;;cellular_component;;cellular_component;;molecular_function;;molecular_function;;molecular_function;;molecular_function;;molecular_function;;molecular_function;;	BP:transcription, DNA-templated;;BP:transcription, DNA-templated;;BP:transcription, DNA-templated;;CC:nucleus;;CC:nucleus;;CC:nucleus;;MF:transcription factor activity, sequence-specific DNA binding;;MF:sequence-specific DNA binding;;MF:transcription factor activity, sequence-specific DNA binding;;MF:sequence-specific DNA binding;;MF:transcription factor activity, sequence-specific DNA binding;;M…
TRINITY_DN25657_c0_g1	4.98	1.53	13.08	7.06	6.44	6.44	2.6	6.15	2.9	5.16	4.99	5.15	16.11	11.99	36.24	11.06	38.37	38.37	43.42	10.04	55.34	6.38	5.43	10.93	6.53	6.64667	3.88333	5.1	21.4467	29.2667	36.2667	7.58	1.21343	0.330237	-0.0647903	0.985228	-0.906042	0.512287	2.61655	0.00309814	no|down	yes|down	yes|down	no|down	2	1473	GO:0030246;;GO:0030246;	molecular_function;;molecular_function;;	MF:carbohydrate binding;;MF:carbohydrate binding;;
TRINITY_DN25658_c2_g1	0.86	0.41	0.71	0.29	0.31	0.31	0.99	2.05	0.44	0.46	0.61	0.79	0.64	0.1	0.97	0.11	0.63	0.63	0.35	0.05	0.33	0.11	0.4	0.02	0.66	0.303333	1.16	0.62	0.57	0.456667	0.243333	0.176667	0.323353	0.82818	2.30813	1	-0.618469	1	-3.33131	0.038807	no|up	yes|up	no|up	no|up	1	2317	------	------	------
TRINITY_DN25658_c2_g6	4.53	1	3.6	6.44	8.63	8.63	0.08	1.41	0.21	1.49	1.17	2.75	0.98	0.64	5.02	5.38	6.1	6.1	20.15	2.73	7.72	2.45	2.51	2.06	3.04333	7.9	0.566667	1.80333	2.21333	5.86	10.2	2.34	-1.36671	1	0	1	-2.98623	0.313702	-6.29617	0.00752928	no|up	yes|down	no|down	no|down	1	1822	------	------	------
TRINITY_DN25670_c1_g1	14.49	2.08	13.97	122.98	116.95	116.95	4.91	6.32	16.29	71.05	56.19	32.1	4.36	2.39	22.16	23.44	28.98	28.98	97.79	7.47	64.18	6.11	16.87	17.65	10.18	118.96	9.17333	53.1133	9.63667	27.1333	56.48	13.5433	0.775545	0.648221	3.66999	0.0475851	-0.789383	0.621432	-1.31616	0.864015	no|up	yes|down	yes|up	yes|up	3	1697	------	------	------
TRINITY_DN25672_c0_g1	66.66	41.18	79.89	44.62	67.71	67.71	69.97	27.14	4.03	41.05	50.15	71.78	4.43	10.33	73.04	11.2	5.16	5.16	1.26	0.44	7.56	39.49	22.7	1.22	62.5767	60.0133	33.7133	54.3267	29.2667	7.17333	3.08667	21.1367	3.1846	0.0096655	1.19116	0.642913	2.68496	0.155462	-1.38483	0.649217	no|up	yes|up	yes|up	no|up	2	1197	------	------	------
TRINITY_DN25672_c1_g1	6.5	2.34	12.39	22	13.75	13.75	3.83	3.38	5.68	9.09	6.49	6.61	7.33	3.89	10.14	14.7	20.24	20.24	32.79	5.38	25.13	10.5	10.9	10.78	7.07667	16.5	4.29667	7.39667	7.12	18.3933	21.1	10.7267	-0.116774	0.921616	-0.177754	0.945509	-0.179896	0.94732	-3.91808	0.0253036	no|down	yes|down	no|down	no|down	1	1515	GO:0016021;;GO:0005524;;GO:0004672;;GO:0005524;;GO:0004672;	cellular_component;;molecular_function;;molecular_function;;molecular_function;;molecular_function;;	CC:integral component of membrane;;MF:ATP binding;;MF:protein kinase activity;;MF:ATP binding;;MF:protein kinase activity;;
TRINITY_DN25673_c2_g1	0	0	0.11	0.29	0.05	0.05	0.42	0.1	0.11	0.3	0.39	0.36	1.43	0	0.5	0.22	2.04	2.04	2.32	0.67	3.79	0.17	0.71	1.05	0.036667	0.13	0.21	0.35	0.643333	1.43333	2.26	0.643333	2.25325	0.0168936	-0.0467326	0.985228	2.31736	0.101511	1.06122	0.591008	no|down	yes|down	yes|down	no|down	2	1094	------	------	------
TRINITY_DN25681_c0_g2	252.36	326.18	247.36	317.44	207.87	207.87	508.71	156.77	11.77	431.64	345.75	331.11	310.87	321.64	220.55	63.32	81.29	81.29	4.9	2.33	4.14	320.62	308.72	37.47	275.3	244.393	225.75	369.5	284.353	75.3	3.79	222.27	-4.40041	0.00544716	-2.39584	1	-1.07961	1	-1.74939	1	no|down	yes|up	no|up	no|up	1	1624	------	------	------
TRINITY_DN25682_c0_g1	0	0	0	0	0	0	0	0	0.06	0	0.09	0	0.1	0.15	2.1	0	0.92	0.92	0.76	0.09	1.98	0	0.34	0.22	0	0	0.02	0.03	0.783333	0.613333	0.943333	0.186667	-1.92008	0.00236014	-1.01269	0.503832	-0.393275	0.603119	-0.430242	0.819886	yes|down	yes|down	yes|down	no|down	3	1145	------	------	------
TRINITY_DN25683_c0_g2	4.25	6.44	17.25	0.53	0.58	0.58	4.83	9.88	6.41	3.21	0.74	0.73	11.06	16.69	190.8	3.19	32.26	32.26	107.93	4.57	176.66	2.32	3.42	5.8	9.31333	0.563333	7.04	1.56	72.85	22.57	96.3867	3.84667	-2.95724	0.0560473	-5.86207	1	-3.22657	0.0243356	-2.57429	0.13841	no|down	yes|down	yes|down	yes|down	3	872	GO:1903507;;GO:0031347;;GO:2000022;;GO:0009611;;GO:0005634;;GO:0003714;	biological_process;;biological_process;;biological_process;;biological_process;;cellular_component;;molecular_function;;	BP:negative regulation of nucleic acid-templated transcription;;BP:regulation of defense response;;BP:regulation of jasmonic acid mediated signaling pathway;;BP:response to wounding;;CC:nucleus;;MF:transcription corepressor activity;;
TRINITY_DN25683_c0_g4	59.03	45.96	32.23	22.86	35.15	35.15	41.4	33.83	70.65	30	36.85	31.87	2.62	10.29	36.68	43.17	2.7	2.7	14.04	11.15	24.3	24.07	30.58	6.52	45.74	31.0533	48.6267	32.9067	16.53	16.19	16.4967	20.39	-3.97904	0.00162927	-3.56229	0.0919944	-2.70624	0.0187966	-2.0032	0.129749	no|up	yes|up	no|up	no|up	1	931	GO:0016021;;GO:0016021;;GO:0051537;;GO:0010277;;GO:0051537;;GO:0010277;;GO:0051537;;GO:0010277;	cellular_component;;cellular_component;;molecular_function;;molecular_function;;molecular_function;;molecular_function;;molecular_function;;molecular_function;;	CC:integral component of membrane;;CC:integral component of membrane;;MF:2 iron, 2 sulfur cluster binding;;MF:chlorophyllide a oxygenase [overall] activity;;MF:2 iron, 2 sulfur cluster binding;;MF:chlorophyllide a oxygenase [overall] activity;;MF:2 iron, 2 sulfur cluster binding;;MF:chlorophyllide a oxygenase [overall] activity;;
TRINITY_DN25683_c1_g1	0	0	0	0	0	0	0	0.04	0	0	0	0	0	0	0	0.03	0	0	2.34	0	2.1	0	0	0	0	0	0.013333	0	0	0.01	1.48	0	-4.30603	0.00123784	-5.32999	1	-3.928	0.000181243	-2.4298	0.059607	no|no change	yes|down	no|down	no|no change	1	1273	------	------	------
TRINITY_DN25683_c1_g5	0.56	0.24	1.64	0.06	0.27	0.27	0.35	0.52	0.89	0	0.08	0	1.74	0.81	5.23	2.28	27.95	27.95	4.51	1.21	21.67	0.29	0.35	1.64	0.813333	0.2	0.586667	0.026667	2.59333	19.3933	9.13	0.76	-4.95962	0.0178289	-6.07931	0.487012	-4.45807	0.00491361	-1.74813	0.37169	no|down	yes|down	yes|down	no|down	2	754	------	------	------
TRINITY_DN25688_c2_g1	3.2	3.87	1.61	0.98	0.95	0.95	6.19	3.04	0.78	3.12	1.61	2.88	0.24	1.81	0.46	1.45	1.94	1.94	0.44	0	0.28	4.2	4.13	0.5	2.89333	0.96	3.33667	2.53667	0.836667	1.77667	0.24	2.94333	-2.31829	0.0500051	-2.21387	0.000104977	-1.2411	0.23773	-2.86382	0.00139662	no|up	yes|up	no|down	no|down	1	569	GO:0016021;	cellular_component;;	CC:integral component of membrane;;
TRINITY_DN25702_c2_g1	31.76	29.09	30.91	7.4	21.89	21.89	43.85	18.21	8.66	14.42	9.9	17.3	0.33	1.6	22.51	2.14	0.26	0.26	1.62	1.27	7.2	15.84	13.17	0.13	30.5867	17.06	23.5733	13.8733	8.14667	0.886667	3.36333	9.71333	2.11307	1	3.19674	1	1.50111	0.296622	2.97461	0.00187323	no|up	yes|up	yes|up	no|up	2	626	------	------	------
TRINITY_DN25713_c0_g1	61.56	52.58	45.76	33.57	35.72	35.72	105.13	62.39	14.01	53.44	37.57	50.74	8.18	34.84	48.67	13.74	3.26	3.26	15.23	6.17	14.11	78.26	65.81	2.92	53.3	35.0033	60.51	47.25	30.5633	6.75333	11.8367	48.9967	-1.43615	0.104173	-1.47846	0.0225766	-2.61626	0.00355144	0.205346	0.949853	no|up	yes|up	yes|up	no|up	2	1439	GO:0005524;;GO:0004674;;GO:0005524;;GO:0004674;	molecular_function;;molecular_function;;molecular_function;;molecular_function;;	MF:ATP binding;;MF:protein serine/threonine kinase activity;;MF:ATP binding;;MF:protein serine/threonine kinase activity;;
TRINITY_DN25738_c1_g1	23.45	14.72	12.22	2.92	5.43	5.43	24.05	18.28	42.5	8.23	4.21	3.98	0.19	1.51	20.38	8.37	0.87	0.87	7.67	3.66	8.26	3.86	7.96	0.68	16.7967	4.59333	28.2767	5.47333	7.36	3.37	6.53	4.16667	-1.89271	0.0461421	-1.22346	0.543836	-1.66076	0.153085	-2.45809	1	no|up	yes|up	no|up	no|up	1	1581	GO:0016021;;GO:0005216;	cellular_component;;molecular_function;;	CC:integral component of membrane;;MF:ion channel activity;;
TRINITY_DN25742_c0_g1	326.37	370.98	311.82	472.01	412.23	412.23	392.71	291.11	44.91	378.71	354.57	355.13	571.43	485.85	438.52	167.69	158.44	158.44	46.71	32.75	60.37	321.5	295.68	110.99	336.39	432.157	242.91	362.803	498.6	161.523	46.61	242.723	-6.6038	5.18358e-07	-3.19465	1.40303e-05	-5.07983	1	-4.68358	0.000229107	no|down	yes|up	no|up	no|up	1	1052	------	------	------
TRINITY_DN25744_c0_g1	4.88	3.02	2.33	8.07	5.15	5.15	16.14	2.36	3.82	4.34	12.91	1.86	6.94	9.08	1.35	18.66	41.65	41.65	20.6	9.13	57.15	3	4.5	11.26	3.41	6.12333	7.44	6.37	5.79	33.9867	28.96	6.25333	2.70435	0.000106634	0.885607	0.658259	-0.843556	0.486053	-1.43182	0.414745	no|down	yes|down	yes|down	no|down	2	865	------	------	------
TRINITY_DN25746_c0_g6	223.51	247.23	196.71	302.04	398.76	398.76	252.35	190.56	31.94	280.79	269.68	277.93	113.71	161.76	231.56	142.7	43.9	43.9	24.91	7.95	35.69	179.99	186.79	44.46	222.483	366.52	158.283	276.133	169.01	76.8333	22.85	137.08	-1.87821	0.13062	-2.13665	0.179859	-0.199589	0.92066	-2.58228	0.0452075	no|up	yes|up	yes|up	no|up	2	694	GO:0016021;;GO:0016021;	cellular_component;;cellular_component;;	CC:integral component of membrane;;CC:integral component of membrane;;
TRINITY_DN25760_c2_g1	66.59	73.59	87.4	116.32	96.44	96.44	91.05	22.43	6.34	101.34	80.23	94.56	28.49	38.66	78.46	40.9	27.26	27.26	6.73	2.23	14.24	39.61	33.99	8.19	75.86	103.067	39.94	92.0433	48.5367	31.8067	7.73333	27.2633	1.10458	0.506215	3.71683	0.0286921	3.21164	0.132778	0.477921	0.902939	no|up	yes|up	yes|up	yes|up	3	2015	GO:0006952;;GO:0019441;;GO:0006952;;GO:0019441;;GO:0006952;;GO:0019441;;GO:0006952;;GO:0019441;;GO:0020037;;GO:0046872;;GO:0020037;;GO:0046872;;GO:0020037;;GO:0046872;;GO:0020037;;GO:0046872;	biological_process;;biological_process;;biological_process;;biological_process;;biological_process;;biological_process;;biological_process;;biological_process;;molecular_function;;molecular_function;;molecular_function;;molecular_function;;molecular_function;;molecular_function;;molecular_function;;molecular_function;;	BP:defense response;;BP:tryptophan catabolic process to kynurenine;;BP:defense response;;BP:tryptophan catabolic process to kynurenine;;BP:defense response;;BP:tryptophan catabolic process to kynurenine;;BP:defense response;;BP:tryptophan catabolic process to kynurenine;;MF:heme binding;;MF:metal ion binding;;MF:heme binding;;MF:metal ion binding;;MF:heme binding;;MF:metal ion binding;;MF:heme bi…
TRINITY_DN25763_c0_g1	1.09	1.54	0.29	0.02	0.05	0.05	0.3	2.53	1.06	0.17	0	0	0.4	0.83	0.16	0.02	0	0	0.07	0.14	0.14	0	0	0.03	0.973333	0.04	1.29667	0.056667	0.463333	0.006667	0.116667	0.01	-1.59392	0.0893079	-1.83824	0.0197113	-0.728363	0.586851	0.629456	0.837392	no|up	yes|up	no|up	no|up	1	2269	------	------	------
TRINITY_DN25766_c1_g1	0.49	0.17	0.64	5.93	5.8	5.8	0.27	0.09	0.49	2.58	1.59	1.12	0.18	0.21	0.81	4.89	6.37	6.37	7.73	0.77	4.64	2.12	3.09	5.2	0.433333	5.84333	0.283333	1.76333	0.4	5.87667	4.38	3.47	-1.80852	0.169296	-2.06665	0.149443	-1.06752	0.519472	-3.70426	0.000307662	no|up	yes|down	no|down	no|down	1	1776	GO:0016021;;GO:0022857;	cellular_component;;molecular_function;;	CC:integral component of membrane;;MF:transmembrane transporter activity;;
TRINITY_DN25771_c3_g1	41.75	29.05	42.36	152.39	47.36	47.36	202.73	259.8	0.78	170.84	98.78	58.21	17.97	71.35	83.06	2.25	8.14	8.14	0.15	0.17	1.92	65.34	52.39	0.81	37.72	82.37	154.437	109.277	57.46	6.17667	0.746667	39.5133	-2.5014	0.0148647	0.722069	0.527093	-0.982904	0.477741	-2.93329	1	no|down	yes|up	yes|up	no|up	2	1359	GO:0005634;;GO:0005634;;GO:0005634;;GO:0003700;;GO:0043565;;GO:0003700;;GO:0043565;;GO:0003700;;GO:0043565;	cellular_component;;cellular_component;;cellular_component;;molecular_function;;molecular_function;;molecular_function;;molecular_function;;molecular_function;;molecular_function;;	CC:nucleus;;CC:nucleus;;CC:nucleus;;MF:transcription factor activity, sequence-specific DNA binding;;MF:sequence-specific DNA binding;;MF:transcription factor activity, sequence-specific DNA binding;;MF:sequence-specific DNA binding;;MF:transcription factor activity, sequence-specific DNA binding;;MF:sequence-specific DNA binding;;
TRINITY_DN25775_c2_g1	10.05	8.99	15.26	6.66	6.9	6.9	22.15	10.89	1.27	11.94	8.29	11.97	11.8	7.18	16.65	1.17	4.03	4.03	1.7	0.25	3.08	5.87	6.14	1.65	11.4333	6.82	11.4367	10.7333	11.8767	3.07667	1.67667	4.55333	1.19381	0.408717	0.789229	0.607743	1.52053	0.240762	1.67992	0.0238938	no|down	yes|up	no|up	no|up	1	1381	------	------	------
TRINITY_DN25779_c1_g1	3.16	0.05	4.95	15.7	6.85	6.85	0.66	0.08	0.59	5.3	5.34	5.35	0.77	0.04	2.49	15.13	12.35	12.35	14.86	0.14	16.11	12.05	6.05	6.28	2.72	9.8	0.443333	5.33	1.1	13.2767	10.37	8.12667	-1.6282	0.0223566	-1.12543	0.319956	0.0134508	0.990574	-0.591671	0.616538	no|up	yes|down	no|down	no|down	1	2373	------	------	------
TRINITY_DN25779_c1_g5	1.51	0.83	3.84	1.55	1.71	1.71	2.57	1.51	4.42	1.24	1.25	3.03	13.81	4.72	4.78	4.56	9.29	9.29	18.22	9.96	5.8	3.44	3.54	18.84	2.06	1.65667	2.83333	1.84	7.77	7.71333	11.3267	8.60667	2.62808	0.0262507	1.57868	0.486611	4.45523	0.0148598	0.0406284	1	no|down	yes|down	yes|down	no|down	2	717	------	------	------
TRINITY_DN25783_c0_g1	17.49	1.13	32.38	145.65	110.22	110.22	2.51	1.36	22.85	38.88	14.66	8.98	4.31	0.62	7.61	36.16	52.73	52.73	148.29	10.25	55.26	4.38	10.93	9.32	17	122.03	8.90667	20.84	4.18	47.2067	71.2667	8.21	-1.89132	0.0473687	-1.81504	0.175289	-0.975706	0.384366	-0.570264	0.851275	no|up	yes|down	no|up	no|up	1	1065	GO:0016021;	cellular_component;;	CC:integral component of membrane;;
TRINITY_DN25783_c0_g2	3.56	0.03	3.07	0	0.19	0.19	0.06	0.21	0.25	0.07	0	0	1.2	0.06	2.53	0.35	0.23	0.23	23.42	0.54	14.09	0.04	0	0.25	2.22	0.126667	0.173333	0.023333	1.26333	0.27	12.6833	0.096667	0.248247	0.844015	1.28593	0.291154	0.88508	0.613245	-3.74609	0.000422914	no|up	yes|down	no|down	no|down	1	1745	GO:0006629;;GO:0006629;;GO:0006665;;GO:0016021;;GO:0005764;	biological_process;;biological_process;;biological_process;;cellular_component;;cellular_component;;	BP:lipid metabolic process;;BP:lipid metabolic process;;BP:sphingolipid metabolic process;;CC:integral component of membrane;;CC:lysosome;;
TRINITY_DN25786_c1_g1	94.75	97.35	117.41	179.08	189.28	189.28	127.61	50.48	8.4	164.77	172.32	138.89	57.28	73.16	35.5	37.07	33.85	33.85	0.78	0.61	2.52	133.36	120.43	11.36	103.17	185.88	62.1633	158.66	55.3133	34.9233	1.30333	88.3833	2.77145	0.000827193	-0.881293	0.793214	2.24251	1	0.0742563	1	no|up	yes|up	yes|up	no|up	2	475	------	------	------
TRINITY_DN25786_c1_g2	0	0	0	0.05	0.11	0.11	0	0	0	0.25	0.03	0	0.03	0	0	0.03	0	0	0	1.98	0	0.08	0.14	0	0	0.09	0	0.093333	0.01	0.01	0.66	0.073333	4.08832	0.0477417	-1.01711	0.787998	-2.59015	1	-1.74214	1	no|down	yes|down	no|up	no|up	1	1570	GO:0006351;;GO:0006351;;GO:0003714;;GO:0003714;	biological_process;;biological_process;;molecular_function;;molecular_function;;	BP:transcription, DNA-templated;;BP:transcription, DNA-templated;;MF:transcription corepressor activity;;MF:transcription corepressor activity;;
TRINITY_DN25791_c1_g2	22.81	53.67	22.04	222.58	32.14	32.14	146.24	272.86	0.83	248.15	111.41	49.87	8.86	49.27	37.9	3.55	4.41	4.41	1.15	0.8	3.37	87.48	62.12	1.02	32.84	95.62	139.977	136.477	32.01	4.12333	1.77333	50.2067	-1.19057	0.0408661	-1.0106	0.42588	-1.94784	0.027473	-1.04945	0.38468	no|down	yes|up	yes|up	no|up	2	504	------	------	------
TRINITY_DN25791_c1_g4	3.7	1.06	2.99	25.81	21.61	21.61	1.16	1.03	1.72	12.03	6.96	6.73	0	0.18	2.24	17.73	4.25	4.25	23.62	0.6	18.43	12.54	13.13	2.88	2.58333	23.01	1.30333	8.57333	0.806667	8.74333	14.2167	9.51667	-2.33114	0.0924461	-3.01377	1	-3.16049	0.0216626	-2.0807	0.102935	no|up	yes|down	no|up	no|down	1	895	GO:0030245;;GO:0030245;;GO:0008810;;GO:0008810;	biological_process;;biological_process;;molecular_function;;molecular_function;;	BP:cellulose catabolic process;;BP:cellulose catabolic process;;MF:cellulase activity;;MF:cellulase activity;;
TRINITY_DN25791_c1_g6	53.61	31.38	61.31	82.67	54.62	54.62	79.34	34.93	2.15	103.05	73.01	75.9	23.75	23.93	66.88	4.07	16.83	16.83	1.12	0.72	1.72	40.19	26.16	2.43	48.7667	63.97	38.8067	83.9867	38.1867	12.5767	1.18667	22.9267	-2.48125	0.0253946	-2.2257	0.0750918	-1.91289	0.174755	-2.82825	0.0445345	no|up	yes|up	no|up	no|up	1	1181	------	------	------
TRINITY_DN25799_c4_g1	0	0	0.73	3.42	3.58	3.58	1.64	0.12	0.67	2.38	2.02	0.57	0	0	0.67	1.33	2.54	2.54	4.11	2.08	5.22	0.26	0.23	0	0.243333	3.52667	0.81	1.65667	0.223333	2.13667	3.80333	0.163333	-2.77241	0.0171692	-2.51961	0.167915	-1.08606	0.415453	-1.83148	0.216408	no|down	yes|down	no|down	no|up	1	649	GO:0003677;;GO:0003677;;GO:0003677;	molecular_function;;molecular_function;;molecular_function;;	MF:DNA binding;;MF:DNA binding;;MF:DNA binding;;
TRINITY_DN25801_c0_g1	0.65	0.58	1.51	3.32	2.12	2.12	0.71	0.94	0.86	4.3	1.36	2.57	0.57	0.25	26.83	1.11	21.78	21.78	32.66	0.13	50.39	3.02	3.52	4.4	0.913333	2.52	0.836667	2.74333	9.21667	14.89	27.7267	3.64667	-2.19633	0.0377591	-1.64782	0.305012	-2.14622	0.0392954	-1.45095	0.230199	no|down	yes|down	yes|down	no|down	2	1439	GO:0030154;;GO:0006357;;GO:0005634;;GO:0003677;;GO:0003677;;GO:0000981;;GO:0043565;;GO:0001135;;GO:0044212;	biological_process;;biological_process;;cellular_component;;molecular_function;;molecular_function;;molecular_function;;molecular_function;;molecular_function;;molecular_function;;	BP:cell differentiation;;BP:regulation of transcription from RNA polymerase II promoter;;CC:nucleus;;MF:DNA binding;;MF:DNA binding;;MF:RNA polymerase II transcription factor activity, sequence-specific DNA binding;;MF:sequence-specific DNA binding;;MF:transcription factor activity, RNA polymerase II transcription factor recruiting;;MF:transcription regulatory region DNA binding;;
TRINITY_DN25804_c3_g3	25.34	23.19	17.72	16.26	5.87	5.87	29.13	20.74	6.58	21.49	22.68	17.96	30.85	21.08	16.51	2.5	15.83	15.83	2.16	1.74	2.83	17.3	16.69	9.85	22.0833	9.33333	18.8167	20.71	22.8133	11.3867	2.24333	14.6133	4.22686	0.000151471	2.20533	0.103325	6.00966	0.0167937	-5.06706	0.0286915	no|down	yes|up	no|down	no|up	1	392	GO:0005509;;GO:0005509;;GO:0005509;	molecular_function;;molecular_function;;molecular_function;;	MF:calcium ion binding;;MF:calcium ion binding;;MF:calcium ion binding;;
TRINITY_DN25815_c1_g1	52.96	70.18	48.97	40.82	18.53	18.53	84.22	58.3	15.36	59.06	56.97	46.16	52.19	30.69	32.7	6.52	20.22	20.22	6.53	8.45	6.86	33.6	28.88	20.84	57.37	25.96	52.6267	54.0633	38.5267	15.6533	7.28	27.7733	-1.39	0.108797	-1.73307	0.0355221	-3.23507	0.000545723	-1.70188	0.107957	no|up	yes|up	no|up	no|up	1	486	GO:0042538;;GO:0042538;;GO:0042538;;GO:0042538;;GO:0005829;;GO:0005829;;GO:0005829;;GO:0005829;;GO:0005509;;GO:0005509;;GO:0005509;;GO:0005509;	biological_process;;biological_process;;biological_process;;biological_process;;cellular_component;;cellular_component;;cellular_component;;cellular_component;;molecular_function;;molecular_function;;molecular_function;;molecular_function;;	BP:hyperosmotic salinity response;;BP:hyperosmotic salinity response;;BP:hyperosmotic salinity response;;BP:hyperosmotic salinity response;;CC:cytosol;;CC:cytosol;;CC:cytosol;;CC:cytosol;;MF:calcium ion binding;;MF:calcium ion binding;;MF:calcium ion binding;;MF:calcium ion binding;;
TRINITY_DN25815_c3_g1	4.23	4.9	4.79	1.43	5.41	5.41	2.73	1.49	5.48	1.91	2.76	3.59	0.07	0.19	2.08	3.36	0.1	0.1	1.13	0.31	1.37	3.38	2.09	0.12	4.64	4.08333	3.23333	2.75333	0.78	1.18667	0.936667	1.86333	-0.509408	0.642394	0.345517	0.79248	-0.625857	0.441598	-2.09097	0.00429592	no|up	yes|up	no|up	no|up	1	3215	GO:0016021;;GO:0016021;;GO:0016021;;GO:0016021;;GO:0008271;;GO:0008271;;GO:0008271;;GO:0008271;	cellular_component;;cellular_component;;cellular_component;;cellular_component;;molecular_function;;molecular_function;;molecular_function;;molecular_function;;	CC:integral component of membrane;;CC:integral component of membrane;;CC:integral component of membrane;;CC:integral component of membrane;;MF:secondary active sulfate transmembrane transporter activity;;MF:secondary active sulfate transmembrane transporter activity;;MF:secondary active sulfate transmembrane transporter activity;;MF:secondary active sulfate transmembrane transporter activity;;
TRINITY_DN25815_c4_g1	63.36	71.77	65.09	65.34	73.23	73.23	83.02	29.95	5.16	72.44	49.49	85.61	68.9	43.79	57.12	5.92	16.16	16.16	1.27	0.13	1.51	106.91	78.24	1.5	66.74	70.6	39.3767	69.18	56.6033	12.7467	0.97	62.2167	0	1	1.9664	1	6.86495	0.00136699	5.59205	0.0199219	no|down	yes|up	yes|up	no|up	2	766	------	------	------
TRINITY_DN25815_c5_g1	1.91	0.8	3.02	4.86	6.36	6.36	1.33	0.58	1.52	1.65	0.95	1.27	0.88	0.86	2.44	4.64	3.13	3.13	30.51	0.9	14.18	1.74	1.86	2.14	1.91	5.86	1.14333	1.29	1.39333	3.63333	15.1967	1.91333	-2.9327	0.00693803	-0.809454	0.657861	-1.67433	0.0934985	0.0984039	0.97117	no|up	yes|down	no|down	no|down	1	3915	GO:0046373;;GO:0046373;;GO:0046373;;GO:0016021;;GO:0003824;;GO:0046556;;GO:0046556;;GO:0046556;	biological_process;;biological_process;;biological_process;;cellular_component;;molecular_function;;molecular_function;;molecular_function;;molecular_function;;	BP:L-arabinose metabolic process;;BP:L-arabinose metabolic process;;BP:L-arabinose metabolic process;;CC:integral component of membrane;;MF:catalytic activity;;MF:alpha-L-arabinofuranosidase activity;;MF:alpha-L-arabinofuranosidase activity;;MF:alpha-L-arabinofuranosidase activity;;
TRINITY_DN25829_c5_g2	9.87	11.58	6.04	8.11	10.01	10.01	21.95	12.9	2.56	21.88	15.35	15	0.08	6.69	4.47	9.54	0.21	0.21	1.17	0.96	1.72	31.84	36.87	0.2	9.16333	9.37667	12.47	17.41	3.74667	3.32	1.28333	22.97	1.05806	0.272392	-0.266221	0.912345	0.37338	0.83054	-4.14534	0.00182422	no|up	yes|up	no|up	no|down	1	1241	GO:0000160;;GO:0005634;	biological_process;;cellular_component;;	BP:phosphorelay signal transduction system;;CC:nucleus;;
TRINITY_DN25841_c7_g1	1.24	1.17	0.97	0.27	0.6	0.6	1.5	1.7	1.07	0.24	0.38	0.43	0	0.5	0.31	0.24	0	0	0.3	0.25	0.49	0.22	0.13	0.03	1.12667	0.49	1.42333	0.35	0.27	0.08	0.346667	0.126667	-2.01002	0.0140979	-3.41771	0.205559	0.561935	0.829264	-3.58812	0.019003	no|up	yes|up	no|up	no|up	1	1333	------	------	------
TRINITY_DN25843_c5_g2	1.1	1.23	4.14	3.19	4.48	4.48	0.91	2.24	3.31	2.06	3.33	2.01	20.49	17.21	5.26	4.43	7.7	7.7	7.67	31.64	5.24	1.33	2.84	14.16	2.15667	4.05	2.15333	2.46667	14.32	6.61	14.85	6.11	0.400994	0.734761	-1.59579	0.416584	0.373345	0.849876	-4.38368	0.000840643	yes|down	yes|down	no|down	no|down	2	449	------	------	------
TRINITY_DN25843_c5_g3	33.73	32.79	17.92	2.47	2.21	2.21	9.25	56.2	13.5	4.49	1.75	3.6	25.45	43.22	25.01	14.87	1.13	1.13	4.48	1.16	7.65	2.1	3.82	4.27	28.1467	2.29667	26.3167	3.28	31.2267	5.71	4.43	3.39667	-0.188623	0.88251	-1.92737	0.170691	-0.111693	0.960132	-4.38286	0.00028233	no|down	yes|up	no|down	no|down	1	801	GO:0016021;	cellular_component;;	CC:integral component of membrane;;
TRINITY_DN25843_c5_g4	7.45	6.4	2.61	0.31	0.43	0.43	2.07	9.86	2.97	0.74	0	0.14	1.89	3.94	2.29	0.81	0	0	0.35	0	0.1	0	0.45	0.1	5.48667	0.39	4.96667	0.293333	2.70667	0.27	0.15	0.183333	2.61573	0.00285394	2.17982	0.403343	3.28114	0.139216	-6.3468	0.124169	no|up	yes|up	no|up	no|up	1	554	------	------	------
TRINITY_DN25848_c0_g1	0.08	0.07	0.09	0.21	0.17	0.17	2.13	1.76	3.88	0.22	0.39	0	3.21	0.08	8.09	0.05	0	0	31.64	0.96	29.66	0.8	0.41	0.94	0.08	0.183333	2.59	0.203333	3.79333	0.016667	20.7533	0.716667	5.20125	0.000439729	1.18581	1	4.88795	0.0160986	1.08667	0.762944	yes|down	yes|down	no|up	no|down	2	852	GO:0016021;;GO:0016021;;GO:0016021;	cellular_component;;cellular_component;;cellular_component;;	CC:integral component of membrane;;CC:integral component of membrane;;CC:integral component of membrane;;
TRINITY_DN25852_c2_g1	1.03	0	0	9.65	5.8	5.8	0.41	0.2	0	5.63	2.41	2.45	0	0	1.52	5.4	2.52	2.52	13.33	0.15	6.22	25.8	15.85	1.93	0.343333	7.08333	0.203333	3.49667	0.506667	3.48	6.56667	14.5267	0.0726236	0.943321	1.50591	0.000894028	-0.832971	0.250117	2.99792	0.0353504	no|down	yes|down	no|up	no|down	1	470	------	------	------
TRINITY_DN25859_c1_g1	0	0.08	0	0.51	0.86	0.86	0.17	0	0	1.34	0.91	0.74	0.32	0.23	0.15	2	1.14	1.14	0.23	2.44	0.69	0.22	0.76	3.6	0.026667	0.743333	0.056667	0.996667	0.233333	1.42667	1.12	1.52667	-4.26721	0.0383858	-2.51413	0.184768	1.34576	1	-0.616349	1	no|down	yes|down	no|down	no|down	1	1257	GO:0030041;;GO:0034314;;GO:0030041;;GO:0034314;;GO:0005885;;GO:0005737;;GO:0005885;;GO:0005737;;GO:0003779;;GO:0003779;	biological_process;;biological_process;;biological_process;;biological_process;;cellular_component;;cellular_component;;cellular_component;;cellular_component;;molecular_function;;molecular_function;;	BP:actin filament polymerization;;BP:Arp2/3 complex-mediated actin nucleation;;BP:actin filament polymerization;;BP:Arp2/3 complex-mediated actin nucleation;;CC:Arp2/3 protein complex;;CC:cytoplasm;;CC:Arp2/3 protein complex;;CC:cytoplasm;;MF:actin binding;;MF:actin binding;;
TRINITY_DN25859_c2_g2	34.09	37.72	22.18	11.4	16.36	16.36	32.18	19.91	33.31	23.08	25.2	25.63	0.06	6.24	18.36	22.66	1.01	1.01	7.2	6.01	10.29	20.24	27.27	1.02	31.33	14.7067	28.4667	24.6367	8.22	8.22667	7.83333	16.1767	-2.48806	0.0215625	1.31274	0.201995	-2.68099	0.07861	0.456793	0.934995	no|up	yes|up	no|up	no|up	1	990	------	------	------
TRINITY_DN25859_c2_g4	1.04	0.69	1.87	1.86	4.08	4.08	0.33	0.57	1.33	1.06	0.66	1.68	1.65	0.78	1.07	2.37	4.67	4.67	2.6	3.43	3.04	1.18	1.17	2.05	1.2	3.34	0.743333	1.13333	1.16667	3.90333	3.02333	1.46667	2.70168	2.55045e-11	2.82495	3.45697e-09	4.39098	1.12133e-09	1.00172	0.613112	no|down	yes|down	no|down	no|down	1	1413	------	------	------
TRINITY_DN25872_c1_g1	0.26	0	0.76	8.59	2.2	2.2	0	0	0	2.64	2.07	1.1	0.16	0	0.81	2.05	1.42	1.42	8.66	0.65	3.27	2.52	0.94	0.44	0.34	4.33	0	1.93667	0.323333	1.63	4.19333	1.3	5.56068	1	4.27158	3.38549e-10	6.86887	1.04162e-32	2.80565	0.0800439	no|up	yes|down	no|up	no|up	1	486	------	------	------
TRINITY_DN25878_c0_g1	2.19	1.08	9.32	44.42	14.61	14.61	1	3.07	1.85	17.07	6.72	5.71	6.1	0.41	3.74	11.35	34.16	34.16	55.55	17.44	13.07	9.76	5.26	14.21	4.19667	24.5467	1.97333	9.83333	3.41667	26.5567	28.6867	9.74333	0.0530169	0.960331	-1.70334	0.0140137	0.0906562	0.928537	0.325388	0.883658	no|down	yes|down	no|down	no|down	1	652	------	------	------
TRINITY_DN25878_c0_g2	1.07	0.41	2.32	1.32	0.81	0.81	0.57	0.22	0.99	0.17	0.12	0.29	1.69	0.16	3.04	0.42	0.69	0.69	8.64	0.63	9.26	0.47	0.04	0.71	1.26667	0.98	0.593333	0.193333	1.63	0.6	6.17667	0.406667	-1.18759	0.0996876	-1.44688	0.0287845	-0.93551	0.193193	0.601175	0.687709	no|down	yes|down	no|up	no|down	1	1275	GO:0016021;;GO:0016021;;GO:0016021;;GO:0016021;	cellular_component;;cellular_component;;cellular_component;;cellular_component;;	CC:integral component of membrane;;CC:integral component of membrane;;CC:integral component of membrane;;CC:integral component of membrane;;
TRINITY_DN25878_c0_g3	3.94	0.6	10.38	7.98	4.28	4.28	3.48	2.87	9.68	5.96	5.01	3.07	11.28	4.02	3.92	6.83	20.87	20.87	16.42	13.47	23.88	2.75	2.53	14.37	4.97333	5.51333	5.34333	4.68	6.40667	16.19	17.9233	6.55	-1.80133	0.0543527	-2.09699	0.0620381	-1.91022	0.00599297	-0.326752	0.900832	no|down	yes|down	yes|down	no|down	2	1034	------	------	------
TRINITY_DN25881_c0_g1	1.08	0.44	1.39	24.5	12.44	12.44	0.22	0.43	1.75	5.16	2.17	2.64	2.18	0.41	1.24	3.71	5.3	5.3	11.81	5.79	8.54	4.22	2.26	7.57	0.97	16.46	0.8	3.32333	1.27667	4.77	8.71333	4.68333	-2.22459	0.00033805	-4.20284	1.41124e-07	-1.89034	0.105741	-2.23466	0.000814692	no|down	yes|down	no|up	no|down	1	455	------	------	------
TRINITY_DN25888_c3_g1	0.06	0.06	0.06	0	0	0	0	0.06	0.13	0	0.06	0.29	0.11	0.33	0.1	0.31	0.27	0.27	1.47	0.88	0.97	0.2	0.18	0.14	0.06	0	0.063333	0.116667	0.18	0.283333	1.10667	0.173333	-1.61216	0.293825	-2.68467	1	-2.50609	0.0842735	-3.05252	0.015012	no|down	yes|down	no|down	no|down	1	976	GO:0000079;;GO:0000079;;GO:0000079;;GO:0019901;;GO:0019901;;GO:0019901;	biological_process;;biological_process;;biological_process;;molecular_function;;molecular_function;;molecular_function;;	BP:regulation of cyclin-dependent protein serine/threonine kinase activity;;BP:regulation of cyclin-dependent protein serine/threonine kinase activity;;BP:regulation of cyclin-dependent protein serine/threonine kinase activity;;MF:protein kinase binding;;MF:protein kinase binding;;MF:protein kinase binding;;
TRINITY_DN25892_c0_g2	9.18	13.08	10.52	0.41	0.09	0.09	2.06	0.2	2.48	0.35	0.81	0	3	1.4	1.5	1.14	4.63	4.63	33.59	11.77	2.86	0.69	1.23	0.73	10.9267	0.196667	1.58	0.386667	1.96667	3.46667	16.0733	0.883333	-1.8283	0.0311567	-1.68795	0.219978	-1.46893	0.112381	-0.535131	0.638357	yes|up	yes|down	yes|down	no|down	3	1491	------	------	------
TRINITY_DN25896_c3_g1	0.68	0	1.06	0.05	0	0	0.15	0	0.17	0	0	0	0.12	0	0.42	0	0.88	0.88	7.58	1.81	2.67	0	0.15	0	0.58	0.016667	0.106667	0	0.18	0.586667	4.02	0.05	-2.95193	0.0396838	-2.53108	0.331533	-2.93086	0.0165865	-1.8926	0.19928	no|up	yes|down	no|down	no|down	1	916	GO:0004857;	molecular_function;;	MF:enzyme inhibitor activity;;
TRINITY_DN25900_c1_g2	9.99	13	7.23	7.52	12.34	12.34	10.81	7.18	7.35	12.07	12.46	13.17	0.32	2.43	7.72	7.27	0.47	0.47	3.86	1.12	5.63	8.9	14.79	0.61	10.0733	10.7333	8.44667	12.5667	3.49	2.73667	3.53667	8.1	-1.3122	0.156896	-1.53135	0.0333043	-0.665439	1	-1.86871	0.0281369	no|up	yes|up	no|up	no|up	1	2164	GO:0006950;;GO:0006950;;GO:0005516;;GO:0005516;	biological_process;;biological_process;;molecular_function;;molecular_function;;	BP:response to stress;;BP:response to stress;;MF:calmodulin binding;;MF:calmodulin binding;;
TRINITY_DN25901_c0_g1	0.08	0.04	0	0.37	0.12	0.12	0.09	0.04	0.19	0.09	0.06	0.02	0.06	0.06	0.5	0.44	0.29	0.29	2.98	0.03	1.28	0.17	0.22	0.05	0.04	0.203333	0.106667	0.056667	0.206667	0.34	1.43	0.146667	4.73835	0.000722456	2.86192	0.0522285	4.05171	0.00171394	1.83802	0.284235	no|down	yes|down	no|down	no|down	1	2226	GO:0016021;;GO:0016021;;GO:0016021;;GO:0020037;;GO:0005506;;GO:0004497;;GO:0016705;;GO:0020037;;GO:0005506;;GO:0016705;;GO:0020037;;GO:0005506;;GO:0004497;;GO:0016705;	cellular_component;;cellular_component;;cellular_component;;molecular_function;;molecular_function;;molecular_function;;molecular_function;;molecular_function;;molecular_function;;molecular_function;;molecular_function;;molecular_function;;molecular_function;;molecular_function;;	CC:integral component of membrane;;CC:integral component of membrane;;CC:integral component of membrane;;MF:heme binding;;MF:iron ion binding;;MF:monooxygenase activity;;MF:oxidoreductase activity, acting on paired donors, with incorporation or reduction of molecular oxygen;;MF:heme binding;;MF:iron ion binding;;MF:oxidoreductase activity, acting on paired donors, with incorporation or reduction …
TRINITY_DN25901_c0_g2	0.75	2.61	0.86	1.46	3.26	3.26	0.59	0.97	1.32	1.39	1.41	1.34	4.08	3.9	4.07	14.03	0.7	0.7	4.18	3.54	6.8	0.75	1.48	0.8	1.40667	2.66	0.96	1.38	4.01667	5.14333	4.84	1.01	6.47493	0.00102041	3.44888	1	7.52635	2.08463e-05	1.51289	0.596769	no|down	yes|down	no|down	no|up	1	2025	GO:0042744;;GO:0006979;;GO:0020037;;GO:0046872;;GO:0004601;	biological_process;;biological_process;;molecular_function;;molecular_function;;molecular_function;;	BP:hydrogen peroxide catabolic process;;BP:response to oxidative stress;;MF:heme binding;;MF:metal ion binding;;MF:peroxidase activity;;
TRINITY_DN25902_c3_g1	0.42	0.84	0.62	0.53	0.57	0.57	0.27	0.6	0.6	0.34	0.96	0.68	0.52	1.19	1	0.5	1.1	1.1	4.68	1.36	1.87	0.48	0.99	0.53	0.626667	0.556667	0.49	0.66	0.903333	0.9	2.63667	0.666667	2.14577	0.0737002	2.98314	0.00443443	2.79995	0.0719506	1.50201	0.503356	no|down	yes|down	no|down	no|down	1	2140	------	------	------
TRINITY_DN25903_c1_g1	37.3	23.59	47.71	46.47	63.22	63.22	34.76	24.05	36.59	58.5	57.17	60.14	5.68	13.47	21.41	78.8	7.55	7.55	14.57	8.82	16.28	32.42	32.64	19.1	36.2	57.6367	31.8	58.6033	13.52	31.3	13.2233	28.0533	-1.86099	0.0145987	-0.901758	0.569867	-1.33994	0.168483	-0.151055	0.9612	no|up	yes|up	no|up	yes|up	2	2100	GO:0007165;;GO:0007165;;GO:0007165;;GO:0007165;;GO:0007165;;GO:0000159;;GO:0000159;;GO:0000159;;GO:0000159;;GO:0000159;;GO:0019888;;GO:0019888;;GO:0019888;;GO:0019888;;GO:0019888;	biological_process;;biological_process;;biological_process;;biological_process;;biological_process;;cellular_component;;cellular_component;;cellular_component;;cellular_component;;cellular_component;;molecular_function;;molecular_function;;molecular_function;;molecular_function;;molecular_function;;	BP:signal transduction;;BP:signal transduction;;BP:signal transduction;;BP:signal transduction;;BP:signal transduction;;CC:protein phosphatase type 2A complex;;CC:protein phosphatase type 2A complex;;CC:protein phosphatase type 2A complex;;CC:protein phosphatase type 2A complex;;CC:protein phosphatase type 2A complex;;MF:protein phosphatase regulator activity;;MF:protein phosphatase regulator act…
TRINITY_DN25907_c5_g1	5.02	2.23	9.78	23.72	44.66	44.66	2.71	1.42	3.3	14.91	12.95	14.22	2.9	6.04	8.12	31.39	6.01	6.01	29.89	8.58	17.5	11.97	12.95	5.52	5.67667	37.68	2.47667	14.0267	5.68667	14.47	18.6567	10.1467	-2.02221	0.0360489	-0.814502	0.4866	-1.57655	0.151545	-0.0910944	0.97486	no|down	yes|down	no|up	no|up	1	2008	GO:0005975;;GO:0071555;;GO:0005975;;GO:0071555;;GO:0005975;;GO:0071555;;GO:0005576;;GO:0016021;;GO:0005576;;GO:0005576;;GO:0004650;;GO:0004650;;GO:0004650;	biological_process;;biological_process;;biological_process;;biological_process;;biological_process;;biological_process;;cellular_component;;cellular_component;;cellular_component;;cellular_component;;molecular_function;;molecular_function;;molecular_function;;	BP:carbohydrate metabolic process;;BP:cell wall organization;;BP:carbohydrate metabolic process;;BP:cell wall organization;;BP:carbohydrate metabolic process;;BP:cell wall organization;;CC:extracellular region;;CC:integral component of membrane;;CC:extracellular region;;CC:extracellular region;;MF:polygalacturonase activity;;MF:polygalacturonase activity;;MF:polygalacturonase activity;;
TRINITY_DN25915_c0_g1	51.24	65.07	57.61	75.41	60.54	60.54	186.48	30.97	11.43	84.09	51.49	69.86	169.35	115.66	150.12	31.66	59.39	59.39	11.58	2.12	26.17	69.28	53.39	30.52	57.9733	65.4967	76.2933	68.48	145.043	50.1467	13.29	51.0633	-1.54138	0.0269787	-2.47707	0.00480243	-2.07445	0.0148418	-1.81221	0.0452075	yes|down	yes|up	no|down	no|up	2	1489	------	------	------
TRINITY_DN25917_c0_g1	1.16	0.95	2.09	0.38	0.85	0.85	2.29	1.38	1.81	0.67	1.19	0.83	0.53	0.1	0.67	0.7	0.13	0.13	0.41	0.1	0.52	1.72	1.5	0.25	1.4	0.693333	1.82667	0.896667	0.433333	0.32	0.343333	1.15667	-1.00662	0.41172	-0.849145	0.708371	-2.46063	0.0144106	-0.556933	0.833349	no|up	yes|up	no|up	no|down	1	1781	------	------	------
TRINITY_DN25918_c0_g6	2.41	3.19	4.08	0.71	3.5	3.5	6.35	1.92	4.38	1.64	2.31	2.51	0.36	0.63	2.05	1.39	0.31	0.31	1.24	0.82	1.3	3.42	3.53	0.07	3.22667	2.57	4.21667	2.15333	1.01333	0.67	1.12	2.34	0.386542	0.760609	0.122087	0.968357	-0.355738	0.832684	3.13477	0.0147389	no|up	yes|up	no|up	no|up	1	2457	------	------	------
TRINITY_DN25919_c5_g1	1.13	1.84	2.9	11.91	10.54	10.54	1.21	2.49	1.42	9.79	9.56	6.7	4.65	8.62	3.01	8.22	13.33	13.33	10.88	4.48	6.8	12.48	12.24	19.21	1.95667	10.9967	1.70667	8.68333	5.42667	11.6267	7.38667	14.6433	1.32467	0.0456468	1.87812	0.291587	1.986	0.453734	-5.70902	0.426912	no|down	yes|down	no|down	no|down	1	834	------	------	------
TRINITY_DN25919_c5_g4	1.55	0.34	3.63	4.72	3.35	3.35	1.17	0.71	0.85	2.86	1.26	1.94	1.26	0.43	2.95	6.16	3.97	3.97	14.69	0.33	11.03	5	2.93	1.54	1.84	3.80667	0.91	2.02	1.54667	4.7	8.68333	3.15667	-4.9096	0.0135148	-4.17516	1	-2.73838	0.221905	-0.709899	0.859045	no|up	yes|down	no|down	no|down	1	1822	GO:0003723;;GO:0003723;;GO:0003723;	molecular_function;;molecular_function;;molecular_function;;	MF:RNA binding;;MF:RNA binding;;MF:RNA binding;;
TRINITY_DN25929_c3_g11	3.48	3.64	2.86	1.56	0.72	0.72	0.76	0.04	2.71	0.43	0.39	0.27	0	0	0	0	0	0	0	0	0	0	0	0	3.32667	1	1.17	0.363333	0	0	0	0	6.1098	0.000741609	2.20697	0.355723	6.106	0.00747285	2.56337	0.262389	yes|up	yes|up	yes|up	no|up	3	1578	------	------	------
TRINITY_DN25933_c0_g1	2.62	2.31	0.45	0	0.35	0.35	0.86	0	1	2.66	4.67	0.44	7.26	14.97	0.66	0.91	17.8	17.8	4.45	28.4	2.82	1.47	0	6.29	1.79333	0.233333	0.62	2.59	7.63	12.17	11.89	2.58667	3.38062	0.00959194	2.46291	0.281607	2.98445	0.0805655	2.60438	0.268131	no|down	yes|down	yes|down	no|down	2	352	------	------	------
TRINITY_DN25935_c2_g7	5.5	6.86	7.68	3.03	4.27	4.27	21.13	9.29	2.82	6.98	6.13	7.02	2.65	5.27	9.14	4.34	1.21	1.21	1.92	2.08	2.72	12.21	8.84	1.89	6.68	3.85667	11.08	6.71	5.68667	2.25333	2.24	7.64667	4.783	0.0448347	2.39775	1	-3.37383	0.155941	-21.2483	1	no|up	yes|up	no|up	no|down	1	1707	GO:0016021;;GO:0016021;;GO:0016021;;GO:0016021;;GO:0005524;;GO:0030246;;GO:0004672;;GO:0005524;;GO:0030246;;GO:0004672;;GO:0005524;;GO:0030246;;GO:0004672;;GO:0005524;;GO:0030246;;GO:0004672;	cellular_component;;cellular_component;;cellular_component;;cellular_component;;molecular_function;;molecular_function;;molecular_function;;molecular_function;;molecular_function;;molecular_function;;molecular_function;;molecular_function;;molecular_function;;molecular_function;;molecular_function;;molecular_function;;	CC:integral component of membrane;;CC:integral component of membrane;;CC:integral component of membrane;;CC:integral component of membrane;;MF:ATP binding;;MF:carbohydrate binding;;MF:protein kinase activity;;MF:ATP binding;;MF:carbohydrate binding;;MF:protein kinase activity;;MF:ATP binding;;MF:carbohydrate binding;;MF:protein kinase activity;;MF:ATP binding;;MF:carbohydrate binding;;MF:protein …
TRINITY_DN25936_c0_g1	0.52	0	1.32	0.91	0	0	0.4	0.24	0	0.56	0.37	0.77	0.14	0.22	1.52	0.7	0.77	0.77	4.04	0.12	7.34	1.22	0.56	0.84	0.613333	0.303333	0.213333	0.566667	0.626667	0.746667	3.83333	0.873333	-3.42635	0.00661777	-5.72071	0.000460578	-2.68895	0.0874463	-6.23139	8.44942e-05	no|down	yes|down	no|down	no|down	1	803	GO:0016021;;GO:0016021;;GO:0016021;;GO:0016021;;GO:0016021;;GO:0015098;;GO:0015098;;GO:0015098;;GO:0015098;;GO:0015098;	cellular_component;;cellular_component;;cellular_component;;cellular_component;;cellular_component;;molecular_function;;molecular_function;;molecular_function;;molecular_function;;molecular_function;;	CC:integral component of membrane;;CC:integral component of membrane;;CC:integral component of membrane;;CC:integral component of membrane;;CC:integral component of membrane;;MF:molybdate ion transmembrane transporter activity;;MF:molybdate ion transmembrane transporter activity;;MF:molybdate ion transmembrane transporter activity;;MF:molybdate ion transmembrane transporter activity;;MF:molybdate…
TRINITY_DN25948_c0_g1	3.49	6.71	5.88	12.87	8.41	8.41	24.83	3.18	0.45	10.92	8.07	7.99	36.66	17.7	17.35	3.68	12.49	12.49	0.11	0.26	0.74	12.17	10.27	5.03	5.36	9.89667	9.48667	8.99333	23.9033	9.55333	0.37	9.15667	-2.33067	0.0618368	-1.87026	0.056563	-1.59515	0.07369	-1.80617	0.0419661	yes|down	yes|up	no|down	no|up	2	1540	------	------	------
TRINITY_DN25952_c1_g1	539.49	569.01	678.92	394.27	245.54	245.54	898.66	379.32	122.25	647.76	475.35	423.31	1055.96	872.72	553.18	168.46	324.96	324.96	52.95	42.47	23.96	768.14	739.69	173.62	595.807	295.117	466.743	515.473	827.287	272.793	39.7933	560.483	-3.42506	0.00728588	-3.56991	0.0682858	-3.27261	0.0214522	-2.08018	0.227264	no|down	yes|up	no|down	no|down	1	359	------	------	------
TRINITY_DN25957_c0_g2	0.28	0.15	0.31	0.54	1.68	1.68	0	0	0	0.6	0.14	0.14	0	0	0.31	1.42	0.22	0.22	3.08	0.06	1.92	0.41	0.98	0.06	0.246667	1.3	0	0.293333	0.103333	0.62	1.68667	0.483333	-2.46342	0.0246918	-2.48414	0.227289	-1.79314	0.248174	-2.07891	0.265232	no|up	yes|down	no|up	no|down	1	839	------	------	------
TRINITY_DN25958_c2_g1	0.11	0	0.06	0.83	1.48	1.48	0	0	0.06	0.4	0.11	0.22	0.21	0	0.19	0.51	0.09	0.09	2.05	0	1.76	0.5	0.46	0	0.056667	1.26333	0.02	0.243333	0.133333	0.23	1.27	0.32	0.781037	0.586472	2.67359	0.0159909	0.928417	0.553877	0.901436	0.654495	no|down	yes|down	no|up	no|down	1	1015	GO:0009505;;GO:0009506;;GO:0005507;;GO:0016491;;GO:0005507;;GO:0016722;;GO:0005507;;GO:0016491;;GO:0005507;;GO:0016491;	cellular_component;;cellular_component;;molecular_function;;molecular_function;;molecular_function;;molecular_function;;molecular_function;;molecular_function;;molecular_function;;molecular_function;;	CC:plant-type cell wall;;CC:plasmodesma;;MF:copper ion binding;;MF:oxidoreductase activity;;MF:copper ion binding;;MF:oxidoreductase activity, oxidizing metal ions;;MF:copper ion binding;;MF:oxidoreductase activity;;MF:copper ion binding;;MF:oxidoreductase activity;;
TRINITY_DN25959_c0_g1	1.63	0.55	1.32	0.49	0.67	0.67	0.71	1.32	8.21	0.51	1.5	1.31	0	0.28	0.07	0.86	0	0	0.25	0.07	0.93	0.66	0.64	0.2	1.16667	0.61	3.41333	1.10667	0.116667	0.286667	0.416667	0.5	-0.606811	0.478096	-2.32471	0.00280962	0.0238687	0.986867	0.492324	0.744295	no|up	yes|up	no|up	no|up	1	1421	------	------	------
TRINITY_DN25961_c3_g4	1.66	2.42	3.18	21.77	31.91	31.91	0.84	1.96	2.08	16.8	10.57	23.86	10.8	8.66	105.42	101.07	133.4	133.4	16.55	19.11	52.12	80.79	93.02	183.01	2.42	28.53	1.62667	17.0767	41.6267	122.623	29.26	118.94	-3.47315	0.0496443	0.264619	1	-2.15578	0.320992	-2.21016	0.47046	yes|down	yes|down	yes|down	yes|down	4	1953	GO:0016021;;GO:0016021;;GO:0020037;;GO:0005506;;GO:0004497;;GO:0016705;;GO:0020037;;GO:0005506;;GO:0004497;;GO:0016705;;GO:0020037;;GO:0005506;;GO:0004497;;GO:0016705;;GO:0020037;;GO:0005506;;GO:0004497;;GO:0016705;	cellular_component;;cellular_component;;molecular_function;;molecular_function;;molecular_function;;molecular_function;;molecular_function;;molecular_function;;molecular_function;;molecular_function;;molecular_function;;molecular_function;;molecular_function;;molecular_function;;molecular_function;;molecular_function;;molecular_function;;molecular_function;;	CC:integral component of membrane;;CC:integral component of membrane;;MF:heme binding;;MF:iron ion binding;;MF:monooxygenase activity;;MF:oxidoreductase activity, acting on paired donors, with incorporation or reduction of molecular oxygen;;MF:heme binding;;MF:iron ion binding;;MF:monooxygenase activity;;MF:oxidoreductase activity, acting on paired donors, with incorporation or reduction of molec…
TRINITY_DN25965_c0_g3	0.72	0.05	1.32	1.57	2	2	2.09	1.1	0.58	0.56	0.13	0.05	0.13	0	11.04	1.09	0.47	0.47	42.96	0.15	31.83	0.21	0.28	0.09	0.696667	1.85667	1.25667	0.246667	3.72333	0.676667	24.98	0.193333	-5.03417	0.000424378	-1.98107	1	-1.25754	0.390328	-1.19554	0.554415	no|down	yes|down	no|up	no|up	1	1815	GO:0016021;;GO:0016021;;GO:0020037;;GO:0005506;;GO:0004497;;GO:0016705;;GO:0020037;;GO:0005506;;GO:0004497;;GO:0016705;;GO:0020037;;GO:0005506;;GO:0004497;;GO:0016705;	cellular_component;;cellular_component;;molecular_function;;molecular_function;;molecular_function;;molecular_function;;molecular_function;;molecular_function;;molecular_function;;molecular_function;;molecular_function;;molecular_function;;molecular_function;;molecular_function;;	CC:integral component of membrane;;CC:integral component of membrane;;MF:heme binding;;MF:iron ion binding;;MF:monooxygenase activity;;MF:oxidoreductase activity, acting on paired donors, with incorporation or reduction of molecular oxygen;;MF:heme binding;;MF:iron ion binding;;MF:monooxygenase activity;;MF:oxidoreductase activity, acting on paired donors, with incorporation or reduction of molec…
TRINITY_DN25966_c1_g1	12.08	14.14	9.51	13.54	1.8	1.8	70.04	79.01	4.31	14.42	10.86	3.02	7.76	41.31	35.06	2.17	2.89	2.89	2.23	4.21	7.69	7.5	8.23	1.59	11.91	5.71333	51.12	9.43333	28.0433	2.65	4.71	5.77333	-0.108184	0.923505	0.977706	0.341547	0.0654088	0.972027	-4.06567	0.000294367	no|down	yes|up	no|up	no|up	1	491	------	------	------
TRINITY_DN25986_c0_g1	3.53	3.15	2.62	2.41	0.32	0.32	14.93	35.55	1.13	2.2	2.1	0.49	9.48	17.11	9.79	0.34	1.56	1.56	1.05	0.49	2.23	2.05	1.7	0.35	3.1	1.01667	17.2033	1.59667	12.1267	1.15333	1.25667	1.36667	2.69047	0.00256604	1.06622	0.689687	1.45418	0.360121	1.71306	0.490192	yes|down	yes|up	no|down	no|up	2	519	------	------	------
TRINITY_DN25989_c0_g2	5.46	6.26	1.26	0.28	1.57	1.57	5.03	4.31	11.02	0.67	0.67	1.43	0	0.59	1.88	0.66	0	0	0.04	0.51	0.2	0.16	0.24	0	4.32667	1.14	6.78667	0.923333	0.823333	0.22	0.25	0.133333	0.348117	1	0.970125	1	0.196583	1	-4.96676	0.0287766	no|up	yes|up	no|up	no|up	1	1180	------	------	------
TRINITY_DN25992_c0_g1	0.18	0.05	0.1	0.07	0.25	0.25	0	0.09	0.16	0	0	0	0.26	0.09	2.19	0.19	0.11	0.11	6.15	0.15	6.12	0	0	0	0.11	0.19	0.083333	0	0.846667	0.136667	4.14	0	-1.92592	0.0365436	-1.00091	0.573921	-1.62431	0.130215	-0.501184	0.811143	no|down	yes|down	no|up	no|no change	1	1228	GO:0019310;;GO:0019310;;GO:0005737;;GO:0005737;;GO:0050113;;GO:0005506;;GO:0050113;;GO:0005506;	biological_process;;biological_process;;cellular_component;;cellular_component;;molecular_function;;molecular_function;;molecular_function;;molecular_function;;	BP:inositol catabolic process;;BP:inositol catabolic process;;CC:cytoplasm;;CC:cytoplasm;;MF:inositol oxygenase activity;;MF:iron ion binding;;MF:inositol oxygenase activity;;MF:iron ion binding;;
TRINITY_DN25993_c0_g1	4.99	4.03	6.29	1.74	1.56	1.56	6.75	4.69	1.7	5.13	4.64	4.7	0	0.45	2.75	0.41	0.18	0.18	0.65	0.37	0.95	17.41	16.74	0	5.10333	1.62	4.38	4.82333	1.06667	0.256667	0.656667	11.3833	-6.38668	0.050732	-2.87487	1	-3.96242	0.0488899	-2.15776	0.508858	no|up	yes|up	yes|up	no|down	2	799	------	------	------
TRINITY_DN25993_c3_g1	445.09	753.82	446.84	21.54	26.62	26.62	553.7	613.61	256.8	55.96	54.47	55.87	201.71	286.69	319.33	23.42	20.12	20.12	103.42	82.13	146.71	16.55	19.61	20.57	548.583	24.9267	474.703	55.4333	269.243	21.22	110.753	18.91	-2.09451	0.172402	-4.81391	1	-3.34881	1	-4.33635	0.00825835	no|up	yes|up	no|down	yes|up	2	852	------	------	------
TRINITY_DN25994_c4_g2	753.55	559.56	846.06	1064.13	295.89	295.89	983.99	288.65	17.55	1483.47	1131.38	1042.02	329.05	241.51	801.65	75.15	210.34	210.34	32.29	2.15	40.04	240.74	291.84	53.1	719.723	551.97	430.063	1218.96	457.403	165.277	24.8267	195.227	-1.72749	0.0327672	-2.19527	0.0332812	-1.74465	0.119605	-0.366045	0.917534	no|up	yes|up	no|up	yes|up	2	377	------	------	------
TRINITY_DN26005_c1_g2	36.86	30.73	34.9	33.15	33.35	33.35	39.02	23.13	30.95	46.63	39.85	42.93	2.16	9.52	27.85	38.64	12.27	12.27	12.95	8.02	16.15	34.47	44.84	12.55	34.1633	33.2833	31.0333	43.1367	13.1767	21.06	12.3733	30.62	-6.12981	0.000211513	2.32059	1	-4.37523	0.069077	-4.56811	0.0016914	no|up	yes|up	no|up	no|up	1	2367	------	------	------
TRINITY_DN26005_c1_g4	8.25	5.77	6.98	26.08	11.82	11.82	8.05	13.37	8.16	11.69	5.33	4.1	16.19	9.13	30.36	10.16	6.77	6.77	199.35	9.39	99.81	2.51	5.71	6.26	7	16.5733	9.86	7.04	18.56	7.9	102.85	4.82667	-0.228627	1	3.36925	1	-4.79468	0.0353481	-3.30845	1	no|down	yes|down	no|up	no|up	1	1458	GO:0016021;;GO:0016021;;GO:0016021;;GO:0020037;;GO:0005506;;GO:0004497;;GO:0016705;;GO:0020037;;GO:0005506;;GO:0004497;;GO:0016705;;GO:0020037;;GO:0005506;;GO:0004497;;GO:0016705;	cellular_component;;cellular_component;;cellular_component;;molecular_function;;molecular_function;;molecular_function;;molecular_function;;molecular_function;;molecular_function;;molecular_function;;molecular_function;;molecular_function;;molecular_function;;molecular_function;;molecular_function;;	CC:integral component of membrane;;CC:integral component of membrane;;CC:integral component of membrane;;MF:heme binding;;MF:iron ion binding;;MF:monooxygenase activity;;MF:oxidoreductase activity, acting on paired donors, with incorporation or reduction of molecular oxygen;;MF:heme binding;;MF:iron ion binding;;MF:monooxygenase activity;;MF:oxidoreductase activity, acting on paired donors, with …
TRINITY_DN26007_c1_g1	13.34	11.31	26.78	10.72	15.27	15.27	67.1	13.6	0.09	42.42	11.32	13.72	0.12	2.83	3.91	0.35	1.2	1.2	0.17	0.08	0.51	21.1	13.6	0	17.1433	13.7533	26.93	22.4867	2.28667	0.916667	0.253333	11.5667	5.20799	0.0226678	0.874864	0.794637	2.66432	1	3.5401	1	no|up	yes|up	yes|up	no|up	2	2545	------	------	------
TRINITY_DN26012_c0_g3	170.15	22.86	250.89	1048.73	676.16	676.16	95.73	22.86	102.06	253.95	158.2	262.38	114.63	3.35	437.44	706.26	1497.48	1497.48	2238.38	5.67	1986.25	716.53	262.23	526.71	147.967	800.35	73.55	224.843	185.14	1233.74	1410.1	501.823	1.16297	0.555364	0.675032	0.773615	5.99232	0.0107873	1.9611	0.498831	no|down	yes|down	no|down	no|down	1	1782	GO:0042744;;GO:0006979;;GO:0042744;;GO:0006979;;GO:0042744;;GO:0006979;;GO:0005576;;GO:0005576;;GO:0005576;;GO:0020037;;GO:0046872;;GO:0004601;;GO:0020037;;GO:0046872;;GO:0004601;;GO:0020037;;GO:0046872;;GO:0004601;	biological_process;;biological_process;;biological_process;;biological_process;;biological_process;;biological_process;;cellular_component;;cellular_component;;cellular_component;;molecular_function;;molecular_function;;molecular_function;;molecular_function;;molecular_function;;molecular_function;;molecular_function;;molecular_function;;molecular_function;;	BP:hydrogen peroxide catabolic process;;BP:response to oxidative stress;;BP:hydrogen peroxide catabolic process;;BP:response to oxidative stress;;BP:hydrogen peroxide catabolic process;;BP:response to oxidative stress;;CC:extracellular region;;CC:extracellular region;;CC:extracellular region;;MF:heme binding;;MF:metal ion binding;;MF:peroxidase activity;;MF:heme binding;;MF:metal ion binding;;MF:…
TRINITY_DN26015_c2_g5	1.28	1.34	6.13	9.85	10.81	10.81	0.53	0.22	0.35	9.84	8.31	9.14	2.08	0.18	9.75	24.3	37.66	37.66	44.03	0.54	47.68	61.56	31.25	11.6	2.91667	10.49	0.366667	9.09667	4.00333	33.2067	30.75	34.8033	-1.90022	0.0483098	-2.0274	0.0956577	-1.02378	0.270052	-1.16787	0.314075	no|down	yes|down	yes|down	yes|down	3	2030	GO:0005975;;GO:0071555;;GO:0005975;;GO:0071555;;GO:0005975;;GO:0071555;;GO:0005975;;GO:0071555;;GO:0005975;;GO:0071555;;GO:0005576;;GO:0005576;;GO:0005576;;GO:0005576;;GO:0005576;;GO:0004650;;GO:0004650;;GO:0004650;;GO:0004650;;GO:0004650;	biological_process;;biological_process;;biological_process;;biological_process;;biological_process;;biological_process;;biological_process;;biological_process;;biological_process;;biological_process;;cellular_component;;cellular_component;;cellular_component;;cellular_component;;cellular_component;;molecular_function;;molecular_function;;molecular_function;;molecular_function;;molecular_function;;	BP:carbohydrate metabolic process;;BP:cell wall organization;;BP:carbohydrate metabolic process;;BP:cell wall organization;;BP:carbohydrate metabolic process;;BP:cell wall organization;;BP:carbohydrate metabolic process;;BP:cell wall organization;;BP:carbohydrate metabolic process;;BP:cell wall organization;;CC:extracellular region;;CC:extracellular region;;CC:extracellular region;;CC:extracellul…
[truncated: 6,275 more rows]
[truncated: 13 more columns]
