# Supplementary material for: Enhancement of the anthocyanin contents of Caladium leaves and petioles via metabolic engineering with co-overexpression of AtPAP1 and ZmLc transcription factors
Source: Front Plant Sci. 2023 Jun 21;14:1186816. doi: 10.3389/fpls.2023.1186816 (PMC10320811; doi:10.3389/fpls.2023.1186816)
Supplement: Supplementary file 11 [file Table_9.xlsx]

## Sheet: sheet1
Table S8. The 115 DEGs in the 'blue' and 'pink' modules were then analyzed.
Gene ID	module	Abbreviation	Control	LeafORStem	Stage1OR2	Anthocyanidin_05	Anthocyanidin_08	Anthocyanidin_13	Anthocyanidin_14	Anthocyanidin_15	Anthocyanidin_16	Anthocyanidin_19	Anthocyanidin_56	Anthocyanidin_59	Anthocyanidin_66	Anthocyanidin_68	Anthocyanidin_69	Anthocyanidin_70	Anthocyanidin_72	Anthocyanidin_82	Anthocyanidin_94	Anthocyanidin_97	Anthocyanidin_104	Anthocyanidin_105	Anthocyanidin_106	Anthocyanidin_107	Anthocyanidin_108	KO_id	KO_name	Pathway_id	Pathway_definition	NR_hit-name	NR_description	Swiss-Prot_hit-name	Swiss-Prot_description	Pfam_id	Domain	Domain description	length	GO_id	GO_term	Go_description	COG_id	COG_Functional Categories
TRINITY_DN25126_c0_g2	blue	ABCC-2	0.868	0.253	0.108	0.148	0.516	0.762	0.315	0.278	0.436	0.0293	0.667	0.652	0.692	0.394	0.669	0.795	0.646	0.159	0.646	-0.263	0.687	0.65	0.68	0.671	0.686	K05666	ABCC2	map02010	ABC transporters)	XP_009421234.1	PREDICTED: ABC transporter C family member 10 [Musa acuminata subsp. malaccensis])	gi|374095359|sp|Q9LYS2.2|AB10C_ARATH;;	RecName: Full=ABC transporter C family member 10; Short=ABC transporter ABCC.10; Short=AtABCC10; AltName: Full=ATP-energized glutathione S-conjugate pump 14; AltName: Full=Glutathione S-conjugate-transporting ATPase 14; AltName: Full=Multidrug resistance-associated protein 14;;	PF00664.20	ABC_membrane	ABC transporter transmembrane region	713	GO:0016021;;GO:0016021;;GO:0005524;;GO:0042626;;GO:0005524;;GO:0042626;	cellular_component;;cellular_component;;molecular_function;;molecular_function;;molecular_function;;molecular_function;;	CC:integral component of membrane;;CC:integral component of membrane;;MF:ATP binding;;MF:ATPase activity, coupled to transmembrane movement of substances;;MF:ATP binding;;MF:ATPase activity, coupled to transmembrane movement of substances;;	------	------
TRINITY_DN39648_c1_g2	blue	ZmLc	0.867	0.12	-0.157	0.391	0.667	0.773	0.578	0.532	0.634	-0.0668	0.744	0.655	0.694	0.597	0.746	0.745	0.734	0.335	0.788	-0.302	0.706	0.615	0.695	0.679	0.67	------	------	------	------	P13526.1	RecName: Full=Anthocyanin regulatory Lc protein)	gi|114156|sp|P13526.1|ARLC_MAIZE;;	RecName: Full=Anthocyanin regulatory Lc protein;;	PF14215.3;;PF00010.23;;PF11568.5	bHLH-MYC_N;;HLH;;Med29	bHLH-MYC and R2R3-MYB transcription factors N-terminal;;Helix-loop-helix DNA-binding domain;;Mediator complex subunit 29	3167	GO:0006355;;GO:0006351;;GO:0005634;;GO:0003677;;GO:0046983;;GO:0046983;;GO:0046983;;GO:0046983;	biological_process;;biological_process;;cellular_component;;molecular_function;;molecular_function;;molecular_function;;molecular_function;;molecular_function;;	BP:regulation of transcription, DNA-templated;;BP:transcription, DNA-templated;;CC:nucleus;;MF:DNA binding;;MF:protein dimerization activity;;MF:protein dimerization activity;;MF:protein dimerization activity;;MF:protein dimerization activity;;	------	------
TRINITY_DN40535_c2_g1	blue	AHA10-2	0.846	-0.123	0.0245	0.492	0.739	0.843	0.623	0.571	0.694	-0.308	0.827	0.854	0.859	0.652	0.836	0.799	0.85	0.5	0.787	-0.296	0.854	0.842	0.836	0.838	0.857	K01535	PMA1, PMA2	map00190	Oxidative phosphorylation)	ASM90201.1	plasma membrane H+-ATPase 10 [Sesuvium portulacastrum])	gi|75232938|sp|Q7XPY2.1|PMA1_ORYSJ;;	RecName: Full=Plasma membrane ATPase; AltName: Full=Proton pump;;	PF00122.17	E1-E2_ATPase	E1-E2 ATPase	241	GO:0016021;;GO:0005886;;GO:0016021;;GO:0005886;;GO:0005524;;GO:0046872;;GO:0008553;;GO:0005524;;GO:0046872;;GO:0008553;	cellular_component;;cellular_component;;cellular_component;;cellular_component;;molecular_function;;molecular_function;;molecular_function;;molecular_function;;molecular_function;;molecular_function;;	CC:integral component of membrane;;CC:plasma membrane;;CC:integral component of membrane;;CC:plasma membrane;;MF:ATP binding;;MF:metal ion binding;;MF:hydrogen-exporting ATPase activity, phosphorylative mechanism;;MF:ATP binding;;MF:metal ion binding;;MF:hydrogen-exporting ATPase activity, phosphorylative mechanism;;	------	------
TRINITY_DN23752_c0_g1	blue	AHA10-1	0.834	0.0605	0.0363	0.324	0.646	0.794	0.518	0.447	0.579	-0.0978	0.778	0.78	0.819	0.554	0.788	0.82	0.788	0.338	0.746	-0.137	0.785	0.742	0.767	0.759	0.79	K01535	PMA1, PMA2	map00190	Oxidative phosphorylation)	KJB70028.1	hypothetical protein B456_011G053900 [Gossypium raimondii])	gi|12585313|sp|Q43128.2|PMA10_ARATH;;	RecName: Full=ATPase 10, plasma membrane-type; AltName: Full=Proton pump 10;;	------	------	------	1062	GO:0016021;;GO:0005886;;GO:0016021;;GO:0005886;;GO:0016021;;GO:0005524;;GO:0046872;;GO:0008553;;GO:0005524;;GO:0046872;;GO:0008553;;GO:0005524;;GO:0016787;	cellular_component;;cellular_component;;cellular_component;;cellular_component;;cellular_component;;molecular_function;;molecular_function;;molecular_function;;molecular_function;;molecular_function;;molecular_function;;molecular_function;;molecular_function;;	CC:integral component of membrane;;CC:plasma membrane;;CC:integral component of membrane;;CC:plasma membrane;;CC:integral component of membrane;;MF:ATP binding;;MF:metal ion binding;;MF:hydrogen-exporting ATPase activity, phosphorylative mechanism;;MF:ATP binding;;MF:metal ion binding;;MF:hydrogen-exporting ATPase activity, phosphorylative mechanism;;MF:ATP binding;;MF:hydrolase activity;;	------	------
TRINITY_DN28122_c2_g1	blue	HSF-1	0.832	0.217	-0.121	0.207	0.589	0.743	0.431	0.383	0.533	-0.0494	0.672	0.652	0.691	0.437	0.664	0.733	0.644	0.22	0.657	-0.254	0.692	0.582	0.651	0.633	0.652	K09419	HSFF	------	------	XP_010654040.1	PREDICTED: heat stress transcription factor A-2e isoform X2 [Vitis vinifera])	gi|122064252|sp|Q8GYY1.2|HSFA3_ARATH;;	RecName: Full=Heat stress transcription factor A-3; Short=AtHsfA3; AltName: Full=AtHsf-17;;	PF00447.14	HSF_DNA-bind	HSF-type DNA-binding	1416	GO:0005634;;GO:0005634;;GO:0003700;;GO:0043565;;GO:0003700;;GO:0043565;	cellular_component;;cellular_component;;molecular_function;;molecular_function;;molecular_function;;molecular_function;;	CC:nucleus;;CC:nucleus;;MF:transcription factor activity, sequence-specific DNA binding;;MF:sequence-specific DNA binding;;MF:transcription factor activity, sequence-specific DNA binding;;MF:sequence-specific DNA binding;;	------	------
TRINITY_DN24800_c0_g2	blue	DFR-1	0.831	0.0602	-0.0482	0.316	0.62	0.742	0.475	0.427	0.545	-0.138	0.761	0.752	0.78	0.532	0.769	0.868	0.768	0.31	0.755	-0.0469	0.769	0.739	0.756	0.742	0.77	K13082	DFR	map00941	Flavonoid biosynthesis)	AAP20866.1	putative dihydroflavonol 4-reductase [Anthurium andraeanum])	gi|1706377|sp|P51110.1|DFRA_VITVI;;	RecName: Full=Dihydroflavonol-4-reductase; Short=DFR; AltName: Full=Dihydrokaempferol 4-reductase;;	PF01370.18;;PF01073.16;;PF07993.9;;PF13460.3	Epimerase;;3Beta_HSD;;NAD_binding_4;;NAD_binding_10	NAD dependent epimerase/dehydratase family;;3-beta hydroxysteroid dehydrogenase/isomerase family;;Male sterility protein;;NAD(P)H-binding	1647	GO:0003824;;GO:0050662;;GO:0003824;;GO:0050662;;GO:0003824;;GO:0050662;;GO:0050662;;GO:0045552;	molecular_function;;molecular_function;;molecular_function;;molecular_function;;molecular_function;;molecular_function;;molecular_function;;molecular_function;;	MF:catalytic activity;;MF:coenzyme binding;;MF:catalytic activity;;MF:coenzyme binding;;MF:catalytic activity;;MF:coenzyme binding;;MF:coenzyme binding;;MF:dihydrokaempferol 4-reductase activity;;	------	------
TRINITY_DN25872_c1_g1	blue	F3'H-1	0.831	0.132	0	0.277	0.563	0.724	0.428	0.378	0.491	-0.0345	0.733	0.692	0.723	0.508	0.75	0.858	0.739	0.245	0.768	-0.0232	0.736	0.696	0.723	0.723	0.724	K05280	E1.14.13.21	map00941;;map00944	Flavonoid biosynthesis);;Flavone and flavonol biosynthesis)	AHL83556.1	flavonoid-3'-hydroxylase [Iris x hollandica])	gi|27151499|sp|Q9SD85.1|F3PH_ARATH;;	RecName: Full=Flavonoid 3'-monooxygenase; AltName: Full=Cytochrome P450 75B1; AltName: Full=Flavonoid 3'-hydroxylase; Short=AtF3'H; AltName: Full=Protein TRANSPARENT TESTA 7;;	PF00067.19	p450	Cytochrome P450	2975	GO:0020037;;GO:0005506;;GO:0004497;;GO:0016705;;GO:0020037;;GO:0005506;;GO:0004497;;GO:0016705;;GO:0020037;;GO:0005506;;GO:0004497;;GO:0016705;;GO:0016711;;GO:0020037;;GO:0005506;	molecular_function;;molecular_function;;molecular_function;;molecular_function;;molecular_function;;molecular_function;;molecular_function;;molecular_function;;molecular_function;;molecular_function;;molecular_function;;molecular_function;;molecular_function;;molecular_function;;molecular_function;;	MF:heme binding;;MF:iron ion binding;;MF:monooxygenase activity;;MF:oxidoreductase activity, acting on paired donors, with incorporation or reduction of molecular oxygen;;MF:heme binding;;MF:iron ion binding;;MF:monooxygenase activity;;MF:oxidoreductase activity, acting on paired donors, with incorporation or reduction of molecular oxygen;;MF:heme binding;;MF:iron ion binding;;MF:monooxygenase ac…	------	------
TRINITY_DN40493_c4_g1	blue	MATE-3	0.831	0.0361	-0.0241	0.329	0.624	0.744	0.47	0.42	0.549	-0.155	0.766	0.777	0.801	0.531	0.776	0.866	0.772	0.322	0.754	-0.0612	0.786	0.757	0.765	0.756	0.783	K03327	TC.MATE, SLC47A, norM, mdtK, dinF	------	------	XP_018731884.1	PREDICTED: protein DETOXIFICATION 41-like isoform X1 [Eucalyptus grandis])	gi|27151710|sp|Q9LYT3.1|DTX41_ARATH;;	RecName: Full=Protein DETOXIFICATION 41; Short=AtDTX41; AltName: Full=Multidrug and toxic compound extrusion protein 41; Short=MATE protein 41; AltName: Full=Protein TANNIN-DEFICIENT SEED 3; AltName: Full=Protein TRANSPARENT TESTA 12;;	PF01554.15	MatE	MatE	1291	GO:0016021;;GO:0016021;;GO:0016021;;GO:0015297;;GO:0015238;;GO:0015297;;GO:0015238;;GO:0015297;;GO:0015238;	cellular_component;;cellular_component;;cellular_component;;molecular_function;;molecular_function;;molecular_function;;molecular_function;;molecular_function;;molecular_function;;	CC:integral component of membrane;;CC:integral component of membrane;;CC:integral component of membrane;;MF:antiporter activity;;MF:drug transmembrane transporter activity;;MF:antiporter activity;;MF:drug transmembrane transporter activity;;MF:antiporter activity;;MF:drug transmembrane transporter activity;;	------	------
TRINITY_DN41707_c0_g1	blue	WRKY-2	0.831	-0.12	-0.012	0.473	0.759	0.862	0.674	0.609	0.71	-0.235	0.858	0.858	0.888	0.692	0.88	0.786	0.87	0.503	0.854	-0.196	0.837	0.798	0.846	0.834	0.86	------	------	------	------	XP_024188175.1	WRKY transcription factor 44 [Rosa chinensis])	gi|29839696|sp|Q9ZUU0.2|WRK44_ARATH;;	RecName: Full=WRKY transcription factor 44; AltName: Full=Protein TRANSPARENT TESTA GLABRA 2; AltName: Full=WRKY DNA-binding protein 44;;	PF03106.12	WRKY	WRKY DNA -binding domain	2141	------	------	------	------	------
TRINITY_DN45215_c1_g1	blue	AHA10-3	0.831	0.0361	0.012	0.33	0.64	0.792	0.496	0.445	0.572	-0.147	0.769	0.786	0.815	0.545	0.787	0.818	0.784	0.337	0.734	-0.154	0.795	0.759	0.776	0.77	0.796	K01535	PMA1, PMA2	map00190	Oxidative phosphorylation)	XP_024021501.1	LOW QUALITY PROTEIN: ATPase 10, plasma membrane-type [Morus notabilis])	gi|12585313|sp|Q43128.2|PMA10_ARATH;;	RecName: Full=ATPase 10, plasma membrane-type; AltName: Full=Proton pump 10;;	PF00122.17;;PF00702.23;;PF13246.3;;PF00690.23	E1-E2_ATPase;;Hydrolase;;Cation_ATPase;;Cation_ATPase_N	E1-E2 ATPase;;haloacid dehalogenase-like hydrolase;;Cation transport ATPase (P-type);;Cation transporter/ATPase, N-terminus	3775	GO:0016021;;GO:0016021;;GO:0005886;;GO:0016021;;GO:0005886;;GO:0005524;;GO:0016307;;GO:0008553;;GO:0005524;;GO:0046872;;GO:0008553;;GO:0005524;;GO:0046872;;GO:0008553;	cellular_component;;cellular_component;;cellular_component;;cellular_component;;cellular_component;;molecular_function;;molecular_function;;molecular_function;;molecular_function;;molecular_function;;molecular_function;;molecular_function;;molecular_function;;molecular_function;;	CC:integral component of membrane;;CC:integral component of membrane;;CC:plasma membrane;;CC:integral component of membrane;;CC:plasma membrane;;MF:ATP binding;;MF:phosphatidylinositol phosphate kinase activity;;MF:hydrogen-exporting ATPase activity, phosphorylative mechanism;;MF:ATP binding;;MF:metal ion binding;;MF:hydrogen-exporting ATPase activity, phosphorylative mechanism;;MF:ATP binding;;M…	------	------
TRINITY_DN42520_c0_g1	blue	NAC-3	0.825	0.108	0	0.296	0.651	0.698	0.468	0.415	0.582	-0.158	0.738	0.743	0.782	0.52	0.734	0.852	0.711	0.318	0.697	0.0138	0.76	0.673	0.719	0.718	0.733	------	------	------	------	XP_009395616.1	PREDICTED: NAC domain-containing protein 72 isoform X1 [Musa acuminata subsp. malaccensis])	gi|75169606|sp|Q9C8W9.1|NAC30_ARATH;;	RecName: Full=NAC domain-containing protein 30; Short=ANAC030; AltName: Full=Protein VASCULAR RELATED NAC-DOMAIN 7;;	PF02365.12	NAM	No apical meristem (NAM) protein	1277	------	------	------	------	------
TRINITY_DN24800_c0_g4	blue	DFR-2	0.819	0.0241	-0.0482	0.348	0.595	0.731	0.45	0.422	0.523	-0.168	0.746	0.727	0.745	0.529	0.755	0.844	0.755	0.319	0.757	-0.0194	0.762	0.743	0.746	0.746	0.755	K13082	DFR	map00941	Flavonoid biosynthesis)	AIZ74402.1	dihydroflavonol 4-reductase [Anthurium andraeanum])	gi|1706377|sp|P51110.1|DFRA_VITVI;;	RecName: Full=Dihydroflavonol-4-reductase; Short=DFR; AltName: Full=Dihydrokaempferol 4-reductase;;	------	------	------	571	GO:0050662;;GO:0045552;;GO:0003824;;GO:0050662;;GO:0003824;;GO:0050662;;GO:0003824;;GO:0050662;;GO:0003824;;GO:0050662;	molecular_function;;molecular_function;;molecular_function;;molecular_function;;molecular_function;;molecular_function;;molecular_function;;molecular_function;;molecular_function;;molecular_function;;	MF:coenzyme binding;;MF:dihydrokaempferol 4-reductase activity;;MF:catalytic activity;;MF:coenzyme binding;;MF:catalytic activity;;MF:coenzyme binding;;MF:catalytic activity;;MF:coenzyme binding;;MF:catalytic activity;;MF:coenzyme binding;;	------	------
TRINITY_DN39689_c0_g1	blue	MYB-10	0.819	0.0482	0.108	0.327	0.623	0.767	0.476	0.409	0.551	-0.112	0.744	0.73	0.787	0.534	0.733	0.775	0.734	0.341	0.712	-0.0943	0.721	0.723	0.724	0.723	0.751	K09422	MYBP	------	------	XP_021623909.1	transcription factor MYB8-like isoform X1 [Manihot esculenta])	gi|56749359|sp|Q9SZP1.1|MYB4_ARATH;;	RecName: Full=Transcription repressor MYB4; AltName: Full=Myb-related protein 4; Short=AtMYB4;;	PF00249.28;;PF13921.3	Myb_DNA-binding;;Myb_DNA-bind_6	Myb-like DNA-binding domain;;Myb-like DNA-binding domain	1416	GO:0003677;;GO:0003677;	molecular_function;;molecular_function;;	MF:DNA binding;;MF:DNA binding;;	------	------
TRINITY_DN43286_c1_g1	blue	MYB-15	0.819	0.0181	0.349	0.336	0.657	0.776	0.47	0.394	0.585	-0.0988	0.753	0.757	0.814	0.564	0.741	0.783	0.73	0.381	0.715	-0.065	0.76	0.709	0.743	0.752	0.776	------	------	------	------	XP_021665361.1	transcription factor HHO3-like isoform X1 [Hevea brasiliensis])	gi|75338846|sp|Q9ZQ85.2|EFM_ARATH;;	RecName: Full=Myb family transcription factor EFM; AltName: Full=Protein EARLY FLOWERING MYB;;	PF00249.28	Myb_DNA-binding	Myb-like DNA-binding domain	1659	GO:0006355;;GO:0006351;;GO:0006355;;GO:0006351;;GO:0006355;;GO:0006351;;GO:0005634;;GO:0005634;;GO:0005634;;GO:0003677;;GO:0003700;;GO:0003677;;GO:0003677;;GO:0003700;	biological_process;;biological_process;;biological_process;;biological_process;;biological_process;;biological_process;;cellular_component;;cellular_component;;cellular_component;;molecular_function;;molecular_function;;molecular_function;;molecular_function;;molecular_function;;	BP:regulation of transcription, DNA-templated;;BP:transcription, DNA-templated;;BP:regulation of transcription, DNA-templated;;BP:transcription, DNA-templated;;BP:regulation of transcription, DNA-templated;;BP:transcription, DNA-templated;;CC:nucleus;;CC:nucleus;;CC:nucleus;;MF:DNA binding;;MF:transcription factor activity, sequence-specific DNA binding;;MF:DNA binding;;MF:DNA binding;;MF:transcr…	------	------
TRINITY_DN46248_c0_g1	blue	ANR-3	0.819	0.012	-0.157	0.369	0.643	0.749	0.548	0.489	0.587	-0.174	0.774	0.732	0.774	0.589	0.778	0.843	0.783	0.363	0.797	-0.0555	0.745	0.71	0.745	0.725	0.754	K08695	ANR	map00941	Flavonoid biosynthesis)	EES11483.1	hypothetical protein SORBI_3006G226900 [Sorghum bicolor])	gi|1706371|sp|P51105.1|DFRA_GERHY;;	RecName: Full=Dihydroflavonol-4-reductase; Short=DFR; AltName: Full=Dihydrokaempferol 4-reductase;;	PF16363.2;;PF01370.18;;PF13460.3	GDP_Man_Dehyd;;Epimerase;;NAD_binding_10	GDP-mannose 4,6 dehydratase;;NAD dependent epimerase/dehydratase family;;NAD(P)H-binding	306	GO:0003824;;GO:0050662;;GO:0003824;;GO:0050662;;GO:0003824;;GO:0050662;	molecular_function;;molecular_function;;molecular_function;;molecular_function;;molecular_function;;molecular_function;;	MF:catalytic activity;;MF:coenzyme binding;;MF:catalytic activity;;MF:coenzyme binding;;MF:catalytic activity;;MF:coenzyme binding;;	------	------
TRINITY_DN47224_c2_g3	blue	AHA10-4	0.819	-0.0843	0.0482	0.435	0.671	0.803	0.536	0.498	0.61	-0.212	0.807	0.813	0.826	0.614	0.823	0.814	0.813	0.419	0.808	-0.0782	0.828	0.807	0.816	0.821	0.829	K01535	PMA1, PMA2	map00190	Oxidative phosphorylation)	XP_024459023.1	plasma membrane ATPase 4 isoform X1 [Populus trichocarpa])	gi|12585313|sp|Q43128.2|PMA10_ARATH;;	RecName: Full=ATPase 10, plasma membrane-type; AltName: Full=Proton pump 10;;	PF08282.9	Hydrolase_3	haloacid dehalogenase-like hydrolase	4918	GO:0016021;;GO:0005886;;GO:0005524;;GO:0046872;;GO:0008553;	cellular_component;;cellular_component;;molecular_function;;molecular_function;;molecular_function;;	CC:integral component of membrane;;CC:plasma membrane;;MF:ATP binding;;MF:metal ion binding;;MF:hydrogen-exporting ATPase activity, phosphorylative mechanism;;	------	------
TRINITY_DN47592_c1_g4	blue	ANR-4	0.819	-0.0723	-0.145	0.451	0.687	0.804	0.592	0.558	0.632	-0.249	0.805	0.776	0.795	0.62	0.808	0.785	0.815	0.437	0.823	-0.112	0.779	0.769	0.783	0.773	0.793	K21102;K08695	ANR	map00941	Flavonoid biosynthesis)	XP_012091433.1	anthocyanidin reductase ((2S)-flavan-3-ol-forming) [Jatropha curcas])	gi|27151470|sp|Q9SEV0.2|BAN_ARATH;;	RecName: Full=Anthocyanidin reductase; Short=AtANR; AltName: Full=Anthocyanin spotted testa; Short=ast; AltName: Full=Protein BANYULS;;	PF01370.18	Epimerase	NAD dependent epimerase/dehydratase family	915	GO:0009813;;GO:0003824;;GO:0050662;;GO:0003824;;GO:0050662;;GO:0033729;;GO:0050661;;GO:0016854;;GO:0003824;;GO:0050662;;GO:0003824;;GO:0050662;	biological_process;;molecular_function;;molecular_function;;molecular_function;;molecular_function;;molecular_function;;molecular_function;;molecular_function;;molecular_function;;molecular_function;;molecular_function;;molecular_function;;	BP:flavonoid biosynthetic process;;MF:catalytic activity;;MF:coenzyme binding;;MF:catalytic activity;;MF:coenzyme binding;;MF:anthocyanidin reductase activity;;MF:NADP binding;;MF:racemase and epimerase activity;;MF:catalytic activity;;MF:coenzyme binding;;MF:catalytic activity;;MF:coenzyme binding;;	------	------
TRINITY_DN47769_c1_g3	blue	MYB-17	0.819	0.0843	-0.0964	0.283	0.562	0.711	0.414	0.378	0.491	-0.123	0.727	0.708	0.734	0.494	0.739	0.866	0.729	0.259	0.74	-0.00142	0.742	0.716	0.731	0.723	0.74	K09422	MYBP	------	------	XP_020097731.1	transcription repressor MYB5-like [Ananas comosus])	gi|75319412|sp|Q38850.1|MYB5_ARATH;;	RecName: Full=Transcription repressor MYB5; AltName: Full=AtM2; AltName: Full=Myb-related protein 5; Short=AtMYB5;;	PF00249.28;;PF13921.3;;PF13054.3	Myb_DNA-binding;;Myb_DNA-bind_6;;DUF3915	Myb-like DNA-binding domain;;Myb-like DNA-binding domain;;Protein of unknown function (DUF3915)	814	GO:0003677;;GO:0003677;	molecular_function;;molecular_function;;	MF:DNA binding;;MF:DNA binding;;	------	------
TRINITY_DN47018_c0_g1	blue	ABCC-8	0.813	0.175	0.0903	0.212	0.489	0.68	0.322	0.29	0.437	-0.0804	0.633	0.618	0.659	0.413	0.621	0.784	0.632	0.21	0.564	-0.194	0.671	0.639	0.64	0.633	0.65	K05666	ABCC2	map02010	ABC transporters)	XP_010915725.1	PREDICTED: ABC transporter C family member 10-like isoform X1 [Elaeis guineensis])	gi|374095359|sp|Q9LYS2.2|AB10C_ARATH;;	RecName: Full=ABC transporter C family member 10; Short=ABC transporter ABCC.10; Short=AtABCC10; AltName: Full=ATP-energized glutathione S-conjugate pump 14; AltName: Full=Glutathione S-conjugate-transporting ATPase 14; AltName: Full=Multidrug resistance-associated protein 14;;	PF00664.20;;PF00005.24;;PF13555.3	ABC_membrane;;ABC_tran;;AAA_29	ABC transporter transmembrane region;;ABC transporter;;P-loop containing region of AAA domain	4529	GO:0016021;;GO:0016021;;GO:0005524;;GO:0042626;;GO:0005524;;GO:0042626;	cellular_component;;cellular_component;;molecular_function;;molecular_function;;molecular_function;;molecular_function;;	CC:integral component of membrane;;CC:integral component of membrane;;MF:ATP binding;;MF:ATPase activity, coupled to transmembrane movement of substances;;MF:ATP binding;;MF:ATPase activity, coupled to transmembrane movement of substances;;	COG1132	V:Defense mechanisms )
TRINITY_DN35494_c0_g1	blue	MYB-5	0.808	-0.199	-0.145	0.54	0.74	0.828	0.654	0.626	0.7	-0.369	0.836	0.841	0.842	0.673	0.836	0.77	0.854	0.533	0.83	-0.269	0.818	0.832	0.827	0.803	0.839	K09422	MYBP	------	------	XP_008791485.1	PREDICTED: transcription repressor MYB5-like [Phoenix dactylifera])	gi|75319412|sp|Q38850.1|MYB5_ARATH;;	RecName: Full=Transcription repressor MYB5; AltName: Full=AtM2; AltName: Full=Myb-related protein 5; Short=AtMYB5;;	PF00249.28;;PF13921.3	Myb_DNA-binding;;Myb_DNA-bind_6	Myb-like DNA-binding domain;;Myb-like DNA-binding domain	1329	GO:0003677;;GO:0003677;;GO:0003677;;GO:0003677;;GO:0003677;	molecular_function;;molecular_function;;molecular_function;;molecular_function;;molecular_function;;	MF:DNA binding;;MF:DNA binding;;MF:DNA binding;;MF:DNA binding;;MF:DNA binding;;	------	------
TRINITY_DN34790_c2_g1	blue	ANR-1	0.807	0.0482	-0.157	0.334	0.588	0.724	0.487	0.436	0.531	-0.142	0.74	0.713	0.743	0.527	0.743	0.819	0.749	0.311	0.768	-0.0868	0.719	0.703	0.713	0.694	0.72	K21102;K08695	ANR	map00941	Flavonoid biosynthesis)	XP_010267828.1	PREDICTED: anthocyanidin reductase-like isoform X2 [Nelumbo nucifera])	gi|27151470|sp|Q9SEV0.2|BAN_ARATH;;	RecName: Full=Anthocyanidin reductase; Short=AtANR; AltName: Full=Anthocyanin spotted testa; Short=ast; AltName: Full=Protein BANYULS;;	PF01370.18;;PF01073.16;;PF13460.3;;PF07993.9;;PF02719.12	Epimerase;;3Beta_HSD;;NAD_binding_10;;NAD_binding_4;;Polysacc_synt_2	NAD dependent epimerase/dehydratase family;;3-beta hydroxysteroid dehydrogenase/isomerase family;;NAD(P)H-binding;;Male sterility protein;;Polysaccharide biosynthesis protein	798	GO:0003824;;GO:0050662;;GO:0003824;;GO:0050662;;GO:0003824;;GO:0050662;;GO:0003824;;GO:0050662;;GO:0003824;;GO:0050662;	molecular_function;;molecular_function;;molecular_function;;molecular_function;;molecular_function;;molecular_function;;molecular_function;;molecular_function;;molecular_function;;molecular_function;;	MF:catalytic activity;;MF:coenzyme binding;;MF:catalytic activity;;MF:coenzyme binding;;MF:catalytic activity;;MF:coenzyme binding;;MF:catalytic activity;;MF:coenzyme binding;;MF:catalytic activity;;MF:coenzyme binding;;	COG0451	M:Cell wall/membrane/envelope biogenesis )
TRINITY_DN35494_c0_g2	blue	MYB-6	0.807	0.0482	0	0.309	0.592	0.723	0.445	0.402	0.523	-0.149	0.753	0.759	0.779	0.523	0.767	0.875	0.762	0.301	0.728	-0.0384	0.791	0.753	0.761	0.753	0.773	K09422	MYBP	------	------	XP_023923447.1	transcription factor MYB51-like [Quercus suber])	gi|75319412|sp|Q38850.1|MYB5_ARATH;;	RecName: Full=Transcription repressor MYB5; AltName: Full=AtM2; AltName: Full=Myb-related protein 5; Short=AtMYB5;;	PF00249.28;;PF13921.3	Myb_DNA-binding;;Myb_DNA-bind_6	Myb-like DNA-binding domain;;Myb-like DNA-binding domain	1434	GO:0003677;;GO:0003677;	molecular_function;;molecular_function;;	MF:DNA binding;;MF:DNA binding;;	------	------
TRINITY_DN46427_c0_g1	blue	NAC-5	0.807	-0.0964	0	0.427	0.627	0.781	0.498	0.473	0.596	-0.235	0.737	0.764	0.772	0.55	0.724	0.717	0.738	0.414	0.68	-0.356	0.77	0.755	0.752	0.733	0.769	------	------	------	------	XP_008784959.1	PREDICTED: NAC domain-containing protein 74-like [Phoenix dactylifera])	gi|75139797|sp|Q7GCL7.1|NAC74_ORYSJ;;	RecName: Full=NAC domain-containing protein 74; Short=ONAC074;;	PF02365.12	NAM	No apical meristem (NAM) protein	5000	GO:0006355;;GO:0006351;;GO:0016021;;GO:0005634;;GO:0003677;	biological_process;;biological_process;;cellular_component;;cellular_component;;molecular_function;;	BP:regulation of transcription, DNA-templated;;BP:transcription, DNA-templated;;CC:integral component of membrane;;CC:nucleus;;MF:DNA binding;;	------	------
TRINITY_DN27286_c0_g1	blue	MYB-3	0.795	-0.193	0.0482	0.521	0.681	0.815	0.565	0.551	0.632	-0.3	0.819	0.816	0.817	0.653	0.83	0.766	0.826	0.494	0.811	-0.111	0.841	0.84	0.833	0.843	0.841	K09422	MYBP	------	------	XP_018677400.1	PREDICTED: uncharacterized protein LOC103974532 isoform X1 [Musa acuminata subsp. malaccensis])	gi|75328865|sp|Q8GV05.1|TRY_ARATH;;	RecName: Full=Transcription factor TRY; AltName: Full=Protein TRIPTYCHON;;	PF00249.28;;PF13921.3	Myb_DNA-binding;;Myb_DNA-bind_6	Myb-like DNA-binding domain;;Myb-like DNA-binding domain	1148	GO:0003677;;GO:0003677;;GO:0003677;;GO:0003677;	molecular_function;;molecular_function;;molecular_function;;molecular_function;;	MF:DNA binding;;MF:DNA binding;;MF:DNA binding;;MF:DNA binding;;	------	------
TRINITY_DN38617_c1_g1	blue	F3H-3	0.795	-0.253	-0.205	0.586	0.74	0.838	0.689	0.66	0.71	-0.355	0.854	0.837	0.848	0.709	0.86	0.731	0.863	0.558	0.859	-0.24	0.821	0.833	0.841	0.821	0.846	K00475	E1.14.11.9	map00941	Flavonoid biosynthesis)	AAP20865.1	putative flavonoid 3-hydroxylase [Anthurium andraeanum])	gi|729505|sp|Q06942.1|FL3H_MALDO;;	RecName: Full=Naringenin,2-oxoglutarate 3-dioxygenase; AltName: Full=FHT; AltName: Full=Flavanone-3-hydroxylase; Short=F3H [Malus domestica];;	PF03171.17;;PF14226.3	2OG-FeII_Oxy;;DIOX_N	2OG-Fe(II) oxygenase superfamily;;non-haem dioxygenase in morphine synthesis N-terminal	1684	GO:0046872;;GO:0045486;;GO:0046872;;GO:0016491;;GO:0046872;;GO:0016491;;GO:0046872;;GO:0016491;;GO:0046872;;GO:0016491;	molecular_function;;molecular_function;;molecular_function;;molecular_function;;molecular_function;;molecular_function;;molecular_function;;molecular_function;;molecular_function;;molecular_function;;	MF:metal ion binding;;MF:naringenin 3-dioxygenase activity;;MF:metal ion binding;;MF:oxidoreductase activity;;MF:metal ion binding;;MF:oxidoreductase activity;;MF:metal ion binding;;MF:oxidoreductase activity;;MF:metal ion binding;;MF:oxidoreductase activity;;	------	------
TRINITY_DN39689_c0_g2	blue	MYB-11	0.795	-0.169	0.0602	0.497	0.676	0.812	0.567	0.532	0.635	-0.268	0.814	0.81	0.822	0.659	0.822	0.771	0.814	0.477	0.825	-0.0479	0.826	0.814	0.818	0.829	0.829	K09422	MYBP	------	------	XP_014508008.1	transcription factor MYB3 isoform X2 [Vigna radiata var. radiata])	gi|127582|sp|P20025.1|MYB38_MAIZE;;	RecName: Full=Myb-related protein Zm38;;	PF00249.28;;PF13921.3	Myb_DNA-binding;;Myb_DNA-bind_6	Myb-like DNA-binding domain;;Myb-like DNA-binding domain	988	GO:0003677;	molecular_function;;	MF:DNA binding;;	------	------
TRINITY_DN24606_c1_g1	blue	MYB-1	0.792	0.0618	0.161	0.274	0.532	0.704	0.38	0.327	0.462	-0.111	0.7	0.681	0.738	0.508	0.718	0.845	0.714	0.284	0.647	-0.00779	0.729	0.711	0.713	0.722	0.734	K09422	MYBP	------	------	XP_012479075.1	PREDICTED: transcription repressor MYB4-like [Gossypium raimondii])	gi|75107030|sp|P81395.1|MYB30_ANTMA;;	RecName: Full=Myb-related protein 330;;	PF00249.28;;PF13921.3	Myb_DNA-binding;;Myb_DNA-bind_6	Myb-like DNA-binding domain;;Myb-like DNA-binding domain	268	GO:0003677;;GO:0003677;;GO:0003677;;GO:0003677;	molecular_function;;molecular_function;;molecular_function;;molecular_function;;	MF:DNA binding;;MF:DNA binding;;MF:DNA binding;;MF:DNA binding;;	------	------
TRINITY_DN35080_c0_g1	blue	Zinc finger-2	0.783	0.349	0.193	0.0622	0.417	0.726	0.283	0.217	0.343	0.204	0.606	0.544	0.607	0.355	0.621	0.708	0.599	0.0675	0.6	-0.281	0.585	0.551	0.585	0.565	0.58	------	------	------	------	XP_006853370.1	protein indeterminate-domain 2 [Amborella trichopoda])	gi|75339047|sp|Q9ZUL3.1|IDD5_ARATH;;	RecName: Full=Protein indeterminate-domain 5, chloroplastic; AltName: Full=ID1-like zinc finger protein 2; Flags: Precursor;;	PF00096.23;;PF12171.5;;PF12874.4;;PF13912.3	zf-C2H2;;zf-C2H2_jaz;;zf-met;;zf-C2H2_6	Zinc finger, C2H2 type;;Zinc-finger double-stranded RNA-binding;;Zinc-finger of C2H2 type;;C2H2-type zinc finger	2869	GO:0046872;;GO:0003676;;GO:0046872;;GO:0003676;;GO:0046872;;GO:0003676;;GO:0046872;;GO:0003676;	molecular_function;;molecular_function;;molecular_function;;molecular_function;;molecular_function;;molecular_function;;molecular_function;;molecular_function;;	MF:metal ion binding;;MF:nucleic acid binding;;MF:metal ion binding;;MF:nucleic acid binding;;MF:metal ion binding;;MF:nucleic acid binding;;MF:metal ion binding;;MF:nucleic acid binding;;	------	------
TRINITY_DN40493_c4_g2	blue	MATE-4	0.783	-0.126	0.126	0.473	0.663	0.765	0.535	0.503	0.605	-0.246	0.795	0.801	0.807	0.64	0.819	0.822	0.817	0.449	0.786	-0.0692	0.816	0.818	0.808	0.823	0.819	K03327	TC.MATE, SLC47A, norM, mdtK, dinF	------	------	PNT47980.1	hypothetical protein POPTR_002G055100v3 [Populus trichocarpa])	gi|27151710|sp|Q9LYT3.1|DTX41_ARATH;;	RecName: Full=Protein DETOXIFICATION 41; Short=AtDTX41; AltName: Full=Multidrug and toxic compound extrusion protein 41; Short=MATE protein 41; AltName: Full=Protein TANNIN-DEFICIENT SEED 3; AltName: Full=Protein TRANSPARENT TESTA 12;;	------	------	------	1623	GO:0016020;;GO:0016021;;GO:0016021;;GO:0015297;;GO:0015238;;GO:0015297;;GO:0015238;;GO:0015297;;GO:0015238;	cellular_component;;cellular_component;;cellular_component;;molecular_function;;molecular_function;;molecular_function;;molecular_function;;molecular_function;;molecular_function;;	CC:membrane;;CC:integral component of membrane;;CC:integral component of membrane;;MF:antiporter activity;;MF:drug transmembrane transporter activity;;MF:antiporter activity;;MF:drug transmembrane transporter activity;;MF:antiporter activity;;MF:drug transmembrane transporter activity;;	------	------
TRINITY_DN44069_c2_g4	blue	bHLH-4	0.783	-0.217	-0.0361	0.532	0.749	0.828	0.668	0.619	0.701	-0.307	0.852	0.842	0.875	0.71	0.866	0.769	0.862	0.544	0.834	-0.179	0.828	0.815	0.843	0.827	0.858	------	------	------	------	CEL26636.1	bHLH3, partial [Ribes uva-crispa])	gi|586946287|sp|E3SXU4.1|BHLHW_PEA;;	RecName: Full=Basic helix-loop-helix protein A [Pisum sativum];;	PF00010.23	HLH	Helix-loop-helix DNA-binding domain	755	GO:0046983;;GO:0046983;;GO:0046983;	molecular_function;;molecular_function;;molecular_function;;	MF:protein dimerization activity;;MF:protein dimerization activity;;MF:protein dimerization activity;;	------	------
TRINITY_DN26482_c0_g4	blue	MYB-2	0.771	-0.217	0.0241	0.496	0.693	0.835	0.592	0.557	0.671	-0.286	0.758	0.794	0.814	0.612	0.747	0.59	0.746	0.518	0.738	-0.419	0.744	0.736	0.757	0.738	0.775	K09422	MYBP	------	------	XP_021654680.1	transcription factor MYB44 [Hevea brasiliensis])	gi|75333678|sp|Q9FDW1.1|MYB44_ARATH;;	RecName: Full=Transcription factor MYB44; AltName: Full=Myb-related protein 44; Short=AtMYB44; AltName: Full=Myb-related protein R1; Short=AtMYBR1;;	PF00249.28;;PF13921.3	Myb_DNA-binding;;Myb_DNA-bind_6	Myb-like DNA-binding domain;;Myb-like DNA-binding domain	555	GO:0003677;;GO:0003677;	molecular_function;;molecular_function;;	MF:DNA binding;;MF:DNA binding;;	------	------
TRINITY_DN27040_c0_g1	blue	GST-1	0.771	-0.373	-0.0723	0.707	0.791	0.828	0.739	0.719	0.772	-0.469	0.887	0.869	0.87	0.804	0.896	0.752	0.9	0.675	0.886	-0.151	0.864	0.886	0.881	0.888	0.885	K00799	GST, gst	map00480	Glutathione metabolism)	KMZ75853.1	hypothetical protein ZOSMA_10G01220 [Zostera marina])	gi|75333685|sp|Q9FE46.1|GSTFC_ARATH;;	RecName: Full=Glutathione S-transferase F12; Short=AtGSTF12; AltName: Full=GST class-phi member 12; AltName: Full=Glutathione S-transferase 26; AltName: Full=Protein TRANSPARENT TESTA 19;;	------	------	------	1009	GO:0006749;;GO:0006749;;GO:0005737;;GO:0005737;;GO:0004364;;GO:0004364;;GO:0004364;	biological_process;;biological_process;;cellular_component;;cellular_component;;molecular_function;;molecular_function;;molecular_function;;	BP:glutathione metabolic process;;BP:glutathione metabolic process;;CC:cytoplasm;;CC:cytoplasm;;MF:glutathione transferase activity;;MF:glutathione transferase activity;;MF:glutathione transferase activity;;	------	------
TRINITY_DN31720_c2_g1	blue	F3H-1	0.771	-0.325	-0.108	0.646	0.716	0.81	0.657	0.651	0.695	-0.425	0.827	0.808	0.8	0.729	0.836	0.724	0.852	0.593	0.837	-0.198	0.822	0.855	0.835	0.839	0.837	K00475	E1.14.11.9	map00941	Flavonoid biosynthesis)	XP_009382400.1	PREDICTED: naringenin,2-oxoglutarate 3-dioxygenase-like [Musa acuminata subsp. malaccensis])	gi|729507|sp|Q07353.1|FL3H_PETHY;;	RecName: Full=Naringenin,2-oxoglutarate 3-dioxygenase; AltName: Full=FHT; AltName: Full=Flavanone-3-hydroxylase; Short=F3H, partial [Petunia x hybrida];;	PF03171.17	2OG-FeII_Oxy	2OG-Fe(II) oxygenase superfamily	581	GO:0046872;;GO:0016491;;GO:0046872;;GO:0016491;;GO:0046872;;GO:0016491;;GO:0046872;;GO:0016491;	molecular_function;;molecular_function;;molecular_function;;molecular_function;;molecular_function;;molecular_function;;molecular_function;;molecular_function;;	MF:metal ion binding;;MF:oxidoreductase activity;;MF:metal ion binding;;MF:oxidoreductase activity;;MF:metal ion binding;;MF:oxidoreductase activity;;MF:metal ion binding;;MF:oxidoreductase activity;;	------	------
TRINITY_DN35731_c2_g1	blue	GST-2	0.771	-0.108	0.0723	0.455	0.671	0.793	0.588	0.534	0.629	-0.256	0.791	0.779	0.807	0.634	0.801	0.739	0.809	0.46	0.752	-0.177	0.805	0.79	0.789	0.8	0.802	K00799	GST, gst	map00480	Glutathione metabolism)	KMZ70432.1	Glutathione S-transferase F11, Phi class [Zostera marina])	gi|1170089|sp|P42761.3|GSTFA_ARATH;;	RecName: Full=Glutathione S-transferase F10; Short=AtGSTF10; AltName: Full=AtGSTF4; AltName: Full=GST class-phi member 10; AltName: Full=Protein EARLY RESPONSE TO DEHYDRATION 13;;	------	------	------	1398	GO:0016740;;GO:0016740;	molecular_function;;molecular_function;;	MF:transferase activity;;MF:transferase activity;;	------	------
TRINITY_DN36477_c0_g1	blue	LOB-1	0.771	-0.0602	0.277	0.358	0.624	0.819	0.484	0.425	0.577	-0.118	0.705	0.72	0.766	0.545	0.697	0.614	0.698	0.391	0.669	-0.326	0.717	0.697	0.721	0.726	0.747	------	------	------	------	XP_008799243.1	PREDICTED: LOB domain-containing protein 41-like [Phoenix dactylifera])	gi|27805498|sp|Q9M886.1|LBD41_ARATH;;	RecName: Full=LOB domain-containing protein 41; AltName: Full=ASYMMETRIC LEAVES 2-like protein 38; Short=AS2-like protein 38;;	PF03195.11	DUF260	Protein of unknown function DUF260	862	------	------	------	------	------
TRINITY_DN36502_c1_g1	blue	MATE-2	0.771	0.482	-0.0241	-0.0504	0.288	0.606	0.13	0.0774	0.216	0.264	0.463	0.418	0.478	0.195	0.473	0.67	0.464	-0.089	0.511	-0.209	0.443	0.411	0.434	0.419	0.434	K03327	TC.MATE, SLC47A, norM, mdtK, dinF	------	------	XP_010251087.1	PREDICTED: protein DETOXIFICATION 29-like [Nelumbo nucifera])	gi|75311444|sp|Q9LPV4.1|DTX31_ARATH;;	RecName: Full=Protein DETOXIFICATION 31; Short=AtDTX31; AltName: Full=Multidrug and toxic compound extrusion protein 31; Short=MATE protein 31; AltName: Full=Protein ROOT HAIR SPECIFIC 2;;	PF01554.15	MatE	MatE	892	GO:0016021;;GO:0016021;;GO:0016021;;GO:0016021;;GO:0015297;;GO:0015238;;GO:0015297;;GO:0015238;;GO:0015297;;GO:0015238;;GO:0015297;;GO:0015238;	cellular_component;;cellular_component;;cellular_component;;cellular_component;;molecular_function;;molecular_function;;molecular_function;;molecular_function;;molecular_function;;molecular_function;;molecular_function;;molecular_function;;	CC:integral component of membrane;;CC:integral component of membrane;;CC:integral component of membrane;;CC:integral component of membrane;;MF:antiporter activity;;MF:drug transmembrane transporter activity;;MF:antiporter activity;;MF:drug transmembrane transporter activity;;MF:antiporter activity;;MF:drug transmembrane transporter activity;;MF:antiporter activity;;MF:drug transmembrane transport…	------	------
TRINITY_DN31854_c2_g1	blue	CHS-1	0.759	-0.253	-0.0964	0.548	0.71	0.811	0.67	0.625	0.682	-0.313	0.834	0.813	0.851	0.7	0.833	0.706	0.837	0.548	0.812	-0.178	0.791	0.805	0.816	0.793	0.826	K00660	CHS	map04712;;map00941	Circadian rhythm - plant);;Flavonoid biosynthesis)	ABE01413.1	chalcone synthase [Anthurium andraeanum])	gi|12229605|sp|O65872.1|CHSY_PINST;;	RecName: Full=Chalcone synthase; AltName: Full=Naringenin-chalcone synthase;;	PF00195.16	Chal_sti_synt_N	Chalcone and stilbene synthases, N-terminal domain	1195	GO:0009058;;GO:0009058;;GO:0009058;;GO:0009058;;GO:0009058;;GO:0016021;;GO:0016747;;GO:0016747;;GO:0016747;;GO:0016210;;GO:0016747;	biological_process;;biological_process;;biological_process;;biological_process;;biological_process;;cellular_component;;molecular_function;;molecular_function;;molecular_function;;molecular_function;;molecular_function;;	BP:biosynthetic process;;BP:biosynthetic process;;BP:biosynthetic process;;BP:biosynthetic process;;BP:biosynthetic process;;CC:integral component of membrane;;MF:transferase activity, transferring acyl groups other than amino-acyl groups;;MF:transferase activity, transferring acyl groups other than amino-acyl groups;;MF:transferase activity, transferring acyl groups other than amino-acyl groups;…	------	------
TRINITY_DN36669_c1_g2	blue	GT	0.759	-0.0723	0.012	0.419	0.6	0.706	0.488	0.457	0.54	-0.209	0.755	0.733	0.755	0.581	0.766	0.809	0.765	0.388	0.74	0.0488	0.751	0.767	0.751	0.756	0.763	K12930	BZ1	map00942	Anthocyanin biosynthesis)	XP_010913632.1	PREDICTED: anthocyanidin 3-O-glucosyltransferase 7-like [Elaeis guineensis])	gi|261260083|sp|P51094.2|UFOG_VITVI;;	RecName: Full=Anthocyanidin 3-O-glucosyltransferase 2; AltName: Full=Flavonol 3-O-glucosyltransferase; AltName: Full=UDP-glucose flavonoid 3-O-glucosyltransferase;;	PF00201.15	UDPGT	UDP-glucoronosyl and UDP-glucosyl transferase	1834	GO:0008152;;GO:0008152;;GO:0008152;;GO:0008152;;GO:0016758;;GO:0016758;;GO:0016758;;GO:0016758;	biological_process;;biological_process;;biological_process;;biological_process;;molecular_function;;molecular_function;;molecular_function;;molecular_function;;	BP:metabolic process;;BP:metabolic process;;BP:metabolic process;;BP:metabolic process;;MF:transferase activity, transferring hexosyl groups;;MF:transferase activity, transferring hexosyl groups;;MF:transferase activity, transferring hexosyl groups;;MF:transferase activity, transferring hexosyl groups;;	------	------
TRINITY_DN38331_c0_g4	blue	MYB-9	0.759	-0.0243	0.376	0.349	0.519	0.671	0.369	0.337	0.47	-0.179	0.691	0.672	0.713	0.552	0.703	0.821	0.704	0.357	0.636	0.0578	0.733	0.724	0.709	0.741	0.719	K09422	MYBP	------	------	XP_016693253.1	PREDICTED: transcription repressor MYB4-like [Gossypium hirsutum])	gi|75107030|sp|P81395.1|MYB30_ANTMA;;	RecName: Full=Myb-related protein 330;;	PF00249.28;;PF13921.3	Myb_DNA-binding;;Myb_DNA-bind_6	Myb-like DNA-binding domain;;Myb-like DNA-binding domain	396	GO:0003677;;GO:0003677;;GO:0003677;;GO:0003677;	molecular_function;;molecular_function;;molecular_function;;molecular_function;;	MF:DNA binding;;MF:DNA binding;;MF:DNA binding;;MF:DNA binding;;	------	------
TRINITY_DN40474_c1_g1	blue	AP2-5	0.759	-0.181	0.241	0.432	0.676	0.816	0.535	0.498	0.637	-0.243	0.725	0.79	0.807	0.588	0.74	0.609	0.724	0.483	0.67	-0.479	0.728	0.746	0.763	0.749	0.783	K09286	EREBP	------	------	XP_008797843.1	PREDICTED: ethylene-responsive transcription factor CRF2 [Phoenix dactylifera])	gi|75335673|sp|Q9LYU3.1|EF113_ARATH;;	RecName: Full=Ethylene-responsive transcription factor ERF113;;	PF00847.17	AP2	AP2 domain	1294	GO:0006351;;GO:0006351;;GO:0006351;;GO:0005634;;GO:0005634;;GO:0005634;;GO:0003677;;GO:0003700;;GO:0003677;;GO:0003700;;GO:0003677;;GO:0003700;	biological_process;;biological_process;;biological_process;;cellular_component;;cellular_component;;cellular_component;;molecular_function;;molecular_function;;molecular_function;;molecular_function;;molecular_function;;molecular_function;;	BP:transcription, DNA-templated;;BP:transcription, DNA-templated;;BP:transcription, DNA-templated;;CC:nucleus;;CC:nucleus;;CC:nucleus;;MF:DNA binding;;MF:transcription factor activity, sequence-specific DNA binding;;MF:DNA binding;;MF:transcription factor activity, sequence-specific DNA binding;;MF:DNA binding;;MF:transcription factor activity, sequence-specific DNA binding;;	------	------
TRINITY_DN46605_c2_g1	blue	NAC-6	0.759	-0.012	0.12	0.339	0.648	0.686	0.453	0.421	0.585	-0.29	0.669	0.722	0.737	0.478	0.662	0.673	0.636	0.398	0.62	-0.241	0.684	0.664	0.664	0.67	0.679	------	------	------	------	XP_008806190.1	PREDICTED: NAC transcription factor 25-like isoform X1 [Phoenix dactylifera])	gi|75152455|sp|Q8H4S4.1|NAC10_ORYSJ;;	RecName: Full=NAC transcription factor ONAC010;;	PF02365.12	NAM	No apical meristem (NAM) protein	3625	GO:0006355;;GO:0006351;;GO:0006355;;GO:0006351;;GO:0006355;;GO:0006351;;GO:0006355;;GO:0006351;;GO:0005634;;GO:0005634;;GO:0005634;;GO:0005634;;GO:0003677;;GO:0003677;;GO:0003677;;GO:0003677;	biological_process;;biological_process;;biological_process;;biological_process;;biological_process;;biological_process;;biological_process;;biological_process;;cellular_component;;cellular_component;;cellular_component;;cellular_component;;molecular_function;;molecular_function;;molecular_function;;molecular_function;;	BP:regulation of transcription, DNA-templated;;BP:transcription, DNA-templated;;BP:regulation of transcription, DNA-templated;;BP:transcription, DNA-templated;;BP:regulation of transcription, DNA-templated;;BP:transcription, DNA-templated;;BP:regulation of transcription, DNA-templated;;BP:transcription, DNA-templated;;CC:nucleus;;CC:nucleus;;CC:nucleus;;CC:nucleus;;MF:DNA binding;;MF:DNA binding;…	------	------
TRINITY_DN38103_c0_g1	blue	ANR-2	0.747	-0.193	0.0241	0.515	0.707	0.77	0.643	0.581	0.668	-0.275	0.831	0.823	0.842	0.69	0.837	0.787	0.845	0.519	0.818	-0.0299	0.816	0.804	0.816	0.811	0.835	K21102;K08695	ANR	map00941	Flavonoid biosynthesis)	GAV74987.1	Epimerase domain-containing protein [Cephalotus follicularis])	gi|27151470|sp|Q9SEV0.2|BAN_ARATH;;	RecName: Full=Anthocyanidin reductase; Short=AtANR; AltName: Full=Anthocyanin spotted testa; Short=ast; AltName: Full=Protein BANYULS;;	PF01370.18;;PF01073.16;;PF07993.9;;PF13460.3;;PF16363.2;;PF05368.10;;PF04321.14;;PF08659.7;;PF02719.12	Epimerase;;3Beta_HSD;;NAD_binding_4;;NAD_binding_10;;GDP_Man_Dehyd;;NmrA;;RmlD_sub_bind;;KR;;Polysacc_synt_2	NAD dependent epimerase/dehydratase family;;3-beta hydroxysteroid dehydrogenase/isomerase family;;Male sterility protein;;NAD(P)H-binding;;GDP-mannose 4,6 dehydratase;;NmrA-like family;;RmlD substrate binding domain;;KR domain;;Polysaccharide biosynthesis protein	2327	GO:0003824;;GO:0050662;;GO:0003824;;GO:0050662;;GO:0003824;;GO:0050662;	molecular_function;;molecular_function;;molecular_function;;molecular_function;;molecular_function;;molecular_function;;	MF:catalytic activity;;MF:coenzyme binding;;MF:catalytic activity;;MF:coenzyme binding;;MF:catalytic activity;;MF:coenzyme binding;;	------	------
TRINITY_DN39073_c2_g1	blue	ANS	0.747	-0.241	-0.0241	0.56	0.726	0.796	0.679	0.625	0.694	-0.305	0.851	0.836	0.856	0.722	0.86	0.761	0.864	0.559	0.85	-0.0801	0.827	0.811	0.831	0.824	0.844	K05277	ANS	map00941	Flavonoid biosynthesis)	AAP20867.1	putative anthocyanin synthase [Anthurium andraeanum])	gi|50400804|sp|O04274.1|LDOX_PERFR;;	RecName: Full=Leucoanthocyanidin dioxygenase; Short=LDOX; Short=Leucocyanidin oxygenase; AltName: Full=Leucoanthocyanidin hydroxylase;;	PF14226.3;;PF03171.17	DIOX_N;;2OG-FeII_Oxy	non-haem dioxygenase in morphine synthesis N-terminal;;2OG-Fe(II) oxygenase superfamily	1757	GO:0010023;;GO:0009753;;GO:0009611;;GO:0007033;;GO:0046872;;GO:0016491;;GO:0050589;;GO:0046872;;GO:0046872;;GO:0016491;;GO:0046872;;GO:0016491;;GO:0046872;;GO:0016491;	biological_process;;biological_process;;biological_process;;biological_process;;molecular_function;;molecular_function;;molecular_function;;molecular_function;;molecular_function;;molecular_function;;molecular_function;;molecular_function;;molecular_function;;molecular_function;;	BP:proanthocyanidin biosynthetic process;;BP:response to jasmonic acid;;BP:response to wounding;;BP:vacuole organization;;MF:metal ion binding;;MF:oxidoreductase activity;;MF:leucocyanidin oxygenase activity;;MF:metal ion binding;;MF:metal ion binding;;MF:oxidoreductase activity;;MF:metal ion binding;;MF:oxidoreductase activity;;MF:metal ion binding;;MF:oxidoreductase activity;;	COG3491	R:General function prediction only )
TRINITY_DN36617_c2_g2	blue	MYB-8	0.742	-0.0422	0.181	0.353	0.578	0.698	0.469	0.4	0.521	-0.122	0.763	0.764	0.801	0.573	0.777	0.839	0.769	0.361	0.745	0.0475	0.778	0.746	0.754	0.753	0.769	K09422	MYBP	------	------	AAO92352.1	putative flavonoid/anthocyanin regulator [Anthurium andraeanum])	gi|56749359|sp|Q9SZP1.1|MYB4_ARATH;;	RecName: Full=Transcription repressor MYB4; AltName: Full=Myb-related protein 4; Short=AtMYB4;;	PF00249.28;;PF13921.3	Myb_DNA-binding;;Myb_DNA-bind_6	Myb-like DNA-binding domain;;Myb-like DNA-binding domain	636	GO:0003677;;GO:0003677;;GO:0003677;;GO:0003677;	molecular_function;;molecular_function;;molecular_function;;molecular_function;;	MF:DNA binding;;MF:DNA binding;;MF:DNA binding;;MF:DNA binding;;	------	------
TRINITY_DN44270_c1_g2	blue	ABCC-5	0.741	0.343	0.139	-0.000658	0.382	0.592	0.155	0.123	0.3	0.111	0.498	0.518	0.565	0.221	0.487	0.67	0.467	0.0213	0.438	-0.163	0.539	0.476	0.503	0.482	0.517	K05666	ABCC2	map02010	ABC transporters)	XP_008792061.1	PREDICTED: ABC transporter C family member 3-like isoform X1 [Phoenix dactylifera])	gi|75335110|sp|Q9LK64.1|AB3C_ARATH;;	RecName: Full=ABC transporter C family member 3; Short=ABC transporter ABCC.3; Short=AtABCC3; AltName: Full=ATP-energized glutathione S-conjugate pump 3; AltName: Full=Glutathione S-conjugate-transporting ATPase 3; AltName: Full=Multidrug resistance-associated protein 3;;	PF00664.20;;PF00005.24	ABC_membrane;;ABC_tran	ABC transporter transmembrane region;;ABC transporter	3200	GO:0016021;;GO:0016021;;GO:0016021;;GO:0005524;;GO:0042626;;GO:0005524;;GO:0042626;;GO:0005524;;GO:0042626;	cellular_component;;cellular_component;;cellular_component;;molecular_function;;molecular_function;;molecular_function;;molecular_function;;molecular_function;;molecular_function;;	CC:integral component of membrane;;CC:integral component of membrane;;CC:integral component of membrane;;MF:ATP binding;;MF:ATPase activity, coupled to transmembrane movement of substances;;MF:ATP binding;;MF:ATPase activity, coupled to transmembrane movement of substances;;MF:ATP binding;;MF:ATPase activity, coupled to transmembrane movement of substances;;	------	------
TRINITY_DN37037_c0_g1	blue	bZIP-2	0.735	-0.0361	-0.0602	0.337	0.555	0.724	0.447	0.419	0.532	-0.166	0.648	0.651	0.66	0.481	0.631	0.624	0.637	0.335	0.665	-0.384	0.646	0.622	0.65	0.621	0.655	------	------	------	------	XP_010912636.1	PREDICTED: uncharacterized protein At4g06598 [Elaeis guineensis])	gi|374095464|sp|Q8W3M7.2|Y4598_ARATH;;	RecName: Full=Uncharacterized protein At4g06598;;	PF00170.18	bZIP_1	bZIP transcription factor	2096	GO:0003700;;GO:0003700;;GO:0003700;;GO:0003700;	molecular_function;;molecular_function;;molecular_function;;molecular_function;;	MF:transcription factor activity, sequence-specific DNA binding;;MF:transcription factor activity, sequence-specific DNA binding;;MF:transcription factor activity, sequence-specific DNA binding;;MF:transcription factor activity, sequence-specific DNA binding;;	------	------
TRINITY_DN40489_c0_g1	blue	DFR-3	0.735	-0.361	-0.0602	0.668	0.787	0.816	0.757	0.715	0.769	-0.407	0.878	0.84	0.862	0.795	0.872	0.707	0.873	0.664	0.862	-0.0659	0.833	0.844	0.863	0.862	0.875	K13082	DFR	map00941	Flavonoid biosynthesis)	BAS69330.1	dihydroflavonol 4-reductase, partial [Lilium speciosum])	gi|1706372|sp|P51106.1|DFRA_HORVU;;	RecName: Full=Dihydroflavonol-4-reductase; Short=DFR; AltName: Full=Dihydrokaempferol 4-reductase;;	PF01370.18;;PF16363.2;;PF05368.10;;PF13460.3	Epimerase;;GDP_Man_Dehyd;;NmrA;;NAD_binding_10	NAD dependent epimerase/dehydratase family;;GDP-mannose 4,6 dehydratase;;NmrA-like family;;NAD(P)H-binding	2948	GO:0003824;;GO:0050662;;GO:0003824;;GO:0050662;	molecular_function;;molecular_function;;molecular_function;;molecular_function;;	MF:catalytic activity;;MF:coenzyme binding;;MF:catalytic activity;;MF:coenzyme binding;;	------	------
TRINITY_DN40575_c0_g2	blue	AP2-6	0.723	0.181	0.0843	0.106	0.384	0.648	0.184	0.162	0.333	-0.00568	0.482	0.525	0.535	0.257	0.489	0.569	0.467	0.0977	0.485	-0.418	0.552	0.525	0.533	0.54	0.546	K09286	EREBP	------	------	XP_010937274.1	PREDICTED: ethylene-responsive transcription factor 1-like [Elaeis guineensis])	gi|75261388|sp|Q6K7E6.1|ERF1_ORYSJ;;	RecName: Full=Ethylene-responsive transcription factor 1; AltName: Full=Ethylene-responsive element-binding factor 1; Short=EREBP-1; Short=OsEREBP1;;	PF00847.17	AP2	AP2 domain	1685	GO:0006351;;GO:0006351;;GO:0006351;;GO:0006351;;GO:0005634;;GO:0005634;;GO:0005634;;GO:0005634;;GO:0003677;;GO:0003700;;GO:0003677;;GO:0003700;;GO:0003677;;GO:0003700;;GO:0003677;;GO:0003700;	biological_process;;biological_process;;biological_process;;biological_process;;cellular_component;;cellular_component;;cellular_component;;cellular_component;;molecular_function;;molecular_function;;molecular_function;;molecular_function;;molecular_function;;molecular_function;;molecular_function;;molecular_function;;	BP:transcription, DNA-templated;;BP:transcription, DNA-templated;;BP:transcription, DNA-templated;;BP:transcription, DNA-templated;;CC:nucleus;;CC:nucleus;;CC:nucleus;;CC:nucleus;;MF:DNA binding;;MF:transcription factor activity, sequence-specific DNA binding;;MF:DNA binding;;MF:transcription factor activity, sequence-specific DNA binding;;MF:DNA binding;;MF:transcription factor activity, sequenc…	------	------
TRINITY_DN44182_c0_g3	blue	CAOMT-2	0.723	-0.132	0.313	0.405	0.589	0.687	0.45	0.388	0.533	-0.171	0.761	0.75	0.797	0.606	0.76	0.827	0.746	0.414	0.721	0.109	0.786	0.751	0.763	0.769	0.786	K13066	E2.1.1.68, COMT	map00940	Phenylpropanoid biosynthesis)	XP_023885967.1	caffeic acid 3-O-methyltransferase [Quercus suber])	gi|116908|sp|P28002.1|COMT1_MEDSA;;	RecName: Full=Caffeic acid 3-O-methyltransferase; Short=CAOMT; Short=COMT; AltName: Full=S-adenosysl-L-methionine:caffeic acid 3-O-methyltransferase;;	PF08100.8	Dimerisation	Dimerisation domain	355	GO:0008171;;GO:0046983;;GO:0008171;;GO:0046983;;GO:0008171;;GO:0046983;	molecular_function;;molecular_function;;molecular_function;;molecular_function;;molecular_function;;molecular_function;;	MF:O-methyltransferase activity;;MF:protein dimerization activity;;MF:O-methyltransferase activity;;MF:protein dimerization activity;;MF:O-methyltransferase activity;;MF:protein dimerization activity;;	------	------
TRINITY_DN47826_c3_g1	blue	ABCC-9	0.723	0.349	0.0723	0.0162	0.349	0.589	0.144	0.124	0.281	0.107	0.46	0.449	0.502	0.208	0.45	0.59	0.424	0.0224	0.418	-0.287	0.488	0.418	0.451	0.439	0.452	K05666	ABCC2	map02010	ABC transporters)	XP_008792064.2	PREDICTED: ABC transporter C family member 3-like [Phoenix dactylifera])	gi|75335110|sp|Q9LK64.1|AB3C_ARATH;;	RecName: Full=ABC transporter C family member 3; Short=ABC transporter ABCC.3; Short=AtABCC3; AltName: Full=ATP-energized glutathione S-conjugate pump 3; AltName: Full=Glutathione S-conjugate-transporting ATPase 3; AltName: Full=Multidrug resistance-associated protein 3;;	PF00664.20;;PF00005.24	ABC_membrane;;ABC_tran	ABC transporter transmembrane region;;ABC transporter	2708	GO:0016021;;GO:0016021;;GO:0016021;;GO:0005524;;GO:0042626;;GO:0005524;;GO:0042626;;GO:0005524;;GO:0042626;	cellular_component;;cellular_component;;cellular_component;;molecular_function;;molecular_function;;molecular_function;;molecular_function;;molecular_function;;molecular_function;;	CC:integral component of membrane;;CC:integral component of membrane;;CC:integral component of membrane;;MF:ATP binding;;MF:ATPase activity, coupled to transmembrane movement of substances;;MF:ATP binding;;MF:ATPase activity, coupled to transmembrane movement of substances;;MF:ATP binding;;MF:ATPase activity, coupled to transmembrane movement of substances;;	COG1132	V:Defense mechanisms )
TRINITY_DN40489_c0_g2	pink	DFR-4	0.712	-0.398	-0.0241	0.697	0.78	0.81	0.743	0.711	0.769	-0.459	0.857	0.833	0.844	0.797	0.854	0.674	0.857	0.686	0.832	-0.0756	0.833	0.848	0.852	0.869	0.866	K13082	DFR	map00941	Flavonoid biosynthesis)	ERM94665.1	hypothetical protein AMTR_s00011p00215690 [Amborella trichopoda])	gi|1706371|sp|P51105.1|DFRA_GERHY;;	RecName: Full=Dihydroflavonol-4-reductase; Short=DFR; AltName: Full=Dihydrokaempferol 4-reductase;;	------	------	------	792	GO:0016021;;GO:0016021;;GO:0003824;;GO:0050662;;GO:0003824;;GO:0050662;;GO:0003824;;GO:0050662;;GO:0003824;;GO:0050662;	cellular_component;;cellular_component;;molecular_function;;molecular_function;;molecular_function;;molecular_function;;molecular_function;;molecular_function;;molecular_function;;molecular_function;;	CC:integral component of membrane;;CC:integral component of membrane;;MF:catalytic activity;;MF:coenzyme binding;;MF:catalytic activity;;MF:coenzyme binding;;MF:catalytic activity;;MF:coenzyme binding;;MF:catalytic activity;;MF:coenzyme binding;;	------	------
TRINITY_DN36825_c0_g1	blue	HD-ZIP-3	0.711	-0.108	0.181	0.41	0.534	0.722	0.428	0.405	0.486	-0.237	0.685	0.679	0.693	0.543	0.706	0.69	0.719	0.383	0.659	-0.159	0.721	0.754	0.703	0.729	0.714	K09338	HD-ZIP	------	------	CBI36129.3	unnamed protein product, partial [Vitis vinifera])	gi|147744564|sp|P46607.3|HGL2_ARATH;;	RecName: Full=Homeobox-leucine zipper protein GLABRA 2; AltName: Full=HD-ZIP protein ATHB-10; AltName: Full=Homeobox-leucine zipper protein ATHB-10;;	PF01852.16;;PF00046.26;;PF05920.8	START;;Homeobox;;Homeobox_KN	START domain;;Homeobox domain;;Homeobox KN domain	2713	GO:0006355;;GO:0006355;;GO:0006355;;GO:0006355;;GO:0005634;;GO:0005634;;GO:0005634;;GO:0005634;;GO:0008289;;GO:0043565;;GO:0008289;;GO:0043565;;GO:0008289;;GO:0043565;;GO:0008289;;GO:0043565;	biological_process;;biological_process;;biological_process;;biological_process;;cellular_component;;cellular_component;;cellular_component;;cellular_component;;molecular_function;;molecular_function;;molecular_function;;molecular_function;;molecular_function;;molecular_function;;molecular_function;;molecular_function;;	BP:regulation of transcription, DNA-templated;;BP:regulation of transcription, DNA-templated;;BP:regulation of transcription, DNA-templated;;BP:regulation of transcription, DNA-templated;;CC:nucleus;;CC:nucleus;;CC:nucleus;;CC:nucleus;;MF:lipid binding;;MF:sequence-specific DNA binding;;MF:lipid binding;;MF:sequence-specific DNA binding;;MF:lipid binding;;MF:sequence-specific DNA binding;;MF:lipi…	------	------
TRINITY_DN41854_c2_g1	blue	AP2-7	0.711	0	0.229	0.285	0.541	0.722	0.388	0.355	0.5	-0.105	0.675	0.703	0.724	0.468	0.662	0.668	0.647	0.316	0.609	-0.238	0.709	0.661	0.685	0.665	0.7	K09286	EREBP	------	------	XP_003526587.1	PREDICTED: ethylene-responsive transcription factor RAP2-4 [Glycine max])	gi|75264007|sp|Q9LM15.1|RA213_ARATH;;	RecName: Full=Ethylene-responsive transcription factor RAP2-13; AltName: Full=Ethylene-responsive transcription factor ERF058; AltName: Full=Protein RELATED TO APETALA2 13;;	PF00847.17	AP2	AP2 domain	1345	GO:0006351;;GO:0006351;;GO:0006351;;GO:0006351;;GO:0005634;;GO:0005634;;GO:0005634;;GO:0005634;;GO:0003677;;GO:0003700;;GO:0003677;;GO:0003700;;GO:0003677;;GO:0003700;;GO:0003677;;GO:0003700;	biological_process;;biological_process;;biological_process;;biological_process;;cellular_component;;cellular_component;;cellular_component;;cellular_component;;molecular_function;;molecular_function;;molecular_function;;molecular_function;;molecular_function;;molecular_function;;molecular_function;;molecular_function;;	BP:transcription, DNA-templated;;BP:transcription, DNA-templated;;BP:transcription, DNA-templated;;BP:transcription, DNA-templated;;CC:nucleus;;CC:nucleus;;CC:nucleus;;CC:nucleus;;MF:DNA binding;;MF:transcription factor activity, sequence-specific DNA binding;;MF:DNA binding;;MF:transcription factor activity, sequence-specific DNA binding;;MF:DNA binding;;MF:transcription factor activity, sequenc…	------	------
TRINITY_DN45722_c1_g1	blue	WRKY-3	0.711	0.241	0.289	0.0552	0.348	0.631	0.154	0.109	0.283	0.118	0.513	0.539	0.585	0.261	0.51	0.635	0.493	0.0675	0.466	-0.276	0.559	0.531	0.532	0.525	0.549	K13425	WRKY22	map04016;;map04626	MAPK signaling pathway - plant);;Plant-pathogen interaction)	XP_017699232.1	PREDICTED: WRKY transcription factor 22-like isoform X1 [Phoenix dactylifera])	gi|29839444|sp|O04609.1|WRK22_ARATH;;	RecName: Full=WRKY transcription factor 22; AltName: Full=WRKY DNA-binding protein 22;;	PF03106.12	WRKY	WRKY DNA -binding domain	1176	GO:0006351;;GO:0006351;;GO:0006351;;GO:0006351;;GO:0005634;;GO:0005634;;GO:0005634;;GO:0005634;;GO:0003700;;GO:0043565;;GO:0003700;;GO:0043565;;GO:0003700;;GO:0043565;;GO:0003700;;GO:0043565;	biological_process;;biological_process;;biological_process;;biological_process;;cellular_component;;cellular_component;;cellular_component;;cellular_component;;molecular_function;;molecular_function;;molecular_function;;molecular_function;;molecular_function;;molecular_function;;molecular_function;;molecular_function;;	BP:transcription, DNA-templated;;BP:transcription, DNA-templated;;BP:transcription, DNA-templated;;BP:transcription, DNA-templated;;CC:nucleus;;CC:nucleus;;CC:nucleus;;CC:nucleus;;MF:transcription factor activity, sequence-specific DNA binding;;MF:sequence-specific DNA binding;;MF:transcription factor activity, sequence-specific DNA binding;;MF:sequence-specific DNA binding;;MF:transcription fact…	------	------
TRINITY_DN29285_c1_g4	blue	MATE-1	0.699	0.59	0.0482	-0.177	0.198	0.513	0.0217	-0.0435	0.114	0.391	0.362	0.311	0.381	0.097	0.381	0.62	0.353	-0.216	0.421	-0.222	0.344	0.299	0.334	0.318	0.329	K03327	TC.MATE, SLC47A, norM, mdtK, dinF	------	------	XP_020246702.1	protein DETOXIFICATION 29-like [Asparagus officinalis])	gi|75275186|sp|Q38956.1|DTX29_ARATH;;	RecName: Full=Protein DETOXIFICATION 29; Short=AtDTX29; AltName: Full=Multidrug and toxic compound extrusion protein 29; Short=MATE protein 29;;	PF01554.15	MatE	MatE	1102	GO:0016021;;GO:0016021;;GO:0015297;;GO:0015238;;GO:0015297;;GO:0015238;	cellular_component;;cellular_component;;molecular_function;;molecular_function;;molecular_function;;molecular_function;;	CC:integral component of membrane;;CC:integral component of membrane;;MF:antiporter activity;;MF:drug transmembrane transporter activity;;MF:antiporter activity;;MF:drug transmembrane transporter activity;;	------	------
TRINITY_DN36381_c0_g1	blue	MYB-7	0.699	-0.0843	0.193	0.377	0.553	0.671	0.441	0.387	0.496	-0.164	0.71	0.713	0.738	0.555	0.733	0.768	0.73	0.367	0.7	0.0726	0.749	0.726	0.719	0.745	0.737	K09422	MYBP	------	------	AIZ74403.1	R2R3-MYB transcription factor [Anthurium andraeanum])	gi|75335466|sp|Q9LTF7.1|MYB82_ARATH;;	RecName: Full=Transcription factor MYB82; AltName: Full=Myb-related protein 82; Short=AtMYB82;;	PF00249.28;;PF13921.3	Myb_DNA-binding;;Myb_DNA-bind_6	Myb-like DNA-binding domain;;Myb-like DNA-binding domain	1075	GO:0003677;;GO:0003677;;GO:0003677;;GO:0003677;	molecular_function;;molecular_function;;molecular_function;;molecular_function;;	MF:DNA binding;;MF:DNA binding;;MF:DNA binding;;MF:DNA binding;;	------	------
TRINITY_DN38834_c0_g1	blue	AP2-4	0.699	-0.0723	-0.0723	0.344	0.549	0.722	0.466	0.438	0.529	-0.18	0.644	0.64	0.655	0.488	0.624	0.588	0.639	0.352	0.655	-0.385	0.629	0.612	0.639	0.599	0.645	K09284	AP2	------	------	OVA09937.1	AP2/ERF domain [Macleaya cordata])	gi|75265979|sp|Q9SK03.2|RAP27_ARATH;;	RecName: Full=Ethylene-responsive transcription factor RAP2-7; AltName: Full=Protein RELATED TO APETALA2 7; AltName: Full=Protein TARGET OF EAT 1;;	PF00847.17	AP2	AP2 domain	1501	GO:0007275;;GO:0006351;;GO:0007275;;GO:0006351;;GO:0007275;;GO:0006351;;GO:0007275;;GO:0006351;;GO:0007275;;GO:0006351;;GO:0005634;;GO:0005634;;GO:0005634;;GO:0005634;;GO:0005634;;GO:0003677;;GO:0003700;;GO:0003677;;GO:0003700;;GO:0003677;;GO:0003700;;GO:0003677;;GO:0003700;;GO:0003677;;GO:0003700;	biological_process;;biological_process;;biological_process;;biological_process;;biological_process;;biological_process;;biological_process;;biological_process;;biological_process;;biological_process;;cellular_component;;cellular_component;;cellular_component;;cellular_component;;cellular_component;;molecular_function;;molecular_function;;molecular_function;;molecular_function;;molecular_function;…	BP:multicellular organism development;;BP:transcription, DNA-templated;;BP:multicellular organism development;;BP:transcription, DNA-templated;;BP:multicellular organism development;;BP:transcription, DNA-templated;;BP:multicellular organism development;;BP:transcription, DNA-templated;;BP:multicellular organism development;;BP:transcription, DNA-templated;;CC:nucleus;;CC:nucleus;;CC:nucleus;;CC:…	------	------
TRINITY_DN27952_c0_g2	blue	ABCC-4	0.686	-0.12	0.0361	0.391	0.581	0.663	0.479	0.453	0.544	-0.267	0.679	0.673	0.723	0.534	0.665	0.662	0.674	0.419	0.545	-0.175	0.688	0.679	0.682	0.659	0.7	------	------	------	------	XP_007041123.2	PREDICTED: ABC transporter C family member 2 [Theobroma cacao])	gi|75333512|sp|Q9C8G9.1|AB1C_ARATH;;	RecName: Full=ABC transporter C family member 1; Short=ABC transporter ABCC.1; Short=AtABCC1; AltName: Full=ATP-energized glutathione S-conjugate pump 1; AltName: Full=Glutathione S-conjugate-transporting ATPase 1; AltName: Full=Multidrug resistance-associated protein 1;;	------	------	------	1653	GO:0016021;;GO:0016021;;GO:0005524;;GO:0042626;;GO:0005524;;GO:0042626;	cellular_component;;cellular_component;;molecular_function;;molecular_function;;molecular_function;;molecular_function;;	CC:integral component of membrane;;CC:integral component of membrane;;MF:ATP binding;;MF:ATPase activity, coupled to transmembrane movement of substances;;MF:ATP binding;;MF:ATPase activity, coupled to transmembrane movement of substances;;	------	------
TRINITY_DN45890_c0_g1	blue	GRAS-2	0.686	-0.217	-0.145	0.466	0.593	0.725	0.545	0.536	0.583	-0.343	0.693	0.672	0.68	0.561	0.668	0.589	0.689	0.469	0.672	-0.478	0.664	0.694	0.688	0.638	0.683	------	------	------	------	XP_010928462.1	PREDICTED: chitin-inducible gibberellin-responsive protein 1-like [Elaeis guineensis])	gi|73620050|sp|Q69VG1.1|CIGR1_ORYSJ;;	RecName: Full=Chitin-inducible gibberellin-responsive protein 1;;	PF03514.11	GRAS	GRAS domain family	1104	GO:0006355;;GO:0006351;;GO:0006355;;GO:0006351;	biological_process;;biological_process;;biological_process;;biological_process;;	BP:regulation of transcription, DNA-templated;;BP:transcription, DNA-templated;;BP:regulation of transcription, DNA-templated;;BP:transcription, DNA-templated;;	------	------
TRINITY_DN36964_c1_g2	pink	F3'H-2	0.651	0.00602	-0.0903	0.287	0.539	0.757	0.475	0.424	0.493	-0.00743	0.604	0.564	0.625	0.445	0.609	0.38	0.568	0.295	0.651	-0.293	0.519	0.52	0.578	0.577	0.588	K05280	E1.14.13.21	map00941;;map00944	Flavonoid biosynthesis);;Flavone and flavonol biosynthesis)	AIC73642.1	flavonoid 3'-hydroxylase [Anthurium andraeanum])	gi|27151499|sp|Q9SD85.1|F3PH_ARATH;;	RecName: Full=Flavonoid 3'-monooxygenase; AltName: Full=Cytochrome P450 75B1; AltName: Full=Flavonoid 3'-hydroxylase; Short=AtF3'H; AltName: Full=Protein TRANSPARENT TESTA 7;;	PF00067.19	p450	Cytochrome P450	2016	GO:0016021;;GO:0016021;;GO:0016711;;GO:0020037;;GO:0005506;;GO:0020037;;GO:0005506;;GO:0004497;;GO:0016705;;GO:0020037;;GO:0005506;;GO:0004497;;GO:0016705;	cellular_component;;cellular_component;;molecular_function;;molecular_function;;molecular_function;;molecular_function;;molecular_function;;molecular_function;;molecular_function;;molecular_function;;molecular_function;;molecular_function;;molecular_function;;	CC:integral component of membrane;;CC:integral component of membrane;;MF:flavonoid 3'-monooxygenase activity;;MF:heme binding;;MF:iron ion binding;;MF:heme binding;;MF:iron ion binding;;MF:monooxygenase activity;;MF:oxidoreductase activity, acting on paired donors, with incorporation or reduction of molecular oxygen;;MF:heme binding;;MF:iron ion binding;;MF:monooxygenase activity;;MF:oxidoreducta…	------	------
TRINITY_DN28908_c2_g2	blue	HD-ZIP-1	0.65	-0.385	-0.0723	0.576	0.68	0.756	0.633	0.625	0.677	-0.421	0.717	0.715	0.736	0.658	0.707	0.518	0.716	0.594	0.646	-0.51	0.697	0.722	0.743	0.704	0.752	K09338	HD-ZIP	------	------	XP_010242341.1	PREDICTED: homeobox-leucine zipper protein HAT5 [Nelumbo nucifera])	gi|399900|sp|Q02283.1|HAT5_ARATH;;	RecName: Full=Homeobox-leucine zipper protein HAT5; AltName: Full=HD-ZIP protein ATHB-1; AltName: Full=Homeodomain transcription factor ATHB-1; AltName: Full=Homeodomain-leucine zipper protein HAT5; Short=HD-ZIP protein 5;;	PF00046.26;;PF02183.15;;PF05920.8	Homeobox;;HALZ;;Homeobox_KN	Homeobox domain;;Homeobox associated leucine zipper;;Homeobox KN domain	1056	GO:0005634;;GO:0005634;;GO:0003700;;GO:0043565;;GO:0003700;;GO:0043565;	cellular_component;;cellular_component;;molecular_function;;molecular_function;;molecular_function;;molecular_function;;	CC:nucleus;;CC:nucleus;;MF:transcription factor activity, sequence-specific DNA binding;;MF:sequence-specific DNA binding;;MF:transcription factor activity, sequence-specific DNA binding;;MF:sequence-specific DNA binding;;	------	------
TRINITY_DN34750_c0_g2	blue	bHLH-1	0.65	-0.193	-0.193	0.434	0.574	0.74	0.529	0.514	0.57	-0.26	0.651	0.619	0.632	0.524	0.624	0.472	0.625	0.424	0.644	-0.401	0.615	0.636	0.659	0.625	0.667	------	------	------	------	XP_009381065.1	PREDICTED: transcription factor bHLH115-like [Musa acuminata subsp. malaccensis])	gi|75309075|sp|Q9FH37.1|ILR3_ARATH;;	RecName: Full=Transcription factor ILR3; AltName: Full=Basic helix-loop-helix protein 105; Short=AtbHLH105; Short=bHLH 105; AltName: Full=Protein IAA-LEUCINE RESISTANT 3; AltName: Full=Transcription factor EN 133; AltName: Full=bHLH transcription factor bHLH105;;	PF00010.23;;PF14992.3;;PF13870.3	HLH;;TMCO5;;DUF4201	Helix-loop-helix DNA-binding domain;;TMCO5 family;;Domain of unknown function (DUF4201)	1171	GO:0046983;;GO:0046983;	molecular_function;;molecular_function;;	MF:protein dimerization activity;;MF:protein dimerization activity;;	------	------
TRINITY_DN46744_c1_g2	blue	Zinc finger-3	0.65	0.0602	0.12	0.25	0.534	0.641	0.458	0.373	0.473	0.038	0.643	0.642	0.706	0.475	0.66	0.623	0.65	0.271	0.619	-0.0697	0.591	0.575	0.609	0.591	0.628	------	------	------	------	XP_010279249.1	PREDICTED: protein indeterminate-domain 12-like [Nelumbo nucifera])	gi|75329115|sp|Q8H1F5.1|IDD7_ARATH;;	RecName: Full=Protein indeterminate-domain 7;;	PF00096.23;;PF12171.5;;PF12874.4;;PF13894.3;;PF16619.2	zf-C2H2;;zf-C2H2_jaz;;zf-met;;zf-C2H2_4;;SUIM_assoc	Zinc finger, C2H2 type;;Zinc-finger double-stranded RNA-binding;;Zinc-finger of C2H2 type;;C2H2-type zinc finger;;Unstructured region C-term to UIM in Ataxin3	1289	GO:0003676;;GO:0003676;	molecular_function;;molecular_function;;	MF:nucleic acid binding;;MF:nucleic acid binding;;	------	------
TRINITY_DN24514_c1_g1	blue	ABCC-1	0.639	0.277	0.0482	0.0241	0.31	0.453	0.121	0.0831	0.247	0.0485	0.41	0.433	0.482	0.178	0.389	0.604	0.388	0.0325	0.329	-0.0342	0.452	0.406	0.407	0.399	0.435	K05666	ABCC2	map02010	ABC transporters)	XP_010914891.1	PREDICTED: ABC transporter C family member 3-like [Elaeis guineensis])	gi|75335110|sp|Q9LK64.1|AB3C_ARATH;;	RecName: Full=ABC transporter C family member 3; Short=ABC transporter ABCC.3; Short=AtABCC3; AltName: Full=ATP-energized glutathione S-conjugate pump 3; AltName: Full=Glutathione S-conjugate-transporting ATPase 3; AltName: Full=Multidrug resistance-associated protein 3;;	------	------	------	714	------	------	------	------	------
TRINITY_DN42127_c0_g7	blue	GST-4	0.638	0.241	0.337	0.075	0.247	0.526	0.113	0.0809	0.186	0.118	0.478	0.456	0.484	0.257	0.507	0.658	0.5	0.0364	0.463	-0.289	0.524	0.538	0.497	0.508	0.485	K00799	GST, gst	map00480	Glutathione metabolism)	XP_008665261.1	uncharacterized protein LOC100216831 isoform X1 [Zea mays])	gi|47116746|sp|Q9CPU4.1|MGST3_MOUSE;;	RecName: Full=Microsomal glutathione S-transferase 3; Short=Microsomal GST-3; AltName: Full=Microsomal GST-III;;	PF01124.15	MAPEG	MAPEG family	657	GO:0005783;;GO:0005794;;GO:0016021;;GO:0005773;;GO:0005783;;GO:0005794;;GO:0016021;;GO:0005773;;GO:0005783;;GO:0005794;;GO:0016021;;GO:0005635;;GO:0005773;;GO:0016021;;GO:0016740;;GO:0004602;;GO:0004364;;GO:0016740;	cellular_component;;cellular_component;;cellular_component;;cellular_component;;cellular_component;;cellular_component;;cellular_component;;cellular_component;;cellular_component;;cellular_component;;cellular_component;;cellular_component;;cellular_component;;cellular_component;;molecular_function;;molecular_function;;molecular_function;;molecular_function;;	CC:endoplasmic reticulum;;CC:Golgi apparatus;;CC:integral component of membrane;;CC:vacuole;;CC:endoplasmic reticulum;;CC:Golgi apparatus;;CC:integral component of membrane;;CC:vacuole;;CC:endoplasmic reticulum;;CC:Golgi apparatus;;CC:integral component of membrane;;CC:nuclear envelope;;CC:vacuole;;CC:integral component of membrane;;MF:transferase activity;;MF:glutathione peroxidase activity;;MF:…	------	------
TRINITY_DN46482_c2_g2	blue	AP2-8	0.638	-0.12	-0.0602	0.352	0.515	0.663	0.431	0.415	0.501	-0.231	0.593	0.599	0.602	0.457	0.563	0.535	0.587	0.361	0.599	-0.308	0.582	0.59	0.597	0.565	0.611	K09284	AP2	------	------	XP_022935073.1	floral homeotic protein APETALA 2-like isoform X2 [Cucurbita moschata])	gi|75265979|sp|Q9SK03.2|RAP27_ARATH;;	RecName: Full=Ethylene-responsive transcription factor RAP2-7; AltName: Full=Protein RELATED TO APETALA2 7; AltName: Full=Protein TARGET OF EAT 1;;	PF00847.17	AP2	AP2 domain	403	------	------	------	------	------
TRINITY_DN46957_c2_g1	blue	bHLH-6	0.638	-0.542	0.0361	0.737	0.808	0.729	0.756	0.757	0.799	-0.591	0.795	0.786	0.799	0.824	0.788	0.638	0.822	0.758	0.705	-0.275	0.777	0.81	0.826	0.799	0.838	------	------	------	------	OIW05686.1	hypothetical protein TanjilG_23472 [Lupinus angustifolius])	gi|218563534|sp|Q9ZPW3.3|HBI1_ARATH;;	RecName: Full=Transcription factor HBI1; AltName: Full=Basic helix-loop-helix protein 64; Short=AtbHLH64; Short=bHLH 64; AltName: Full=Protein HOMOLOG OF BEE2 INTERACTING WITH IBH1; AltName: Full=Transcription factor EN 79; AltName: Full=bHLH transcription factor bHLH064;;	PF00010.23	HLH	Helix-loop-helix DNA-binding domain	1799	------	------	------	------	------
TRINITY_DN26887_c3_g1	blue	WRKY-1	0.626	0.253	0.0241	0.0565	0.343	0.518	0.177	0.167	0.297	0.038	0.426	0.457	0.454	0.201	0.419	0.543	0.411	0.0592	0.407	-0.46	0.451	0.423	0.44	0.408	0.436	K13424	WRKY33	map04016;;map04626	MAPK signaling pathway - plant);;Plant-pathogen interaction)	XP_008809977.1	PREDICTED: probable WRKY transcription factor 25 [Phoenix dactylifera])	gi|148887455|sp|Q8S8P5.2|WRK33_ARATH;;	RecName: Full=Probable WRKY transcription factor 33; AltName: Full=WRKY DNA-binding protein 33;;	PF03106.12	WRKY	WRKY DNA -binding domain	1277	GO:0006351;;GO:0006351;;GO:0006351;;GO:0005634;;GO:0005634;;GO:0005634;;GO:0003700;;GO:0043565;;GO:0003700;;GO:0043565;;GO:0003700;;GO:0043565;	biological_process;;biological_process;;biological_process;;cellular_component;;cellular_component;;cellular_component;;molecular_function;;molecular_function;;molecular_function;;molecular_function;;molecular_function;;molecular_function;;	BP:transcription, DNA-templated;;BP:transcription, DNA-templated;;BP:transcription, DNA-templated;;CC:nucleus;;CC:nucleus;;CC:nucleus;;MF:transcription factor activity, sequence-specific DNA binding;;MF:sequence-specific DNA binding;;MF:transcription factor activity, sequence-specific DNA binding;;MF:sequence-specific DNA binding;;MF:transcription factor activity, sequence-specific DNA binding;;M…	------	------
TRINITY_DN37168_c0_g1	blue	CHS-2	0.626	-0.0843	-0.301	0.393	0.557	0.648	0.565	0.502	0.534	-0.152	0.672	0.615	0.654	0.55	0.675	0.605	0.681	0.367	0.724	-0.0337	0.588	0.596	0.628	0.608	0.637	K00660	CHS	map04712;;map00941	Circadian rhythm - plant);;Flavonoid biosynthesis)	AMR58953.1	chalcone synthase [Dysoxylum binectariferum])	gi|29336936|sp|Q9FSB7.1|CHS3_RUTGR;;	RecName: Full=Chalcone synthase 3; AltName: Full=Naringenin-chalcone synthase 3;;	PF00195.16;;PF02797.12;;PF08545.7;;PF08392.9	Chal_sti_synt_N;;Chal_sti_synt_C;;ACP_syn_III;;FAE1_CUT1_RppA	Chalcone and stilbene synthases, N-terminal domain;;Chalcone and stilbene synthases, C-terminal domain;;3-Oxoacyl-[acyl-carrier-protein (ACP)] synthase III;;FAE1/Type III polyketide synthase-like protein	1041	GO:0009058;;GO:0009058;;GO:0009058;;GO:0009058;;GO:0009058;;GO:0016210;;GO:0016747;;GO:0016747;;GO:0016747;;GO:0016747;	biological_process;;biological_process;;biological_process;;biological_process;;biological_process;;molecular_function;;molecular_function;;molecular_function;;molecular_function;;molecular_function;;	BP:biosynthetic process;;BP:biosynthetic process;;BP:biosynthetic process;;BP:biosynthetic process;;BP:biosynthetic process;;MF:naringenin-chalcone synthase activity;;MF:transferase activity, transferring acyl groups other than amino-acyl groups;;MF:transferase activity, transferring acyl groups other than amino-acyl groups;;MF:transferase activity, transferring acyl groups other than amino-acyl …	COG3424	Q:Secondary metabolites biosynthesis, transport and catabolism )
TRINITY_DN47387_c2_g1	blue	MYB-16	0.626	-0.0843	-0.0361	0.33	0.479	0.681	0.416	0.416	0.46	-0.152	0.604	0.575	0.598	0.445	0.584	0.488	0.584	0.33	0.588	-0.522	0.566	0.581	0.595	0.545	0.58	K09422	MYBP	------	------	XP_012079312.1	transcription factor MYB44 [Jatropha curcas])	gi|75333678|sp|Q9FDW1.1|MYB44_ARATH;;	RecName: Full=Transcription factor MYB44; AltName: Full=Myb-related protein 44; Short=AtMYB44; AltName: Full=Myb-related protein R1; Short=AtMYBR1;;	PF00249.28;;PF13921.3	Myb_DNA-binding;;Myb_DNA-bind_6	Myb-like DNA-binding domain;;Myb-like DNA-binding domain	542	GO:0003677;;GO:0003677;;GO:0003677;	molecular_function;;molecular_function;;molecular_function;;	MF:DNA binding;;MF:DNA binding;;MF:DNA binding;;	------	------
TRINITY_DN34836_c1_g2	blue	HSF-2	0.614	-0.205	-0.349	0.446	0.595	0.624	0.567	0.576	0.604	-0.394	0.614	0.599	0.594	0.528	0.593	0.515	0.606	0.465	0.566	-0.418	0.582	0.583	0.616	0.56	0.608	K09419	HSFF	------	------	OVA12433.1	Heat shock factor (HSF)-type [Macleaya cordata])	gi|12644262|sp|P41151.2|HFA1A_ARATH;;	RecName: Full=Heat stress transcription factor A-1a; Short=AtHsfA1a; AltName: Full=AtHsf-13; AltName: Full=Heat shock factor protein 1; Short=HSF 1; AltName: Full=Heat shock transcription factor 1; Short=HSTF 1;;	PF00447.14	HSF_DNA-bind	HSF-type DNA-binding	1047	GO:0005634;;GO:0005634;;GO:0005634;;GO:0003700;;GO:0043565;;GO:0003700;;GO:0043565;;GO:0003700;;GO:0043565;	cellular_component;;cellular_component;;cellular_component;;molecular_function;;molecular_function;;molecular_function;;molecular_function;;molecular_function;;molecular_function;;	CC:nucleus;;CC:nucleus;;CC:nucleus;;MF:transcription factor activity, sequence-specific DNA binding;;MF:sequence-specific DNA binding;;MF:transcription factor activity, sequence-specific DNA binding;;MF:sequence-specific DNA binding;;MF:transcription factor activity, sequence-specific DNA binding;;MF:sequence-specific DNA binding;;	------	------
TRINITY_DN45272_c0_g1	blue	GRAS-1	0.614	-0.0602	0.0241	0.33	0.512	0.693	0.471	0.462	0.505	-0.0992	0.594	0.603	0.579	0.462	0.599	0.472	0.605	0.34	0.608	-0.61	0.566	0.566	0.598	0.55	0.579	------	------	------	------	XP_010923996.1	PREDICTED: chitin-inducible gibberellin-responsive protein 1-like [Elaeis guineensis])	gi|73620050|sp|Q69VG1.1|CIGR1_ORYSJ;;	RecName: Full=Chitin-inducible gibberellin-responsive protein 1;;	PF03514.11	GRAS	GRAS domain family	3395	GO:0006355;;GO:0006351;;GO:0006355;;GO:0006351;	biological_process;;biological_process;;biological_process;;biological_process;;	BP:regulation of transcription, DNA-templated;;BP:transcription, DNA-templated;;BP:regulation of transcription, DNA-templated;;BP:transcription, DNA-templated;;	------	------
TRINITY_DN33444_c0_g2	blue	peroxidase-3	0.602	0.181	0.169	0.112	0.338	0.505	0.224	0.171	0.273	0.0869	0.549	0.514	0.554	0.336	0.545	0.731	0.546	0.104	0.566	0.225	0.552	0.513	0.524	0.518	0.534	K00430	E1.11.1.7	map00940	Phenylpropanoid biosynthesis)	AIX03725.1	peroxidase [Trachycarpus fortunei])	gi|300669658|sp|A7QEU4.2|PER5_VITVI;;	RecName: Full=Peroxidase 5; Flags: Precursor;;	PF00141.20	peroxidase	Peroxidase	974	GO:0042744;;GO:0006979;;GO:0042744;;GO:0006979;;GO:0042744;;GO:0006979;;GO:0042744;;GO:0006979;;GO:0005576;;GO:0005576;;GO:0005576;;GO:0005576;;GO:0020037;;GO:0046872;;GO:0004601;;GO:0020037;;GO:0046872;;GO:0004601;;GO:0020037;;GO:0046872;;GO:0004601;;GO:0020037;;GO:0046872;;GO:0004601;	biological_process;;biological_process;;biological_process;;biological_process;;biological_process;;biological_process;;biological_process;;biological_process;;cellular_component;;cellular_component;;cellular_component;;cellular_component;;molecular_function;;molecular_function;;molecular_function;;molecular_function;;molecular_function;;molecular_function;;molecular_function;;molecular_function;…	BP:hydrogen peroxide catabolic process;;BP:response to oxidative stress;;BP:hydrogen peroxide catabolic process;;BP:response to oxidative stress;;BP:hydrogen peroxide catabolic process;;BP:response to oxidative stress;;BP:hydrogen peroxide catabolic process;;BP:response to oxidative stress;;CC:extracellular region;;CC:extracellular region;;CC:extracellular region;;CC:extracellular region;;MF:heme…	------	------
TRINITY_DN40662_c0_g1	pink	MATE-5	0.602	-0.0361	0.108	0.312	0.497	0.689	0.434	0.372	0.458	0.00393	0.618	0.603	0.653	0.456	0.621	0.44	0.582	0.315	0.657	-0.0887	0.561	0.546	0.581	0.595	0.594	K03327	TC.MATE, SLC47A, norM, mdtK, dinF	------	------	XP_010935783.1	PREDICTED: protein DETOXIFICATION 34 [Elaeis guineensis])	gi|939319602|sp|F4JTB3.1|DTX35_ARATH;;	RecName: Full=Protein DETOXIFICATION 35; Short=AtDTX35; AltName: Full=Multidrug and toxic compound extrusion protein 35; Short=MATE protein 35; AltName: Full=Protein DETOXIFYING EFFLUX CARRIER 35; Short=Protein DTX5; AltName: Full=Protein FLOWER FLAVONOID TRANSPORTER; Short=Protein FFT;;	PF01554.15;;PF14667.3	MatE;;Polysacc_synt_C	MatE;;Polysaccharide biosynthesis C-terminal domain	3058	GO:0016021;;GO:0016021;;GO:0016021;;GO:0016021;;GO:0015297;;GO:0015238;;GO:0015297;;GO:0015238;;GO:0015297;;GO:0015238;;GO:0015297;;GO:0015238;	cellular_component;;cellular_component;;cellular_component;;cellular_component;;molecular_function;;molecular_function;;molecular_function;;molecular_function;;molecular_function;;molecular_function;;molecular_function;;molecular_function;;	CC:integral component of membrane;;CC:integral component of membrane;;CC:integral component of membrane;;CC:integral component of membrane;;MF:antiporter activity;;MF:drug transmembrane transporter activity;;MF:antiporter activity;;MF:drug transmembrane transporter activity;;MF:antiporter activity;;MF:drug transmembrane transporter activity;;MF:antiporter activity;;MF:drug transmembrane transport…	COG0534	V:Defense mechanisms )
TRINITY_DN40662_c0_g3	blue	MATE-6	0.602	0.397	0.241	-0.116	0.218	0.446	-0.00435	-0.0348	0.139	0.21	0.314	0.324	0.387	0.0883	0.312	0.519	0.294	-0.0973	0.263	-0.259	0.366	0.293	0.323	0.312	0.332	K03327	TC.MATE, SLC47A, norM, mdtK, dinF	------	------	XP_010930069.1	PREDICTED: protein DETOXIFICATION 40 isoform X1 [Elaeis guineensis])	gi|75274346|sp|Q9LVD9.1|DTX40_ARATH;;	RecName: Full=Protein DETOXIFICATION 40; Short=AtDTX40; AltName: Full=Multidrug and toxic compound extrusion protein 40; Short=MATE protein 40;;	PF01554.15	MatE	MatE	1508	GO:0016021;;GO:0015297;;GO:0015238;	cellular_component;;molecular_function;;molecular_function;;	CC:integral component of membrane;;MF:antiporter activity;;MF:drug transmembrane transporter activity;;	COG0534	V:Defense mechanisms )
TRINITY_DN41413_c0_g7	blue	GST-3	0.602	-0.169	-0.0482	0.438	0.576	0.749	0.58	0.52	0.564	-0.0691	0.651	0.568	0.646	0.597	0.653	0.395	0.627	0.426	0.671	-0.256	0.536	0.552	0.619	0.605	0.627	K00799	GST, gst	map00480	Glutathione metabolism)	XP_010926151.1	PREDICTED: microsomal glutathione S-transferase 3 [Elaeis guineensis])	------	------	------	------	------	1270	GO:0016021;;GO:0005783;;GO:0005794;;GO:0016021;;GO:0005635;;GO:0005773;;GO:0016021;;GO:0016740;;GO:0004602;;GO:0004364;;GO:0016740;	cellular_component;;cellular_component;;cellular_component;;cellular_component;;cellular_component;;cellular_component;;cellular_component;;molecular_function;;molecular_function;;molecular_function;;molecular_function;;	CC:integral component of membrane;;CC:endoplasmic reticulum;;CC:Golgi apparatus;;CC:integral component of membrane;;CC:nuclear envelope;;CC:vacuole;;CC:integral component of membrane;;MF:transferase activity;;MF:glutathione peroxidase activity;;MF:glutathione transferase activity;;MF:transferase activity;;	------	------
TRINITY_DN28323_c1_g2	blue	4CL	0.59	-0.108	-0.108	0.38	0.556	0.622	0.525	0.458	0.512	-0.177	0.669	0.631	0.677	0.537	0.671	0.62	0.678	0.379	0.661	0.0716	0.636	0.621	0.638	0.638	0.661	K01904	4CL	map00940;;map00130;;map00360	Phenylpropanoid biosynthesis);;Ubiquinone and other terpenoid-quinone biosynthesis);;Phenylalanine metabolism)	AFG26324.1	4-coumarate-CoA ligase [Cinnamomum osmophloeum])	gi|76789647|sp|Q42982.2|4CL2_ORYSJ;;	RecName: Full=Probable 4-coumarate--CoA ligase 2; Short=4CL 2; Short=Os4CL2; AltName: Full=4-coumaroyl-CoA synthase 2;;	PF00501.25;;PF13193.3	AMP-binding;;AMP-binding_C	AMP-binding enzyme;;AMP-binding enzyme C-terminal domain	2307	GO:0008152;;GO:0008152;;GO:0008152;;GO:0016874;;GO:0016874;;GO:0016874;	biological_process;;biological_process;;biological_process;;molecular_function;;molecular_function;;molecular_function;;	BP:metabolic process;;BP:metabolic process;;BP:metabolic process;;MF:ligase activity;;MF:ligase activity;;MF:ligase activity;;	COG0318	I:Lipid transport and metabolism )
TRINITY_DN30936_c4_g1	blue	MYB-4	0.59	0.265	0.0602	0.064	0.339	0.513	0.259	0.174	0.28	0.174	0.503	0.447	0.51	0.314	0.507	0.629	0.501	0.0552	0.549	0.267	0.484	0.424	0.465	0.479	0.481	K09422	MYBP	------	------	XP_008791027.1	PREDICTED: transcription factor TRY-like isoform X1 [Phoenix dactylifera])	gi|75328865|sp|Q8GV05.1|TRY_ARATH;;	RecName: Full=Transcription factor TRY; AltName: Full=Protein TRIPTYCHON;;	PF00249.28;;PF13921.3	Myb_DNA-binding;;Myb_DNA-bind_6	Myb-like DNA-binding domain;;Myb-like DNA-binding domain	579	GO:0003677;;GO:0003677;;GO:0003677;;GO:0003677;;GO:0003677;	molecular_function;;molecular_function;;molecular_function;;molecular_function;;molecular_function;;	MF:DNA binding;;MF:DNA binding;;MF:DNA binding;;MF:DNA binding;;MF:DNA binding;;	------	------
TRINITY_DN43213_c2_g1	blue	MYB-14	0.59	-0.0361	0.0361	0.295	0.502	0.68	0.422	0.42	0.473	-0.0896	0.593	0.563	0.592	0.435	0.579	0.433	0.553	0.315	0.569	-0.543	0.545	0.528	0.577	0.527	0.558	K09422	MYBP	------	------	PUZ69757.1	hypothetical protein GQ55_2G136500 [Panicum hallii var. hallii])	gi|75333678|sp|Q9FDW1.1|MYB44_ARATH;;	RecName: Full=Transcription factor MYB44; AltName: Full=Myb-related protein 44; Short=AtMYB44; AltName: Full=Myb-related protein R1; Short=AtMYBR1;;	PF00249.28;;PF13921.3	Myb_DNA-binding;;Myb_DNA-bind_6	Myb-like DNA-binding domain;;Myb-like DNA-binding domain	393	GO:0030154;;GO:0006357;;GO:0005634;;GO:0003677;;GO:0000981;;GO:0043565;;GO:0001135;;GO:0044212;;GO:0003677;	biological_process;;biological_process;;cellular_component;;molecular_function;;molecular_function;;molecular_function;;molecular_function;;molecular_function;;molecular_function;;	BP:cell differentiation;;BP:regulation of transcription from RNA polymerase II promoter;;CC:nucleus;;MF:DNA binding;;MF:RNA polymerase II transcription factor activity, sequence-specific DNA binding;;MF:sequence-specific DNA binding;;MF:transcription factor activity, RNA polymerase II transcription factor recruiting;;MF:transcription regulatory region DNA binding;;MF:DNA binding;;	------	------
TRINITY_DN31720_c2_g2	blue	F3H-2	0.578	-0.301	-0.277	0.559	0.65	0.716	0.676	0.66	0.637	-0.281	0.717	0.672	0.684	0.662	0.743	0.474	0.725	0.524	0.772	-0.169	0.63	0.647	0.691	0.674	0.68	K00475	E1.14.11.9	map00941	Flavonoid biosynthesis)	PAN40581.1	hypothetical protein PAHAL_G02698 [Panicum hallii])	gi|729504|sp|Q05964.1|FL3H_DIACA;;	RecName: Full=Naringenin,2-oxoglutarate 3-dioxygenase; AltName: Full=FHT; AltName: Full=Flavanone-3-hydroxylase; Short=F3H;;	------	------	------	1713	GO:0046872;;GO:0016491;;GO:0046872;;GO:0016491;	molecular_function;;molecular_function;;molecular_function;;molecular_function;;	MF:metal ion binding;;MF:oxidoreductase activity;;MF:metal ion binding;;MF:oxidoreductase activity;;	------	------
TRINITY_DN25277_c2_g2	blue	AP2-1	0.555	-0.272	0.495	0.444	0.456	0.635	0.364	0.367	0.447	-0.267	0.571	0.608	0.606	0.496	0.571	0.442	0.582	0.465	0.519	-0.415	0.605	0.647	0.599	0.619	0.6	------	------	------	------	POO02792.1	AP2/ERF transcription factor [Trema orientalis])	gi|75262469|sp|Q9FH54.1|EF114_ARATH;;	RecName: Full=Ethylene-responsive transcription factor ERF114; AltName: Full=ERF bud enhancer;;	PF00847.17	AP2	AP2 domain	333	GO:0006351;;GO:0006351;;GO:0005634;;GO:0005634;;GO:0003677;;GO:0003700;;GO:0003677;;GO:0003700;	biological_process;;biological_process;;cellular_component;;cellular_component;;molecular_function;;molecular_function;;molecular_function;;molecular_function;;	BP:transcription, DNA-templated;;BP:transcription, DNA-templated;;CC:nucleus;;CC:nucleus;;MF:DNA binding;;MF:transcription factor activity, sequence-specific DNA binding;;MF:DNA binding;;MF:transcription factor activity, sequence-specific DNA binding;;	------	------
TRINITY_DN23734_c5_g3	blue	CAOMT-1	0.554	-0.108	0.422	0.257	0.409	0.526	0.254	0.191	0.352	-0.0485	0.555	0.6	0.639	0.411	0.563	0.616	0.535	0.277	0.543	0.222	0.608	0.576	0.587	0.623	0.627	K13066	E2.1.1.68, COMT	map00940	Phenylpropanoid biosynthesis)	KCW89068.1	hypothetical protein EUGRSUZ_A01397 [Eucalyptus grandis])	gi|1169009|sp|P46484.1|COMT1_EUCGU;;	RecName: Full=Caffeic acid 3-O-methyltransferase; Short=CAOMT; Short=COMT; AltName: Full=S-adenosysl-L-methionine:caffeic acid 3-O-methyltransferase;;	PF08100.8;;PF00891.15	Dimerisation;;Methyltransf_2	Dimerisation domain;;O-methyltransferase	1923	GO:0008171;;GO:0046983;;GO:0008171;;GO:0046983;;GO:0047763;;GO:0046983;;GO:0008171;;GO:0046983;	molecular_function;;molecular_function;;molecular_function;;molecular_function;;molecular_function;;molecular_function;;molecular_function;;molecular_function;;	MF:O-methyltransferase activity;;MF:protein dimerization activity;;MF:O-methyltransferase activity;;MF:protein dimerization activity;;MF:caffeate O-methyltransferase activity;;MF:protein dimerization activity;;MF:O-methyltransferase activity;;MF:protein dimerization activity;;	------	------
TRINITY_DN35198_c0_g2	blue	CHI	0.554	-0.181	-0.0241	0.423	0.52	0.645	0.497	0.453	0.494	-0.155	0.651	0.622	0.657	0.534	0.65	0.495	0.637	0.404	0.671	0.045	0.61	0.605	0.619	0.629	0.632	K01859	E5.5.1.6	map00941	Flavonoid biosynthesis)	ANH61883.1	chalcone isomerase [Anthurium andraeanum])	gi|122233481|sp|Q45QI7.2|CFI_CAMSI;;	RecName: Full=Chalcone--flavonone isomerase; Short=Chalcone isomerase;;	PF02431.12	Chalcone	Chalcone-flavanone isomerase	1386	GO:0009813;;GO:0016872;;GO:0016872;;GO:0016872;;GO:0045430;;GO:0016872;	biological_process;;molecular_function;;molecular_function;;molecular_function;;molecular_function;;molecular_function;;	BP:flavonoid biosynthetic process;;MF:intramolecular lyase activity;;MF:intramolecular lyase activity;;MF:intramolecular lyase activity;;MF:chalcone isomerase activity;;MF:intramolecular lyase activity;;	------	------
TRINITY_DN27138_c0_g1	blue	ABCC-3	0.542	0.325	-0.0723	-0.0482	0.282	0.335	0.114	0.0814	0.221	0.0721	0.343	0.351	0.379	0.146	0.329	0.626	0.336	-0.0338	0.282	-0.0275	0.376	0.318	0.355	0.32	0.372	K05666	ABCC2	map02010	ABC transporters)	XP_010915338.1	PREDICTED: ABC transporter C family member 8 [Elaeis guineensis])	gi|334302926|sp|Q8LGU1.3|AB8C_ARATH;;	RecName: Full=ABC transporter C family member 8; Short=ABC transporter ABCC.8; Short=AtABCC8; AltName: Full=ATP-energized glutathione S-conjugate pump 6; AltName: Full=Glutathione S-conjugate-transporting ATPase 6; AltName: Full=Multidrug resistance-associated protein 6; Flags: Precursor;;	------	------	------	586	GO:0016021;;GO:0005524;;GO:0042626;	cellular_component;;molecular_function;;molecular_function;;	CC:integral component of membrane;;MF:ATP binding;;MF:ATPase activity, coupled to transmembrane movement of substances;;	------	------
TRINITY_DN30926_c3_g1	blue	GATA-1	0.494	-0.217	-0.012	0.362	0.451	0.609	0.413	0.382	0.443	-0.202	0.516	0.539	0.564	0.409	0.492	0.302	0.496	0.385	0.518	-0.22	0.479	0.507	0.504	0.499	0.532	------	------	------	------	XP_009382468.1	PREDICTED: GATA transcription factor 4-like isoform X2 [Musa acuminata subsp. malaccensis])	gi|71660752|sp|Q9SV30.1|GATA8_ARATH;;	RecName: Full=GATA transcription factor 8;;	PF00320.24	GATA	GATA zinc finger	1077	GO:0003700;;GO:0043565;;GO:0008270;	molecular_function;;molecular_function;;molecular_function;;	MF:transcription factor activity, sequence-specific DNA binding;;MF:sequence-specific DNA binding;;MF:zinc ion binding;;	------	------
TRINITY_DN33857_c3_g1	blue	PAL-1	0.494	-0.253	-0.108	0.451	0.583	0.554	0.586	0.529	0.559	-0.348	0.64	0.624	0.657	0.547	0.623	0.515	0.642	0.497	0.577	-0.1	0.595	0.613	0.606	0.588	0.625	K10775	PAL	map00940;;map00360	Phenylpropanoid biosynthesis);;Phenylalanine metabolism)	NP_001305567.1	phenylalanine ammonia-lyase-like [Solanum tuberosum])	gi|1171997|sp|P45733.1|PAL3_TOBAC;;	RecName: Full=Phenylalanine ammonia-lyase;;	PF00221.16	Lyase_aromatic	Aromatic amino acid lyase	836	GO:0009800;;GO:0006559;;GO:0009800;;GO:0006559;;GO:0006559;;GO:0005737;;GO:0005737;;GO:0005737;;GO:0045548;;GO:0045548;;GO:0016841;	biological_process;;biological_process;;biological_process;;biological_process;;biological_process;;cellular_component;;cellular_component;;cellular_component;;molecular_function;;molecular_function;;molecular_function;;	BP:cinnamic acid biosynthetic process;;BP:L-phenylalanine catabolic process;;BP:cinnamic acid biosynthetic process;;BP:L-phenylalanine catabolic process;;BP:L-phenylalanine catabolic process;;CC:cytoplasm;;CC:cytoplasm;;CC:cytoplasm;;MF:phenylalanine ammonia-lyase activity;;MF:phenylalanine ammonia-lyase activity;;MF:ammonia-lyase activity;;	------	------
TRINITY_DN36701_c2_g2	blue	AP2-3	0.482	-0.385	0.373	0.437	0.547	0.528	0.422	0.419	0.519	-0.464	0.548	0.633	0.642	0.497	0.54	0.461	0.55	0.537	0.406	-0.308	0.602	0.64	0.609	0.608	0.633	K09287	RAV	------	------	XP_010924129.2	PREDICTED: LOW QUALITY PROTEIN: AP2/ERF and B3 domain-containing transcription repressor RAV2-like [Elaeis guineensis])	gi|122249209|sp|Q6L4H4.1|Y5498_ORYSJ;;	RecName: Full=AP2/ERF and B3 domain-containing protein Os05g0549800;;	PF00847.17	AP2	AP2 domain	1193	GO:0006351;;GO:0005634;;GO:0003677;;GO:0003700;	biological_process;;cellular_component;;molecular_function;;molecular_function;;	BP:transcription, DNA-templated;;CC:nucleus;;MF:DNA binding;;MF:transcription factor activity, sequence-specific DNA binding;;	------	------
TRINITY_DN33866_c1_g1	blue	Zinc finger-1	0.47	0.422	0.0602	-0.193	0.141	0.394	-0.00783	-0.0444	0.0844	0.27	0.255	0.251	0.29	0.00739	0.23	0.395	0.221	-0.16	0.234	-0.12	0.298	0.194	0.246	0.218	0.259	------	------	------	------	XP_010253625.1	PREDICTED: zinc finger protein JACKDAW-like [Nelumbo nucifera])	gi|75325688|sp|Q700D2.1|IDD10_ARATH;;	RecName: Full=Zinc finger protein JACKDAW; AltName: Full=ID1-like zinc finger protein 3; AltName: Full=Protein indeterminate-domain 10;;	------	------	------	1987	GO:0003676;;GO:0003676;	molecular_function;;molecular_function;;	MF:nucleic acid binding;;MF:nucleic acid binding;;	------	------
TRINITY_DN32159_c0_g8	pink	peroxidase-2	0.458	-0.313	-0.0602	0.44	0.545	0.608	0.54	0.5	0.537	-0.277	0.584	0.597	0.615	0.505	0.559	0.339	0.568	0.482	0.58	-0.111	0.539	0.547	0.569	0.557	0.598	K00430	E1.11.1.7	map00940	Phenylpropanoid biosynthesis)	XP_010928551.1	PREDICTED: peroxidase 31-like [Elaeis guineensis])	gi|26397798|sp|Q9FL16.1|PER63_ARATH;;	RecName: Full=Peroxidase 63; Short=Atperox P63; AltName: Full=ATP26a; Flags: Precursor;;	PF00141.20	peroxidase	Peroxidase	904	GO:0042744;;GO:0006979;;GO:0042744;;GO:0006979;;GO:0042744;;GO:0006979;;GO:0005576;;GO:0005576;;GO:0005576;;GO:0020037;;GO:0046872;;GO:0004601;;GO:0020037;;GO:0046872;;GO:0004601;;GO:0020037;;GO:0046872;;GO:0004601;	biological_process;;biological_process;;biological_process;;biological_process;;biological_process;;biological_process;;cellular_component;;cellular_component;;cellular_component;;molecular_function;;molecular_function;;molecular_function;;molecular_function;;molecular_function;;molecular_function;;molecular_function;;molecular_function;;molecular_function;;	BP:hydrogen peroxide catabolic process;;BP:response to oxidative stress;;BP:hydrogen peroxide catabolic process;;BP:response to oxidative stress;;BP:hydrogen peroxide catabolic process;;BP:response to oxidative stress;;CC:extracellular region;;CC:extracellular region;;CC:extracellular region;;MF:heme binding;;MF:metal ion binding;;MF:peroxidase activity;;MF:heme binding;;MF:metal ion binding;;MF:…	------	------
TRINITY_DN33857_c3_g2	blue	GATA-2	0.458	-0.398	0.157	0.488	0.503	0.576	0.473	0.444	0.505	-0.299	0.581	0.622	0.639	0.519	0.593	0.335	0.547	0.518	0.529	-0.269	0.6	0.564	0.581	0.581	0.585	------	------	------	------	XP_020096791.1	GATA transcription factor 21-like [Ananas comosus])	gi|71660811|sp|Q9SZI6.1|GAT22_ARATH;;	RecName: Full=Putative GATA transcription factor 22;;	PF00320.24	GATA	GATA zinc finger	2199	GO:0003700;;GO:0043565;;GO:0008270;;GO:0003700;;GO:0043565;;GO:0008270;	molecular_function;;molecular_function;;molecular_function;;molecular_function;;molecular_function;;molecular_function;;	MF:transcription factor activity, sequence-specific DNA binding;;MF:sequence-specific DNA binding;;MF:zinc ion binding;;MF:transcription factor activity, sequence-specific DNA binding;;MF:sequence-specific DNA binding;;MF:zinc ion binding;;	------	------
TRINITY_DN34629_c0_g1	pink	PAL-2	0.458	-0.301	-0.157	0.491	0.616	0.542	0.643	0.59	0.603	-0.373	0.653	0.626	0.655	0.588	0.63	0.49	0.65	0.54	0.61	-0.0299	0.588	0.588	0.607	0.579	0.622	K10775	PAL	map00940;;map00360	Phenylpropanoid biosynthesis);;Phenylalanine metabolism)	AAR24505.1	phenylalanine ammonia-lyase [Bambusa oldhamii])	gi|3024363|sp|Q43210.1|PALY_WHEAT;;	RecName: Full=Phenylalanine ammonia-lyase;;	PF00221.16	Lyase_aromatic	Aromatic amino acid lyase	531	GO:0009800;;GO:0006559;;GO:0009800;;GO:0006559;;GO:0009800;;GO:0006559;;GO:0009800;;GO:0006559;;GO:0005737;;GO:0005737;;GO:0005737;;GO:0005737;;GO:0045548;;GO:0045548;;GO:0045548;;GO:0045548;	biological_process;;biological_process;;biological_process;;biological_process;;biological_process;;biological_process;;biological_process;;biological_process;;cellular_component;;cellular_component;;cellular_component;;cellular_component;;molecular_function;;molecular_function;;molecular_function;;molecular_function;;	BP:cinnamic acid biosynthetic process;;BP:L-phenylalanine catabolic process;;BP:cinnamic acid biosynthetic process;;BP:L-phenylalanine catabolic process;;BP:cinnamic acid biosynthetic process;;BP:L-phenylalanine catabolic process;;BP:cinnamic acid biosynthetic process;;BP:L-phenylalanine catabolic process;;CC:cytoplasm;;CC:cytoplasm;;CC:cytoplasm;;CC:cytoplasm;;MF:phenylalanine ammonia-lyase acti…	------	------
TRINITY_DN34672_c1_g1	blue	NAC-1	0.458	-0.114	0.12	0.329	0.405	0.535	0.363	0.35	0.366	-0.16	0.434	0.384	0.441	0.399	0.455	0.287	0.464	0.315	0.388	-0.513	0.384	0.453	0.425	0.423	0.42	------	------	------	------	XP_010921105.1	PREDICTED: NAC transcription factor NAM-B2 [Elaeis guineensis])	gi|425936354|sp|A0SPJ9.1|NAM2_HORVD;;	RecName: Full=NAC transcription factor NAM-2; Short=HvNAM-2;;	PF02365.12	NAM	No apical meristem (NAM) protein	1887	GO:0006355;;GO:0006351;;GO:0006355;;GO:0006351;;GO:0006355;;GO:0006351;;GO:0006355;;GO:0006351;;GO:0005634;;GO:0005634;;GO:0005634;;GO:0005634;;GO:0003677;;GO:0003677;;GO:0003677;;GO:0003677;	biological_process;;biological_process;;biological_process;;biological_process;;biological_process;;biological_process;;biological_process;;biological_process;;cellular_component;;cellular_component;;cellular_component;;cellular_component;;molecular_function;;molecular_function;;molecular_function;;molecular_function;;	BP:regulation of transcription, DNA-templated;;BP:transcription, DNA-templated;;BP:regulation of transcription, DNA-templated;;BP:transcription, DNA-templated;;BP:regulation of transcription, DNA-templated;;BP:transcription, DNA-templated;;BP:regulation of transcription, DNA-templated;;BP:transcription, DNA-templated;;CC:nucleus;;CC:nucleus;;CC:nucleus;;CC:nucleus;;MF:DNA binding;;MF:DNA binding;…	------	------
TRINITY_DN36411_c0_g5	blue	NAC-2	0.458	-0.397	-0.349	0.548	0.613	0.489	0.625	0.631	0.627	-0.519	0.6	0.585	0.582	0.591	0.579	0.499	0.608	0.575	0.506	-0.187	0.571	0.576	0.611	0.56	0.619	------	------	------	------	AIZ68168.1	NAC domain-containing protein 74-like isoform X1 [Ornithogalum longebracteatum])	gi|51316421|sp|Q84K00.2|NAC78_ARATH;;	RecName: Full=NAC domain-containing protein 78; Short=ANAC078; AltName: Full=Protein NTM1-like 11;;	PF02365.12	NAM	No apical meristem (NAM) protein	696	GO:0006355;;GO:0006351;;GO:0006355;;GO:0006351;;GO:0006355;;GO:0006351;;GO:0005634;;GO:0005634;;GO:0016021;;GO:0005634;;GO:0003677;;GO:0003677;;GO:0003677;	biological_process;;biological_process;;biological_process;;biological_process;;biological_process;;biological_process;;cellular_component;;cellular_component;;cellular_component;;cellular_component;;molecular_function;;molecular_function;;molecular_function;;	BP:regulation of transcription, DNA-templated;;BP:transcription, DNA-templated;;BP:regulation of transcription, DNA-templated;;BP:transcription, DNA-templated;;BP:regulation of transcription, DNA-templated;;BP:transcription, DNA-templated;;CC:nucleus;;CC:nucleus;;CC:integral component of membrane;;CC:nucleus;;MF:DNA binding;;MF:DNA binding;;MF:DNA binding;;	------	------
TRINITY_DN39226_c3_g2	blue	LOB-2	0.458	-0.554	0.132	0.647	0.573	0.623	0.578	0.579	0.606	-0.508	0.59	0.579	0.562	0.628	0.561	0.308	0.582	0.659	0.561	-0.44	0.583	0.638	0.613	0.609	0.615	------	------	------	------	XP_009617763.1	PREDICTED: LOB domain-containing protein 16-like [Nicotiana tomentosiformis])	gi|29428045|sp|Q9SLB7.1|LBD16_ARATH;;	RecName: Full=LOB domain-containing protein 16; AltName: Full=ASYMMETRIC LEAVES 2-like protein 18; Short=AS2-like protein 18;;	PF03195.11	DUF260	Protein of unknown function DUF260	1280	------	------	------	------	------
TRINITY_DN46996_c1_g7	blue	ABCC-7	0.458	0.301	0.0482	-0.0872	0.223	0.284	0.0557	0.0191	0.165	0.0747	0.268	0.292	0.33	0.0996	0.252	0.537	0.27	-0.0504	0.193	-0.0394	0.315	0.254	0.283	0.254	0.308	K05666	ABCC2	map02010	ABC transporters)	PKA59029.1	ABC transporter C family member 8 [Apostasia shenzhenica])	gi|334302926|sp|Q8LGU1.3|AB8C_ARATH;;	RecName: Full=ABC transporter C family member 8; Short=ABC transporter ABCC.8; Short=AtABCC8; AltName: Full=ATP-energized glutathione S-conjugate pump 6; AltName: Full=Glutathione S-conjugate-transporting ATPase 6; AltName: Full=Multidrug resistance-associated protein 6; Flags: Precursor;;	------	------	------	588	GO:0016021;;GO:0016021;;GO:0016021;;GO:0005524;;GO:0042626;;GO:0005524;;GO:0042626;;GO:0005524;;GO:0042626;	cellular_component;;cellular_component;;cellular_component;;molecular_function;;molecular_function;;molecular_function;;molecular_function;;molecular_function;;molecular_function;;	CC:integral component of membrane;;CC:integral component of membrane;;CC:integral component of membrane;;MF:ATP binding;;MF:ATPase activity, coupled to transmembrane movement of substances;;MF:ATP binding;;MF:ATPase activity, coupled to transmembrane movement of substances;;MF:ATP binding;;MF:ATPase activity, coupled to transmembrane movement of substances;;	------	------
TRINITY_DN37615_c0_g1	pink	E2F	0.44	-0.295	-0.0542	0.435	0.602	0.586	0.601	0.565	0.586	-0.238	0.627	0.607	0.63	0.586	0.624	0.445	0.616	0.488	0.604	-0.0683	0.553	0.557	0.633	0.596	0.649	K09391	E2F7_8	------	------	XP_019233450.1	PREDICTED: E2F transcription factor-like E2FE [Nicotiana attenuata])	gi|75157824|sp|Q8LSZ4.1|E2FE_ARATH;;	RecName: Full=E2F transcription factor-like E2FE; AltName: Full=DP-E2F-like protein 1; AltName: Full=E2F-like repressor E2L3;;	PF02319.17	E2F_TDP	E2F/DP family winged-helix DNA-binding domain	818	GO:0042023;;GO:0032876;;GO:0006351;;GO:0006351;;GO:0006351;;GO:0006351;;GO:0005634;;GO:0005667;;GO:0005634;;GO:0005667;;GO:0005634;;GO:0005667;;GO:0005634;;GO:0005667;;GO:0003677;;GO:0003700;;GO:0003677;;GO:0003700;;GO:0003677;;GO:0003700;;GO:0003677;;GO:0003700;	biological_process;;biological_process;;biological_process;;biological_process;;biological_process;;biological_process;;cellular_component;;cellular_component;;cellular_component;;cellular_component;;cellular_component;;cellular_component;;cellular_component;;cellular_component;;molecular_function;;molecular_function;;molecular_function;;molecular_function;;molecular_function;;molecular_function;…	BP:DNA endoreduplication;;BP:negative regulation of DNA endoreduplication;;BP:transcription, DNA-templated;;BP:transcription, DNA-templated;;BP:transcription, DNA-templated;;BP:transcription, DNA-templated;;CC:nucleus;;CC:transcription factor complex;;CC:nucleus;;CC:transcription factor complex;;CC:nucleus;;CC:transcription factor complex;;CC:nucleus;;CC:transcription factor complex;;MF:DNA bindi…	------	------
TRINITY_DN36394_c3_g1	pink	PAL-4	0.434	-0.385	-0.0602	0.521	0.62	0.506	0.623	0.58	0.604	-0.448	0.645	0.639	0.665	0.589	0.614	0.488	0.636	0.586	0.563	-0.0137	0.615	0.607	0.616	0.594	0.636	K10775	PAL	map00940;;map00360	Phenylpropanoid biosynthesis);;Phenylalanine metabolism)	XP_009392118.1	PREDICTED: phenylalanine ammonia-lyase-like [Musa acuminata subsp. malaccensis])	gi|1172001|sp|P45730.1|PALY_POPTR;;	RecName: Full=Phenylalanine ammonia-lyase;;	PF13054.3;;PF00221.16	DUF3915;;Lyase_aromatic	Protein of unknown function (DUF3915);;Aromatic amino acid lyase	1040	GO:0009800;;GO:0006559;;GO:0009800;;GO:0006559;;GO:0009800;;GO:0006559;;GO:0009800;;GO:0006559;;GO:0005737;;GO:0005737;;GO:0005737;;GO:0005737;;GO:0045548;;GO:0045548;;GO:0045548;;GO:0045548;	biological_process;;biological_process;;biological_process;;biological_process;;biological_process;;biological_process;;biological_process;;biological_process;;cellular_component;;cellular_component;;cellular_component;;cellular_component;;molecular_function;;molecular_function;;molecular_function;;molecular_function;;	BP:cinnamic acid biosynthetic process;;BP:L-phenylalanine catabolic process;;BP:cinnamic acid biosynthetic process;;BP:L-phenylalanine catabolic process;;BP:cinnamic acid biosynthetic process;;BP:L-phenylalanine catabolic process;;BP:cinnamic acid biosynthetic process;;BP:L-phenylalanine catabolic process;;CC:cytoplasm;;CC:cytoplasm;;CC:cytoplasm;;CC:cytoplasm;;MF:phenylalanine ammonia-lyase acti…	------	------
TRINITY_DN46996_c1_g4	blue	ABCC-6	0.434	0.458	0	-0.218	0.127	0.225	-0.0339	-0.0809	0.0661	0.232	0.204	0.211	0.255	-0.00565	0.187	0.512	0.188	-0.192	0.151	0.0156	0.231	0.164	0.203	0.167	0.221	K05666	ABCC2	map02010	ABC transporters)	XP_008811726.1	PREDICTED: LOW QUALITY PROTEIN: ABC transporter C family member 8 [Phoenix dactylifera])	gi|334302926|sp|Q8LGU1.3|AB8C_ARATH;;	RecName: Full=ABC transporter C family member 8; Short=ABC transporter ABCC.8; Short=AtABCC8; AltName: Full=ATP-energized glutathione S-conjugate pump 6; AltName: Full=Glutathione S-conjugate-transporting ATPase 6; AltName: Full=Multidrug resistance-associated protein 6; Flags: Precursor;;	PF00664.20;;PF00005.24	ABC_membrane;;ABC_tran	ABC transporter transmembrane region;;ABC transporter	3104	GO:0016021;;GO:0005524;;GO:0042626;	cellular_component;;molecular_function;;molecular_function;;	CC:integral component of membrane;;MF:ATP binding;;MF:ATPase activity, coupled to transmembrane movement of substances;;	------	------
TRINITY_DN47689_c1_g1	pink	PAL-6	0.434	-0.47	-0.132	0.604	0.671	0.548	0.704	0.665	0.669	-0.505	0.687	0.684	0.697	0.659	0.665	0.475	0.686	0.659	0.624	-0.0412	0.64	0.647	0.66	0.636	0.678	K10775	PAL	map00940;;map00360	Phenylpropanoid biosynthesis);;Phenylalanine metabolism)	XP_009392118.1	PREDICTED: phenylalanine ammonia-lyase-like [Musa acuminata subsp. malaccensis])	gi|1171996|sp|P45729.1|PAL3_PETCR;;	RecName: Full=Phenylalanine ammonia-lyase 3;;	PF00221.16	Lyase_aromatic	Aromatic amino acid lyase	1833	GO:0009800;;GO:0006559;;GO:0009800;;GO:0006559;;GO:0009800;;GO:0006559;;GO:0009800;;GO:0006559;;GO:0005737;;GO:0005737;;GO:0005737;;GO:0005737;;GO:0045548;;GO:0045548;;GO:0045548;;GO:0045548;	biological_process;;biological_process;;biological_process;;biological_process;;biological_process;;biological_process;;biological_process;;biological_process;;cellular_component;;cellular_component;;cellular_component;;cellular_component;;molecular_function;;molecular_function;;molecular_function;;molecular_function;;	BP:cinnamic acid biosynthetic process;;BP:L-phenylalanine catabolic process;;BP:cinnamic acid biosynthetic process;;BP:L-phenylalanine catabolic process;;BP:cinnamic acid biosynthetic process;;BP:L-phenylalanine catabolic process;;BP:cinnamic acid biosynthetic process;;BP:L-phenylalanine catabolic process;;CC:cytoplasm;;CC:cytoplasm;;CC:cytoplasm;;CC:cytoplasm;;MF:phenylalanine ammonia-lyase acti…	------	------
TRINITY_DN44303_c0_g1	blue	bHLH-5	0.422	-0.578	-0.0602	0.729	0.69	0.604	0.763	0.735	0.745	-0.491	0.66	0.669	0.641	0.745	0.651	0.331	0.662	0.738	0.674	-0.0906	0.615	0.611	0.649	0.656	0.654	------	------	------	------	XP_023872840.1	basic helix-loop-helix protein A [Quercus suber])	gi|586946287|sp|E3SXU4.1|BHLHW_PEA;;	RecName: Full=Basic helix-loop-helix protein A [Pisum sativum];;	PF14215.3;;PF00010.23	bHLH-MYC_N;;HLH	bHLH-MYC and R2R3-MYB transcription factors N-terminal;;Helix-loop-helix DNA-binding domain	2410	GO:0046983;;GO:0046983;;GO:0046983;	molecular_function;;molecular_function;;molecular_function;;	MF:protein dimerization activity;;MF:protein dimerization activity;;MF:protein dimerization activity;;	------	------
TRINITY_DN47689_c0_g2	pink	PAL-5	0.422	-0.301	-0.12	0.477	0.566	0.494	0.592	0.545	0.554	-0.374	0.628	0.603	0.623	0.554	0.6	0.488	0.62	0.517	0.578	0.045	0.581	0.58	0.58	0.559	0.593	K10775	PAL	map00940;;map00360	Phenylpropanoid biosynthesis);;Phenylalanine metabolism)	AKN80396.1	phenylalanine ammonia lyase, partial [Tulipa fosteriana])	gi|1171999|sp|P45727.1|PALY_PERAE;;	RecName: Full=Phenylalanine ammonia-lyase;;	PF00221.16	Lyase_aromatic	Aromatic amino acid lyase	551	GO:0009800;;GO:0006559;;GO:0009800;;GO:0006559;;GO:0009800;;GO:0006559;;GO:0005737;;GO:0005737;;GO:0005737;;GO:0045548;;GO:0045548;;GO:0016746;;GO:0045548;	biological_process;;biological_process;;biological_process;;biological_process;;biological_process;;biological_process;;cellular_component;;cellular_component;;cellular_component;;molecular_function;;molecular_function;;molecular_function;;molecular_function;;	BP:cinnamic acid biosynthetic process;;BP:L-phenylalanine catabolic process;;BP:cinnamic acid biosynthetic process;;BP:L-phenylalanine catabolic process;;BP:cinnamic acid biosynthetic process;;BP:L-phenylalanine catabolic process;;CC:cytoplasm;;CC:cytoplasm;;CC:cytoplasm;;MF:phenylalanine ammonia-lyase activity;;MF:phenylalanine ammonia-lyase activity;;MF:transferase activity, transferring acyl g…	------	------
TRINITY_DN43044_c1_g4	blue	NAC-4	0.385	-0.0602	0.181	0.187	0.328	0.425	0.237	0.248	0.305	-0.189	0.385	0.421	0.414	0.247	0.362	0.326	0.365	0.251	0.285	-0.467	0.409	0.425	0.401	0.37	0.397	------	------	------	------	XP_020578930.1	NAC domain-containing protein 68-like [Phalaenopsis equestris])	gi|75268448|sp|Q52QH4.1|NAC68_ORYSJ;;	RecName: Full=NAC domain-containing protein 68; Short=ONAC068;;	PF02365.12	NAM	No apical meristem (NAM) protein	600	GO:0006355;;GO:0006351;;GO:0006355;;GO:0006351;;GO:0005634;;GO:0005634;;GO:0003677;;GO:0003677;	biological_process;;biological_process;;biological_process;;biological_process;;cellular_component;;cellular_component;;molecular_function;;molecular_function;;	BP:regulation of transcription, DNA-templated;;BP:transcription, DNA-templated;;BP:regulation of transcription, DNA-templated;;BP:transcription, DNA-templated;;CC:nucleus;;CC:nucleus;;MF:DNA binding;;MF:DNA binding;;	------	------
TRINITY_DN42721_c0_g2	blue	MYB-13	0.373	0.169	0.181	-0.0802	0.161	0.297	0.027	-0.0461	0.104	0.157	0.294	0.392	0.424	0.0813	0.304	0.452	0.285	-0.0408	0.269	0.171	0.352	0.313	0.321	0.323	0.367	K09422	MYBP	------	------	XP_010939500.1	PREDICTED: myb-related protein 306 [Elaeis guineensis])	gi|75107027|sp|P81392.1|MYB06_ANTMA;;	RecName: Full=Myb-related protein 306;;	PF00249.28	Myb_DNA-binding	Myb-like DNA-binding domain	1232	GO:0030154;;GO:0006357;;GO:0005634;;GO:0003677;;GO:0003677;;GO:0003677;;GO:0000981;;GO:0043565;;GO:0001135;;GO:0044212;	biological_process;;biological_process;;cellular_component;;molecular_function;;molecular_function;;molecular_function;;molecular_function;;molecular_function;;molecular_function;;molecular_function;;	BP:cell differentiation;;BP:regulation of transcription from RNA polymerase II promoter;;CC:nucleus;;MF:DNA binding;;MF:DNA binding;;MF:DNA binding;;MF:RNA polymerase II transcription factor activity, sequence-specific DNA binding;;MF:sequence-specific DNA binding;;MF:transcription factor activity, RNA polymerase II transcription factor recruiting;;MF:transcription regulatory region DNA binding;;	------	------
TRINITY_DN42505_c2_g1	pink	F3'H-3	0.337	0.0241	-0.0843	0.161	0.315	0.529	0.349	0.286	0.295	0.0782	0.351	0.339	0.378	0.234	0.371	0.0366	0.343	0.173	0.394	-0.458	0.26	0.292	0.311	0.313	0.321	K05280	E1.14.13.21	map00941;;map00944	Flavonoid biosynthesis);;Flavone and flavonol biosynthesis)	AIC73642.1	flavonoid 3'-hydroxylase [Anthurium andraeanum])	gi|27151498|sp|Q9SBQ9.1|F3PH_PETHY;;	RecName: Full=Flavonoid 3'-monooxygenase; AltName: Full=Cytochrome P450 75B2; AltName: Full=Flavonoid 3'-hydroxylase [Petunia x hybrida];;	PF00067.19	p450	Cytochrome P450	1872	GO:0016711;;GO:0020037;;GO:0005506;;GO:0016711;;GO:0020037;;GO:0005506;;GO:0020037;;GO:0005506;;GO:0004497;;GO:0016705;	molecular_function;;molecular_function;;molecular_function;;molecular_function;;molecular_function;;molecular_function;;molecular_function;;molecular_function;;molecular_function;;molecular_function;;	MF:flavonoid 3'-monooxygenase activity;;MF:heme binding;;MF:iron ion binding;;MF:flavonoid 3'-monooxygenase activity;;MF:heme binding;;MF:iron ion binding;;MF:heme binding;;MF:iron ion binding;;MF:monooxygenase activity;;MF:oxidoreductase activity, acting on paired donors, with incorporation or reduction of molecular oxygen;;	------	------
TRINITY_DN34629_c0_g2	pink	PAL-3	0.325	-0.518	0.00602	0.577	0.607	0.446	0.628	0.598	0.611	-0.537	0.613	0.62	0.63	0.605	0.57	0.405	0.602	0.648	0.526	0.0346	0.603	0.58	0.588	0.566	0.609	K10775	PAL	map00940;;map00360	Phenylpropanoid biosynthesis);;Phenylalanine metabolism)	KFK34576.1	hypothetical protein AALP_AA5G163700 [Arabis alpina])	gi|21264489|sp|P45724.2|PAL2_ARATH;;	RecName: Full=Phenylalanine ammonia-lyase 2;;	PF00221.16	Lyase_aromatic	Aromatic amino acid lyase	415	GO:0009800;;GO:0006559;;GO:0009800;;GO:0006559;;GO:0009800;;GO:0006559;;GO:0080167;;GO:0006979;;GO:0005737;;GO:0005737;;GO:0005829;;GO:0045548;;GO:0016829;;GO:0045548;;GO:0045548;	biological_process;;biological_process;;biological_process;;biological_process;;biological_process;;biological_process;;biological_process;;biological_process;;cellular_component;;cellular_component;;cellular_component;;molecular_function;;molecular_function;;molecular_function;;molecular_function;;	BP:cinnamic acid biosynthetic process;;BP:L-phenylalanine catabolic process;;BP:cinnamic acid biosynthetic process;;BP:L-phenylalanine catabolic process;;BP:cinnamic acid biosynthetic process;;BP:L-phenylalanine catabolic process;;BP:response to karrikin;;BP:response to oxidative stress;;CC:cytoplasm;;CC:cytoplasm;;CC:cytosol;;MF:phenylalanine ammonia-lyase activity;;MF:lyase activity;;MF:phenyla…	------	------
TRINITY_DN41611_c0_g1	pink	bZIP-3	0.325	-0.181	-0.0723	0.261	0.381	0.48	0.399	0.35	0.376	-0.147	0.394	0.391	0.416	0.318	0.361	0.155	0.381	0.318	0.378	-0.0972	0.365	0.359	0.383	0.38	0.42	------	------	------	------	XP_010923730.1	PREDICTED: probable transcription factor PosF21 [Elaeis guineensis])	gi|803341883|sp|Q6S4P4.2|RF2B_ORYSJ;;	RecName: Full=Transcription factor RF2b;;	PF00170.18;;PF07716.12	bZIP_1;;bZIP_2	bZIP transcription factor;;Basic region leucine zipper	2616	GO:0003700;;GO:0003700;	molecular_function;;molecular_function;;	MF:transcription factor activity, sequence-specific DNA binding;;MF:transcription factor activity, sequence-specific DNA binding;;	------	------
TRINITY_DN36019_c3_g4	blue	bHLH-3	0.289	-0.349	-0.385	0.436	0.41	0.457	0.492	0.485	0.429	-0.401	0.385	0.331	0.37	0.408	0.382	0.0697	0.391	0.437	0.339	-0.412	0.325	0.392	0.38	0.378	0.383	------	------	------	------	XP_008790987.1	PREDICTED: basic helix-loop-helix protein A isoform X1 [Phoenix dactylifera])	gi|586946287|sp|E3SXU4.1|BHLHW_PEA;;	RecName: Full=Basic helix-loop-helix protein A [Pisum sativum];;	PF00010.23	HLH	Helix-loop-helix DNA-binding domain	1056	GO:0046983;;GO:0046983;	molecular_function;;molecular_function;;	MF:protein dimerization activity;;MF:protein dimerization activity;;	------	------
TRINITY_DN40704_c0_g2	blue	BoGH3B	0.289	0.337	0.169	-0.175	0.131	0.292	0.08	0.00783	0.0553	0.394	0.258	0.182	0.273	0.0761	0.264	0.293	0.219	-0.121	0.243	0.0526	0.208	0.133	0.223	0.195	0.223	K01188;K05349	bglX;E3.2.1.21	map00460;;map00940;;map00500	Cyanoamino acid metabolism);;Phenylpropanoid biosynthesis);;Starch and sucrose metabolism)	XP_019262361.1	PREDICTED: uncharacterized protein LOC109240179 [Nicotiana attenuata])	gi|597500950|sp|A7LXU3.1|BGH3B_BACO1;;	RecName: Full=Beta-glucosidase BoGH3B; AltName: Full=Glycosyl hydrolase family protein 3B; Short=BoGH3B; Flags: Precursor;;	PF00933.18	Glyco_hydro_3	Glycosyl hydrolase family 3 N terminal domain	2026	GO:0005975;;GO:0005975;;GO:0005975;;GO:0004553;;GO:0004553;;GO:0004553;	biological_process;;biological_process;;biological_process;;molecular_function;;molecular_function;;molecular_function;;	BP:carbohydrate metabolic process;;BP:carbohydrate metabolic process;;BP:carbohydrate metabolic process;;MF:hydrolase activity, hydrolyzing O-glycosyl compounds;;MF:hydrolase activity, hydrolyzing O-glycosyl compounds;;MF:hydrolase activity, hydrolyzing O-glycosyl compounds;;	COG1472	G:Carbohydrate transport and metabolism )
TRINITY_DN44255_c2_g2	blue	bHLH-2	0.265	0.0723	-0.108	0.0561	0.275	0.253	0.233	0.146	0.228	0.038	0.311	0.284	0.351	0.208	0.287	0.369	0.296	0.0772	0.282	0.145	0.28	0.249	0.289	0.267	0.329	------	------	------	------	XP_009413611.1	PREDICTED: transcription factor ILI3-like [Musa acuminata subsp. malaccensis])	gi|75294018|sp|Q6YUX0.1|ILI5_ORYSJ;;	RecName: Full=Transcription factor ILI5; Short=OsILI5; AltName: Full=Basic helix-loop-helix protein 170; Short=OsbHLH170; AltName: Full=Protein INCREASED LEAF INCLINATION 5; AltName: Full=Protein POSITIVE REGULATOR OF GRAIN LENGTH 2; AltName: Full=bHLH transcription factor bHLH170 >gi|635552530|sp|A2X9L8.1|ILI5_ORYSI RecName: Full=Transcription factor ILI5; AltName: Full=Basic helix-loop-helix pr…	PF00010.23	HLH	Helix-loop-helix DNA-binding domain	1128	GO:0046983;;GO:0046983;;GO:0046983;;GO:0046983;	molecular_function;;molecular_function;;molecular_function;;molecular_function;;	MF:protein dimerization activity;;MF:protein dimerization activity;;MF:protein dimerization activity;;MF:protein dimerization activity;;	------	------
TRINITY_DN36519_c2_g1	pink	AP2-2	0.241	-0.747	-0.00602	0.735	0.508	0.468	0.605	0.638	0.56	-0.594	0.5	0.479	0.46	0.638	0.472	0.115	0.509	0.734	0.492	-0.0526	0.429	0.533	0.495	0.497	0.499	------	------	------	------	XP_009383447.2	PREDICTED: ethylene-responsive transcription factor ERF022-like [Musa acuminata subsp. malaccensis])	gi|75262233|sp|Q9C9I2.1|ERF21_ARATH;;	RecName: Full=Ethylene-responsive transcription factor ERF021;;	PF00847.17	AP2	AP2 domain	862	GO:0006351;;GO:0006351;;GO:0005634;;GO:0005634;;GO:0003677;;GO:0003700;;GO:0003677;;GO:0003700;	biological_process;;biological_process;;cellular_component;;cellular_component;;molecular_function;;molecular_function;;molecular_function;;molecular_function;;	BP:transcription, DNA-templated;;BP:transcription, DNA-templated;;CC:nucleus;;CC:nucleus;;MF:DNA binding;;MF:transcription factor activity, sequence-specific DNA binding;;MF:DNA binding;;MF:transcription factor activity, sequence-specific DNA binding;;	------	------
TRINITY_DN35383_c0_g3	pink	bZIP-1	0.205	-0.783	0.205	0.711	0.473	0.424	0.496	0.543	0.506	-0.662	0.466	0.503	0.487	0.567	0.46	0.0906	0.462	0.729	0.358	-0.296	0.469	0.574	0.503	0.518	0.511	K14431	TGA	map04075	Plant hormone signal transduction)	XP_010907104.1	PREDICTED: transcription factor TGA2.2-like [Elaeis guineensis])	gi|122772|sp|P23923.1|HBP1B_WHEAT;;	RecName: Full=Transcription factor HBP-1;;	PF14144.3;;PF00170.18;;PF07716.12	DOG1;;bZIP_1;;bZIP_2	Seed dormancy control;;bZIP transcription factor;;Basic region leucine zipper	2385	GO:0006351;;GO:0006351;;GO:0006351;;GO:0006351;;GO:0003700;;GO:0043565;;GO:0003700;;GO:0043565;;GO:0003700;;GO:0043565;;GO:0003700;;GO:0043565;	biological_process;;biological_process;;biological_process;;biological_process;;molecular_function;;molecular_function;;molecular_function;;molecular_function;;molecular_function;;molecular_function;;molecular_function;;molecular_function;;	BP:transcription, DNA-templated;;BP:transcription, DNA-templated;;BP:transcription, DNA-templated;;BP:transcription, DNA-templated;;MF:transcription factor activity, sequence-specific DNA binding;;MF:sequence-specific DNA binding;;MF:transcription factor activity, sequence-specific DNA binding;;MF:sequence-specific DNA binding;;MF:transcription factor activity, sequence-specific DNA binding;;MF:s…	------	------
TRINITY_DN30661_c0_g1	pink	HD-ZIP-2	0.199	-0.748	-0.205	0.712	0.57	0.449	0.687	0.706	0.614	-0.613	0.535	0.548	0.52	0.656	0.549	0.141	0.547	0.737	0.545	-0.067	0.467	0.528	0.54	0.532	0.537	K09338	HD-ZIP	------	------	XP_010913846.1	PREDICTED: homeobox-leucine zipper protein HAT9-like [Elaeis guineensis])	gi|90101577|sp|P46665.3|HAT14_ARATH;;	RecName: Full=Homeobox-leucine zipper protein HAT14; AltName: Full=Homeodomain-leucine zipper protein HAT14; Short=HD-ZIP protein 14;;	PF00046.26;;PF02183.15;;PF05920.8	Homeobox;;HALZ;;Homeobox_KN	Homeobox domain;;Homeobox associated leucine zipper;;Homeobox KN domain	2730	GO:0005634;;GO:0005634;;GO:0005634;;GO:0003700;;GO:0043565;;GO:0003700;;GO:0043565;;GO:0003700;;GO:0043565;	cellular_component;;cellular_component;;cellular_component;;molecular_function;;molecular_function;;molecular_function;;molecular_function;;molecular_function;;molecular_function;;	CC:nucleus;;CC:nucleus;;CC:nucleus;;MF:transcription factor activity, sequence-specific DNA binding;;MF:sequence-specific DNA binding;;MF:transcription factor activity, sequence-specific DNA binding;;MF:sequence-specific DNA binding;;MF:transcription factor activity, sequence-specific DNA binding;;MF:sequence-specific DNA binding;;	------	------
TRINITY_DN43576_c2_g2	blue	GST-5	0.157	-0.843	-0.132	0.748	0.515	0.273	0.511	0.592	0.553	-0.885	0.421	0.465	0.408	0.571	0.383	0.216	0.434	0.75	0.325	0.0498	0.452	0.547	0.48	0.485	0.504	K00799	GST, gst	map00480	Glutathione metabolism)	XP_010938431.1	PREDICTED: glutathione S-transferase 3 [Elaeis guineensis])	gi|417093|sp|Q04522.3|GSTF_SILVU;;	RecName: Full=Glutathione S-transferase; AltName: Full=GST class-phi;;	PF02798.17	GST_N	Glutathione S-transferase, N-terminal domain	508	------	------	------	------	------
TRINITY_DN29343_c0_g1	blue	peroxidase-1	0.114	-0.373	0.259	0.274	0.286	0.276	0.274	0.29	0.279	-0.315	0.274	0.376	0.352	0.261	0.296	0.074	0.295	0.367	0.186	-0.545	0.269	0.364	0.327	0.295	0.33	K00430	E1.11.1.7	map00940	Phenylpropanoid biosynthesis)	XP_010261239.1	PREDICTED: peroxidase N1-like [Nelumbo nucifera])	gi|75315324|sp|Q9XIV8.1|PERN1_TOBAC;;	RecName: Full=Peroxidase N1; AltName: Full=Peroxidase B2; AltName: Full=Peroxidase B3; Flags: Precursor [Nicotiana tabacum];;	------	------	------	1372	GO:0042744;;GO:0006979;;GO:0005576;;GO:0020037;;GO:0046872;;GO:0004601;	biological_process;;biological_process;;cellular_component;;molecular_function;;molecular_function;;molecular_function;;	BP:hydrogen peroxide catabolic process;;BP:response to oxidative stress;;CC:extracellular region;;MF:heme binding;;MF:metal ion binding;;MF:peroxidase activity;;	------	------
TRINITY_DN41196_c2_g1	blue	MYB-12	0.0844	0.675	-0.0362	-0.549	-0.231	-0.0377	-0.286	-0.383	-0.303	0.626	-0.0993	-0.12	-0.0441	-0.33	-0.0945	0.161	-0.116	-0.528	-0.0963	0.202	-0.116	-0.192	-0.153	-0.188	-0.131	K09422	MYBP	------	------	NP_001170228.1	putative MYB DNA-binding domain superfamily protein [Zea mays])	gi|75107028|sp|P81393.1|MYB08_ANTMA;;	RecName: Full=Myb-related protein 308;;	PF00249.28;;PF13921.3	Myb_DNA-binding;;Myb_DNA-bind_6	Myb-like DNA-binding domain;;Myb-like DNA-binding domain	1611	GO:0003677;;GO:0003677;;GO:0003677;;GO:0003677;	molecular_function;;molecular_function;;molecular_function;;molecular_function;;	MF:DNA binding;;MF:DNA binding;;MF:DNA binding;;MF:DNA binding;;	------	------
