# Supplementary material for: Enhancement of the anthocyanin contents of Caladium leaves and petioles via metabolic engineering with co-overexpression of AtPAP1 and ZmLc transcription factors
Source: Front Plant Sci. 2023 Jun 21;14:1186816. doi: 10.3389/fpls.2023.1186816 (PMC10320811; doi:10.3389/fpls.2023.1186816)
Supplement: Supplementary file 12 [file Table_10.xlsx]

## Sheet: Sheet1
Table S9. Visual analysis of node connectivity.
source	target	weight	direction	fromAltName	toAltName
TRINITY_DN24800_c0_g4	TRINITY_DN39689_c0_g1	0.449764	undirected	TRINITY_DN24800_c0_g4	TRINITY_DN39689_c0_g1
TRINITY_DN24800_c0_g4	TRINITY_DN45215_c1_g1	0.44878	undirected	TRINITY_DN24800_c0_g4	TRINITY_DN45215_c1_g1
TRINITY_DN36825_c0_g1	TRINITY_DN45215_c1_g1	0.44874	undirected	TRINITY_DN36825_c0_g1	TRINITY_DN45215_c1_g1
TRINITY_DN36669_c1_g2	TRINITY_DN39689_c0_g1	0.445398	undirected	TRINITY_DN36669_c1_g2	TRINITY_DN39689_c0_g1
TRINITY_DN36825_c0_g1	TRINITY_DN39689_c0_g1	0.442165	undirected	TRINITY_DN36825_c0_g1	TRINITY_DN39689_c0_g1
TRINITY_DN39689_c0_g1	TRINITY_DN40493_c4_g2	0.440702	undirected	TRINITY_DN39689_c0_g1	TRINITY_DN40493_c4_g2
TRINITY_DN36669_c1_g2	TRINITY_DN45215_c1_g1	0.440561	undirected	TRINITY_DN36669_c1_g2	TRINITY_DN45215_c1_g1
TRINITY_DN25872_c1_g1	TRINITY_DN39689_c0_g1	0.439538	undirected	TRINITY_DN25872_c1_g1	TRINITY_DN39689_c0_g1
TRINITY_DN23752_c0_g1	TRINITY_DN36825_c0_g1	0.438427	undirected	TRINITY_DN23752_c0_g1	TRINITY_DN36825_c0_g1
TRINITY_DN24800_c0_g2	TRINITY_DN39689_c0_g1	0.435975	undirected	TRINITY_DN24800_c0_g2	TRINITY_DN39689_c0_g1
TRINITY_DN39689_c0_g1	TRINITY_DN40493_c4_g1	0.435267	undirected	TRINITY_DN39689_c0_g1	TRINITY_DN40493_c4_g1
TRINITY_DN35494_c0_g1	TRINITY_DN36825_c0_g1	0.434455	undirected	TRINITY_DN35494_c0_g1	TRINITY_DN36825_c0_g1
TRINITY_DN39689_c0_g1	TRINITY_DN47224_c2_g3	0.434072	undirected	TRINITY_DN39689_c0_g1	TRINITY_DN47224_c2_g3
TRINITY_DN40493_c4_g2	TRINITY_DN45215_c1_g1	0.433661	undirected	TRINITY_DN40493_c4_g2	TRINITY_DN45215_c1_g1
TRINITY_DN23752_c0_g1	TRINITY_DN24800_c0_g4	0.433404	undirected	TRINITY_DN23752_c0_g1	TRINITY_DN24800_c0_g4
TRINITY_DN39689_c0_g1	TRINITY_DN47769_c1_g3	0.432792	undirected	TRINITY_DN39689_c0_g1	TRINITY_DN47769_c1_g3
TRINITY_DN31854_c2_g1	TRINITY_DN36669_c1_g2	0.431631	undirected	TRINITY_DN31854_c2_g1	TRINITY_DN36669_c1_g2
TRINITY_DN36825_c0_g1	TRINITY_DN40493_c4_g1	0.428003	undirected	TRINITY_DN36825_c0_g1	TRINITY_DN40493_c4_g1
TRINITY_DN24800_c0_g4	TRINITY_DN31854_c2_g1	0.427993	undirected	TRINITY_DN24800_c0_g4	TRINITY_DN31854_c2_g1
TRINITY_DN39689_c0_g1	TRINITY_DN47592_c1_g4	0.427971	undirected	TRINITY_DN39689_c0_g1	TRINITY_DN47592_c1_g4
TRINITY_DN25872_c1_g1	TRINITY_DN45215_c1_g1	0.427868	undirected	TRINITY_DN25872_c1_g1	TRINITY_DN45215_c1_g1
TRINITY_DN45215_c1_g1	TRINITY_DN47224_c2_g3	0.427614	undirected	TRINITY_DN45215_c1_g1	TRINITY_DN47224_c2_g3
TRINITY_DN39689_c0_g1	TRINITY_DN41707_c0_g1	0.427482	undirected	TRINITY_DN39689_c0_g1	TRINITY_DN41707_c0_g1
TRINITY_DN24800_c0_g4	TRINITY_DN35494_c0_g2	0.427384	undirected	TRINITY_DN24800_c0_g4	TRINITY_DN35494_c0_g2
TRINITY_DN23752_c0_g1	TRINITY_DN36669_c1_g2	0.427338	undirected	TRINITY_DN23752_c0_g1	TRINITY_DN36669_c1_g2
TRINITY_DN27286_c0_g1	TRINITY_DN39689_c0_g1	0.426516	undirected	TRINITY_DN27286_c0_g1	TRINITY_DN39689_c0_g1
TRINITY_DN24800_c0_g4	TRINITY_DN35494_c0_g1	0.426324	undirected	TRINITY_DN24800_c0_g4	TRINITY_DN35494_c0_g1
TRINITY_DN31854_c2_g1	TRINITY_DN36825_c0_g1	0.426037	undirected	TRINITY_DN31854_c2_g1	TRINITY_DN36825_c0_g1
TRINITY_DN35494_c0_g2	TRINITY_DN39689_c0_g1	0.425378	undirected	TRINITY_DN35494_c0_g2	TRINITY_DN39689_c0_g1
TRINITY_DN24800_c0_g4	TRINITY_DN40493_c4_g1	0.425375	undirected	TRINITY_DN24800_c0_g4	TRINITY_DN40493_c4_g1
TRINITY_DN35494_c0_g2	TRINITY_DN36825_c0_g1	0.424689	undirected	TRINITY_DN35494_c0_g2	TRINITY_DN36825_c0_g1
TRINITY_DN31720_c2_g1	TRINITY_DN31854_c2_g1	0.424241	undirected	TRINITY_DN31720_c2_g1	TRINITY_DN31854_c2_g1
TRINITY_DN31720_c2_g1	TRINITY_DN45215_c1_g1	0.424148	undirected	TRINITY_DN31720_c2_g1	TRINITY_DN45215_c1_g1
TRINITY_DN23752_c0_g1	TRINITY_DN39689_c0_g1	0.423594	undirected	TRINITY_DN23752_c0_g1	TRINITY_DN39689_c0_g1
TRINITY_DN23752_c0_g1	TRINITY_DN40493_c4_g2	0.422963	undirected	TRINITY_DN23752_c0_g1	TRINITY_DN40493_c4_g2
TRINITY_DN31720_c2_g1	TRINITY_DN35494_c0_g1	0.422552	undirected	TRINITY_DN31720_c2_g1	TRINITY_DN35494_c0_g1
TRINITY_DN24606_c1_g1	TRINITY_DN39689_c0_g1	0.421898	undirected	TRINITY_DN24606_c1_g1	TRINITY_DN39689_c0_g1
TRINITY_DN40493_c4_g1	TRINITY_DN45215_c1_g1	0.421604	undirected	TRINITY_DN40493_c4_g1	TRINITY_DN45215_c1_g1
TRINITY_DN39689_c0_g1	TRINITY_DN45215_c1_g1	0.421262	undirected	TRINITY_DN39689_c0_g1	TRINITY_DN45215_c1_g1
TRINITY_DN35494_c0_g1	TRINITY_DN36669_c1_g2	0.420421	undirected	TRINITY_DN35494_c0_g1	TRINITY_DN36669_c1_g2
TRINITY_DN24800_c0_g2	TRINITY_DN45215_c1_g1	0.420224	undirected	TRINITY_DN24800_c0_g2	TRINITY_DN45215_c1_g1
TRINITY_DN31854_c2_g1	TRINITY_DN47224_c2_g3	0.419713	undirected	TRINITY_DN31854_c2_g1	TRINITY_DN47224_c2_g3
TRINITY_DN36617_c2_g2	TRINITY_DN39689_c0_g1	0.419049	undirected	TRINITY_DN36617_c2_g2	TRINITY_DN39689_c0_g1
TRINITY_DN23752_c0_g1	TRINITY_DN25872_c1_g1	0.419018	undirected	TRINITY_DN23752_c0_g1	TRINITY_DN25872_c1_g1
TRINITY_DN31720_c2_g1	TRINITY_DN39689_c0_g1	0.418419	undirected	TRINITY_DN31720_c2_g1	TRINITY_DN39689_c0_g1
TRINITY_DN24800_c0_g2	TRINITY_DN24800_c0_g4	0.418087	undirected	TRINITY_DN24800_c0_g2	TRINITY_DN24800_c0_g4
TRINITY_DN24800_c0_g2	TRINITY_DN36825_c0_g1	0.4178	undirected	TRINITY_DN24800_c0_g2	TRINITY_DN36825_c0_g1
TRINITY_DN35494_c0_g2	TRINITY_DN36669_c1_g2	0.417699	undirected	TRINITY_DN35494_c0_g2	TRINITY_DN36669_c1_g2
TRINITY_DN27286_c0_g1	TRINITY_DN45215_c1_g1	0.417687	undirected	TRINITY_DN27286_c0_g1	TRINITY_DN45215_c1_g1
TRINITY_DN36669_c1_g2	TRINITY_DN40493_c4_g1	0.417505	undirected	TRINITY_DN36669_c1_g2	TRINITY_DN40493_c4_g1
TRINITY_DN45215_c1_g1	TRINITY_DN47769_c1_g3	0.417298	undirected	TRINITY_DN45215_c1_g1	TRINITY_DN47769_c1_g3
TRINITY_DN37037_c0_g1	TRINITY_DN38834_c0_g1	0.417234	undirected	TRINITY_DN37037_c0_g1	TRINITY_DN38834_c0_g1
TRINITY_DN31854_c2_g1	TRINITY_DN40493_c4_g2	0.416855	undirected	TRINITY_DN31854_c2_g1	TRINITY_DN40493_c4_g2
TRINITY_DN45215_c1_g1	TRINITY_DN47592_c1_g4	0.416228	undirected	TRINITY_DN45215_c1_g1	TRINITY_DN47592_c1_g4
TRINITY_DN34790_c2_g1	TRINITY_DN39689_c0_g1	0.416214	undirected	TRINITY_DN34790_c2_g1	TRINITY_DN39689_c0_g1
TRINITY_DN41707_c0_g1	TRINITY_DN45215_c1_g1	0.41597	undirected	TRINITY_DN41707_c0_g1	TRINITY_DN45215_c1_g1
TRINITY_DN35494_c0_g1	TRINITY_DN40493_c4_g2	0.415404	undirected	TRINITY_DN35494_c0_g1	TRINITY_DN40493_c4_g2
TRINITY_DN31854_c2_g1	TRINITY_DN47592_c1_g4	0.415275	undirected	TRINITY_DN31854_c2_g1	TRINITY_DN47592_c1_g4
TRINITY_DN38834_c0_g1	TRINITY_DN46482_c2_g2	0.414993	undirected	TRINITY_DN38834_c0_g1	TRINITY_DN46482_c2_g2
TRINITY_DN38617_c1_g1	TRINITY_DN39689_c0_g1	0.413877	undirected	TRINITY_DN38617_c1_g1	TRINITY_DN39689_c0_g1
TRINITY_DN36381_c0_g1	TRINITY_DN45215_c1_g1	0.412982	undirected	TRINITY_DN36381_c0_g1	TRINITY_DN45215_c1_g1
TRINITY_DN39689_c0_g1	TRINITY_DN46248_c0_g1	0.4129	undirected	TRINITY_DN39689_c0_g1	TRINITY_DN46248_c0_g1
TRINITY_DN23752_c0_g1	TRINITY_DN47224_c2_g3	0.411792	undirected	TRINITY_DN23752_c0_g1	TRINITY_DN47224_c2_g3
TRINITY_DN39689_c0_g1	TRINITY_DN39689_c0_g2	0.411792	undirected	TRINITY_DN39689_c0_g1	TRINITY_DN39689_c0_g2
TRINITY_DN36381_c0_g1	TRINITY_DN39689_c0_g1	0.41137	undirected	TRINITY_DN36381_c0_g1	TRINITY_DN39689_c0_g1
TRINITY_DN35494_c0_g1	TRINITY_DN47224_c2_g3	0.411273	undirected	TRINITY_DN35494_c0_g1	TRINITY_DN47224_c2_g3
TRINITY_DN27040_c0_g1	TRINITY_DN31854_c2_g1	0.411227	undirected	TRINITY_DN27040_c0_g1	TRINITY_DN31854_c2_g1
TRINITY_DN31854_c2_g1	TRINITY_DN40493_c4_g1	0.411115	undirected	TRINITY_DN31854_c2_g1	TRINITY_DN40493_c4_g1
TRINITY_DN39689_c0_g1	TRINITY_DN44182_c0_g3	0.411037	undirected	TRINITY_DN39689_c0_g1	TRINITY_DN44182_c0_g3
TRINITY_DN35494_c0_g2	TRINITY_DN40493_c4_g2	0.410983	undirected	TRINITY_DN35494_c0_g2	TRINITY_DN40493_c4_g2
TRINITY_DN36825_c0_g1	TRINITY_DN38103_c0_g1	0.410861	undirected	TRINITY_DN36825_c0_g1	TRINITY_DN38103_c0_g1
TRINITY_DN23752_c0_g1	TRINITY_DN36381_c0_g1	0.410745	undirected	TRINITY_DN23752_c0_g1	TRINITY_DN36381_c0_g1
TRINITY_DN37037_c0_g1	TRINITY_DN46427_c0_g1	0.410546	undirected	TRINITY_DN37037_c0_g1	TRINITY_DN46427_c0_g1
TRINITY_DN31854_c2_g1	TRINITY_DN38617_c1_g1	0.410489	undirected	TRINITY_DN31854_c2_g1	TRINITY_DN38617_c1_g1
TRINITY_DN38834_c0_g1	TRINITY_DN46427_c0_g1	0.410403	undirected	TRINITY_DN38834_c0_g1	TRINITY_DN46427_c0_g1
TRINITY_DN31854_c2_g1	TRINITY_DN36381_c0_g1	0.410347	undirected	TRINITY_DN31854_c2_g1	TRINITY_DN36381_c0_g1
TRINITY_DN38103_c0_g1	TRINITY_DN39689_c0_g1	0.410304	undirected	TRINITY_DN38103_c0_g1	TRINITY_DN39689_c0_g1
TRINITY_DN35731_c2_g1	TRINITY_DN39689_c0_g1	0.410014	undirected	TRINITY_DN35731_c2_g1	TRINITY_DN39689_c0_g1
TRINITY_DN39689_c0_g1	TRINITY_DN44069_c2_g4	0.409792	undirected	TRINITY_DN39689_c0_g1	TRINITY_DN44069_c2_g4
TRINITY_DN25872_c1_g1	TRINITY_DN35494_c0_g2	0.409637	undirected	TRINITY_DN25872_c1_g1	TRINITY_DN35494_c0_g2
TRINITY_DN27286_c0_g1	TRINITY_DN31854_c2_g1	0.409576	undirected	TRINITY_DN27286_c0_g1	TRINITY_DN31854_c2_g1
TRINITY_DN27040_c0_g1	TRINITY_DN39689_c0_g1	0.408774	undirected	TRINITY_DN27040_c0_g1	TRINITY_DN39689_c0_g1
TRINITY_DN24800_c0_g2	TRINITY_DN36669_c1_g2	0.408518	undirected	TRINITY_DN24800_c0_g2	TRINITY_DN36669_c1_g2
TRINITY_DN40493_c4_g1	TRINITY_DN40493_c4_g2	0.408029	undirected	TRINITY_DN40493_c4_g1	TRINITY_DN40493_c4_g2
TRINITY_DN31854_c2_g1	TRINITY_DN38103_c0_g1	0.40801	undirected	TRINITY_DN31854_c2_g1	TRINITY_DN38103_c0_g1
TRINITY_DN31854_c2_g1	TRINITY_DN39073_c2_g1	0.407996	undirected	TRINITY_DN31854_c2_g1	TRINITY_DN39073_c2_g1
TRINITY_DN31720_c2_g1	TRINITY_DN40493_c4_g1	0.407366	undirected	TRINITY_DN31720_c2_g1	TRINITY_DN40493_c4_g1
TRINITY_DN27286_c0_g1	TRINITY_DN35494_c0_g1	0.407334	undirected	TRINITY_DN27286_c0_g1	TRINITY_DN35494_c0_g1
TRINITY_DN36825_c0_g1	TRINITY_DN47224_c2_g3	0.407237	undirected	TRINITY_DN36825_c0_g1	TRINITY_DN47224_c2_g3
TRINITY_DN26482_c0_g4	TRINITY_DN46427_c0_g1	0.407197	undirected	TRINITY_DN26482_c0_g4	TRINITY_DN46427_c0_g1
TRINITY_DN35494_c0_g1	TRINITY_DN39689_c0_g1	0.407147	undirected	TRINITY_DN35494_c0_g1	TRINITY_DN39689_c0_g1
TRINITY_DN23752_c0_g1	TRINITY_DN31720_c2_g1	0.40712	undirected	TRINITY_DN23752_c0_g1	TRINITY_DN31720_c2_g1
TRINITY_DN38331_c0_g4	TRINITY_DN39689_c0_g1	0.407032	undirected	TRINITY_DN38331_c0_g4	TRINITY_DN39689_c0_g1
TRINITY_DN26482_c0_g4	TRINITY_DN38834_c0_g1	0.405216	undirected	TRINITY_DN26482_c0_g4	TRINITY_DN38834_c0_g1
TRINITY_DN39073_c2_g1	TRINITY_DN39689_c0_g1	0.405037	undirected	TRINITY_DN39073_c2_g1	TRINITY_DN39689_c0_g1
TRINITY_DN25126_c0_g2	TRINITY_DN46996_c1_g7	0.404401	undirected	TRINITY_DN25126_c0_g2	TRINITY_DN46996_c1_g7
TRINITY_DN38834_c0_g1	TRINITY_DN45890_c0_g1	0.404393	undirected	TRINITY_DN38834_c0_g1	TRINITY_DN45890_c0_g1
TRINITY_DN34750_c0_g2	TRINITY_DN38834_c0_g1	0.404084	undirected	TRINITY_DN34750_c0_g2	TRINITY_DN38834_c0_g1
TRINITY_DN38834_c0_g1	TRINITY_DN47387_c2_g1	0.404081	undirected	TRINITY_DN38834_c0_g1	TRINITY_DN47387_c2_g1
TRINITY_DN40474_c1_g1	TRINITY_DN46427_c0_g1	0.404045	undirected	TRINITY_DN40474_c1_g1	TRINITY_DN46427_c0_g1
TRINITY_DN23752_c0_g1	TRINITY_DN24800_c0_g2	0.403993	undirected	TRINITY_DN23752_c0_g1	TRINITY_DN24800_c0_g2
TRINITY_DN23752_c0_g1	TRINITY_DN27286_c0_g1	0.403903	undirected	TRINITY_DN23752_c0_g1	TRINITY_DN27286_c0_g1
TRINITY_DN36825_c0_g1	TRINITY_DN39689_c0_g2	0.403876	undirected	TRINITY_DN36825_c0_g1	TRINITY_DN39689_c0_g2
TRINITY_DN24800_c0_g2	TRINITY_DN31854_c2_g1	0.403859	undirected	TRINITY_DN24800_c0_g2	TRINITY_DN31854_c2_g1
TRINITY_DN23752_c0_g1	TRINITY_DN40493_c4_g1	0.403811	undirected	TRINITY_DN23752_c0_g1	TRINITY_DN40493_c4_g1
TRINITY_DN45890_c0_g1	TRINITY_DN46427_c0_g1	0.403788	undirected	TRINITY_DN45890_c0_g1	TRINITY_DN46427_c0_g1
TRINITY_DN38617_c1_g1	TRINITY_DN45215_c1_g1	0.403672	undirected	TRINITY_DN38617_c1_g1	TRINITY_DN45215_c1_g1
TRINITY_DN35494_c0_g2	TRINITY_DN47224_c2_g3	0.403483	undirected	TRINITY_DN35494_c0_g2	TRINITY_DN47224_c2_g3
TRINITY_DN31720_c2_g1	TRINITY_DN38103_c0_g1	0.40339	undirected	TRINITY_DN31720_c2_g1	TRINITY_DN38103_c0_g1
TRINITY_DN31854_c2_g1	TRINITY_DN47769_c1_g3	0.403306	undirected	TRINITY_DN31854_c2_g1	TRINITY_DN47769_c1_g3
TRINITY_DN36669_c1_g2	TRINITY_DN38103_c0_g1	0.403209	undirected	TRINITY_DN36669_c1_g2	TRINITY_DN38103_c0_g1
TRINITY_DN31854_c2_g1	TRINITY_DN41707_c0_g1	0.403163	undirected	TRINITY_DN31854_c2_g1	TRINITY_DN41707_c0_g1
TRINITY_DN23752_c0_g1	TRINITY_DN47769_c1_g3	0.403161	undirected	TRINITY_DN23752_c0_g1	TRINITY_DN47769_c1_g3
TRINITY_DN36617_c2_g2	TRINITY_DN45215_c1_g1	0.403129	undirected	TRINITY_DN36617_c2_g2	TRINITY_DN45215_c1_g1
TRINITY_DN35494_c0_g2	TRINITY_DN45215_c1_g1	0.402992	undirected	TRINITY_DN35494_c0_g2	TRINITY_DN45215_c1_g1
TRINITY_DN40493_c4_g1	TRINITY_DN47224_c2_g3	0.402512	undirected	TRINITY_DN40493_c4_g1	TRINITY_DN47224_c2_g3
TRINITY_DN36825_c0_g1	TRINITY_DN41707_c0_g1	0.40247	undirected	TRINITY_DN36825_c0_g1	TRINITY_DN41707_c0_g1
TRINITY_DN34836_c1_g2	TRINITY_DN46427_c0_g1	0.402362	undirected	TRINITY_DN34836_c1_g2	TRINITY_DN46427_c0_g1
TRINITY_DN35494_c0_g1	TRINITY_DN40493_c4_g1	0.402361	undirected	TRINITY_DN35494_c0_g1	TRINITY_DN40493_c4_g1
TRINITY_DN27040_c0_g1	TRINITY_DN45215_c1_g1	0.402277	undirected	TRINITY_DN27040_c0_g1	TRINITY_DN45215_c1_g1
TRINITY_DN31854_c2_g1	TRINITY_DN36617_c2_g2	0.402195	undirected	TRINITY_DN31854_c2_g1	TRINITY_DN36617_c2_g2
TRINITY_DN24800_c0_g4	TRINITY_DN38103_c0_g1	0.402079	undirected	TRINITY_DN24800_c0_g4	TRINITY_DN38103_c0_g1
TRINITY_DN27286_c0_g1	TRINITY_DN36825_c0_g1	0.401123	undirected	TRINITY_DN27286_c0_g1	TRINITY_DN36825_c0_g1
TRINITY_DN28908_c2_g2	TRINITY_DN46427_c0_g1	0.401118	undirected	TRINITY_DN28908_c2_g2	TRINITY_DN46427_c0_g1
TRINITY_DN26482_c0_g4	TRINITY_DN34836_c1_g2	0.400916	undirected	TRINITY_DN26482_c0_g4	TRINITY_DN34836_c1_g2
TRINITY_DN31720_c2_g1	TRINITY_DN35494_c0_g2	0.400862	undirected	TRINITY_DN31720_c2_g1	TRINITY_DN35494_c0_g2
TRINITY_DN25126_c0_g2	TRINITY_DN27138_c0_g1	0.400786	undirected	TRINITY_DN25126_c0_g2	TRINITY_DN27138_c0_g1
TRINITY_DN35494_c0_g1	TRINITY_DN47592_c1_g4	0.40075	undirected	TRINITY_DN35494_c0_g1	TRINITY_DN47592_c1_g4
TRINITY_DN25872_c1_g1	TRINITY_DN31854_c2_g1	0.400551	undirected	TRINITY_DN25872_c1_g1	TRINITY_DN31854_c2_g1
TRINITY_DN34836_c1_g2	TRINITY_DN38834_c0_g1	0.400419	undirected	TRINITY_DN34836_c1_g2	TRINITY_DN38834_c0_g1
TRINITY_DN31854_c2_g1	TRINITY_DN44069_c2_g4	0.400341	undirected	TRINITY_DN31854_c2_g1	TRINITY_DN44069_c2_g4
TRINITY_DN25872_c1_g1	TRINITY_DN40493_c4_g1	0.400124	undirected	TRINITY_DN25872_c1_g1	TRINITY_DN40493_c4_g1
TRINITY_DN24800_c0_g2	TRINITY_DN40493_c4_g2	0.400113	undirected	TRINITY_DN24800_c0_g2	TRINITY_DN40493_c4_g2
TRINITY_DN25872_c1_g1	TRINITY_DN35494_c0_g1	0.400087	undirected	TRINITY_DN25872_c1_g1	TRINITY_DN35494_c0_g1
