# Supplementary material for: Enhancement of the anthocyanin contents of Caladium leaves and petioles via metabolic engineering with co-overexpression of AtPAP1 and ZmLc transcription factors
Source: Front Plant Sci. 2023 Jun 21;14:1186816. doi: 10.3389/fpls.2023.1186816 (PMC10320811; doi:10.3389/fpls.2023.1186816)
Supplement: Supplementary file 13 [file Table_11.xlsx]

## Sheet: Sheet1
Table S10. PPI centrality of PPI analysis.
Node_ID	Node_Name	Degree_Centrality	Closeness_Centrality	Betweenness_Centrality	Accession_id	Annotion	degree
0	F3H	0.826087	0.851852	0.149979	TRINITY_DN38617_c1_g1	F3H-3	19
1	TT8	0.782609	0.821429	0.10483	TRINITY_DN44069_c2_g4	bHLH-4	18
2	LDOX	0.782609	0.793103	0.0489181	TRINITY_DN39073_c2_g1	ANS	18
3	DFR	0.73913	0.766667	0.0464259	TRINITY_DN24800_c0_g2	DFR-1	17
4	TT4	0.73913	0.766667	0.0311315	TRINITY_DN31854_c2_g1	CHS-1	17
5	EGL3	0.695652	0.766667	0.0549525	TRINITY_DN39648_c1_g2	ZmLc	16
6	TTG2	0.695652	0.766667	0.0468549	TRINITY_DN41707_c0_g1	WRKY-2	16
7	TT7	0.695652	0.741935	0.013676	TRINITY_DN25872_c1_g1	F3'H-1	16
8	BAN	0.608696	0.69697	0.00615094	TRINITY_DN34790_c2_g1	ANR-1	14
9	GSTF12	0.608696	0.69697	0.00374332	TRINITY_DN27040_c0_g1	GST-1	14
10	MYB5	0.565217	0.676471	0.0271664	TRINITY_DN35494_c0_g1	MYB-5	13
11	AHA10	0.521739	0.657143	0.000888686	TRINITY_DN45215_c1_g1	AHA10-3	12
12	UGT78D2	0.521739	0.657143	0.0138874	TRINITY_DN36669_c1_g2	GT	12
13	MYB75	0.521739	0.657143	0.00498505	TRINITY_DN39648_c0_g1	AtPAP1	12
14	TT12	0.478261	0.638889	0.000529362	TRINITY_DN40493_c4_g1	MATE-3	11
15	MYB4	0.391304	0.605263	0.000529362	TRINITY_DN39689_c0_g1	MYB-10	9
16	OMT1	0.347826	0.560976	0.00494735	TRINITY_DN44182_c0_g3	CAOMT-2	8
17	GL2	0.217391	0.534884	0.00258758	TRINITY_DN36825_c0_g1	HD-ZIP-3	5
18	AT1G76470	0.217391	0.5	0.00120604	TRINITY_DN46248_c0_g1	ANR-3	5
19	TRY	0.217391	0.534884	0.0590318	TRINITY_DN27286_c0_g1	MYB-3	5
20	MYB6	0.173913	0.534884	0	TRINITY_DN24606_c1_g1	MYB-1	4
21	MYB7	0.130435	0.511111	0	TRINITY_DN39689_c0_g2	MYB-11	3
22	AT3G21690	0.0869565	0.377049	0.00474308	TRINITY_DN40662_c0_g3	MATE-6	2
23	ABCC10	0.0869565	0.5	0.0250097	TRINITY_DN47018_c0_g1	ABCC-8	2
