# Supplementary material for: Enhancement of the anthocyanin contents of Caladium leaves and petioles via metabolic engineering with co-overexpression of AtPAP1 and ZmLc transcription factors
Source: Front Plant Sci. 2023 Jun 21;14:1186816. doi: 10.3389/fpls.2023.1186816 (PMC10320811; doi:10.3389/fpls.2023.1186816)
Supplement: Supplementary file 14 [file Table_12.xlsx]

## Sheet: Sheet1
Table S11. Genes showed in the phylogenetic tree.
Organism	Gene name	Genbank number
Anthurium andraeanum	AaMYB2	AML84515.1
	AaMYB3	AZS49190.1
Arabidopsis thaliana	AtMYB113	OAP11934.1
	AtMYB4	OAO97731.1
	AtMYB5	AAC49311.1
	AtMYB7	NP_179263.1
	AtPAP1	Q9FE25.1
	AtPAP2	Q9ZTC3.1
	AtTT2	OAO91653.1
Malus domestica	MdMYB3	AEX08668.1
Oryza sativa	OsC1	XP_015629423.1
	OsMYB5	XP_015644524.1
Petunia hybrida	PhAN2	AAF66727.1
	PhMYB4	F1B281.1
Trifolium repens	TrMYB133	AMB27081.1
	TrMYB134	AMB27082.1
Vitis vinifera	VvMYB4a	ABL61515.1
	VvMYB5b	AAX51291.1
Zea mays	ZmC1	ACG27887.1
	ZmMYB5	XP_008656780.1
